# Supplementary material for: Single cell analysis reveals satellite cell heterogeneity for proinflammatory chemokine expression
Source: Front Cell Dev Biol. 2023 Mar 27;11:1084068. doi: 10.3389/fcell.2023.1084068 (PMC10083252; doi:10.3389/fcell.2023.1084068)
Supplement: Supplementary file 1 [file Table2.XLSX]

## Sheet: ASC
p_val	avg_log2FC	pct.1	pct.2	p_val_adj	cluster	gene
0	0.959945	0.599	0.005	0	3	Ddx3y
0	0.968301	0.621	0.007	0	3	Eif2s3y
0	3.75167	0.741	0.028	0	3	H19
8.82885e-252	2.24516	0.809	0.076	1.36821e-247	3	Cthrc1
8.11053e-222	0.911582	0.496	0.013	1.25689e-217	3	Nid1
5.76352e-167	1.02279	0.603	0.061	8.93173e-163	3	Ucp2
2.59854e-149	0.905756	1	1	4.02696e-145	3	Rpl13
4.18924e-139	0.841751	1	1	6.49206e-135	3	Rps15a
6.79383e-132	-2.76684	0.252	0.939	1.05284e-127	3	Xist
4.15237e-131	0.882039	1	1	6.43493e-127	3	Rps3
1.01049e-124	0.73652	1	1	1.56595e-120	3	Rps23
3.43176e-120	0.835119	1	0.999	5.3182e-116	3	Cox4i1
6.5813e-120	0.700456	1	1	1.0199e-115	3	Rpl27a
6.24556e-118	1.7356	0.996	0.78	9.67875e-114	3	Rasa1
2.83213e-108	0.289733	0.202	0.001	4.38895e-104	3	Xlr3b
7.66171e-107	0.295077	0.191	0	1.18734e-102	3	Kdm5d
5.29335e-105	0.843408	0.479	0.064	8.20311e-101	3	Hsd11b1
1.21896e-104	0.898099	1	0.998	1.88903e-100	3	Cox7c
3.66335e-104	0.943873	0.521	0.079	5.6771e-100	3	Scn9a
6.55677e-104	0.509405	0.369	0.031	1.0161e-99	3	Grem2
2.2328e-103	0.416927	0.234	0.006	3.46016e-99	3	Smoc2
4.16681e-102	0.666079	1	1	6.45731e-98	3	Rps13
1.07865e-100	0.686344	0.213	0.004	1.67158e-96	3	Qrfp
5.1217e-99	1.96526	0.872	0.385	7.9371e-95	3	G0s2
1.23641e-98	1.60446	0.982	0.919	1.91607e-94	3	Rpl22l1
3.82174e-96	1.16698	0.589	0.125	5.92255e-92	3	Lsp1
4.0679e-93	1.22922	0.809	0.267	6.30403e-89	3	Plagl1
2.98435e-88	1.42251	0.979	0.722	4.62485e-84	3	Npnt
4.86213e-88	1.11769	0.507	0.095	7.53485e-84	3	Car8
1.06401e-87	0.55785	0.394	0.049	1.64889e-83	3	Kcnn4
1.51004e-86	1.46471	0.255	0.015	2.34011e-82	3	Meg3
1.73687e-86	0.890521	1	0.987	2.69162e-82	3	Eif3c
1.95297e-86	0.955857	0.989	0.898	3.02652e-82	3	Psmd7
2.37791e-86	0.893398	1	0.907	3.68504e-82	3	Nsa2
1.44729e-84	0.770691	1	0.99	2.24286e-80	3	Tomm20
1.34399e-82	0.97419	0.972	0.779	2.08278e-78	3	Taf10
1.12551e-81	1.03141	0.961	0.726	1.7442e-77	3	B230219D22Rik
2.13831e-81	0.829024	0.596	0.141	3.31374e-77	3	Cdh11
5.92215e-80	0.773172	0.564	0.129	9.17755e-76	3	Mllt3
5.54868e-78	0.603587	0.22	0.011	8.59878e-74	3	Col1a2
8.60661e-78	0.348512	0.22	0.011	1.33377e-73	3	Hgf
2.61847e-77	-0.597002	1	1	4.05785e-73	3	Rps29
3.07447e-77	0.650122	1	0.999	4.76451e-73	3	Btf3
1.19967e-76	-1.5483	0.39	0.876	1.85913e-72	3	Tnc
2.53391e-76	1.18357	0.922	0.633	3.9268e-72	3	Zbtb38
3.98955e-76	0.992051	0.755	0.273	6.18261e-72	3	Cacng1
1.17265e-74	0.807936	0.996	0.977	1.81726e-70	3	Aprt
1.80413e-73	0.818268	0.553	0.14	2.79586e-69	3	Asrgl1
2.38489e-73	0.73796	0.645	0.19	3.69586e-69	3	Dbn1
3.32421e-73	0.69957	0.482	0.098	5.15152e-69	3	Pcdh19
5.18136e-73	0.823349	0.993	0.925	8.02955e-69	3	Psma2
9.94007e-73	-0.829869	0.996	0.999	1.54041e-68	3	Pgam1
1.09094e-72	0.520163	0.418	0.072	1.69063e-68	3	Bmyc
1.59753e-72	0.868894	0.691	0.231	2.47569e-68	3	Alox5
2.6044e-72	1.62639	1	0.94	4.03604e-68	3	Ctsl
6.65609e-72	1.15672	0.553	0.143	1.03149e-67	3	Cox6b2
7.14e-72	0.891153	0.982	0.807	1.10649e-67	3	Rala
3.78253e-71	1.10504	0.762	0.296	5.86179e-67	3	Cavin4
4.33729e-70	0.954666	0.911	0.573	6.72149e-66	3	Mrpl17
8.35745e-70	0.826063	0.645	0.206	1.29515e-65	3	Nrp1
1.94165e-69	0.899974	0.578	0.162	3.00898e-65	3	Gm49708
3.45589e-69	1.85524	0.766	0.386	5.3556e-65	3	Trbc2
4.08083e-69	-0.541199	1	1	6.32406e-65	3	Rpl41
9.51955e-69	-1.36163	0.968	0.997	1.47524e-64	3	Ankrd1
5.52532e-68	0.823731	0.993	0.944	8.56258e-64	3	Eif3f
9.56478e-67	0.716436	1	0.987	1.48225e-62	3	Eif4g2
2.37575e-66	0.823679	0.975	0.878	3.6817e-62	3	Spcs2
1.09e-64	0.769135	1	0.986	1.68918e-60	3	Itgb1
2.76425e-63	-0.544768	1	1	4.28376e-59	3	Rps12
5.1726e-63	0.851859	0.557	0.162	8.01598e-59	3	Lamb3
6.25184e-62	0.356726	0.28	0.034	9.68848e-58	3	Fzd6
6.45926e-62	0.786229	0.989	0.911	1.00099e-57	3	Ndufs6
4.62431e-61	0.853443	0.936	0.756	7.1663e-57	3	Bola2
1.13967e-59	0.360467	0.27	0.032	1.76615e-55	3	Fgf2
3.82576e-59	1.17623	0.777	0.4	5.92878e-55	3	Itga6
7.98469e-59	0.703492	0.989	0.949	1.23739e-54	3	Tbca
5.55142e-58	0.794858	0.943	0.746	8.60303e-54	3	Tcf25
6.41586e-58	0.862772	0.968	0.808	9.94266e-54	3	Serpinb6a
5.89193e-57	0.782715	0.968	0.812	9.13072e-53	3	Hsbp1
1.10886e-56	0.783862	0.989	0.934	1.7184e-52	3	Ptms
1.16207e-56	-0.591181	0.996	1	1.80085e-52	3	Bsg
1.18849e-56	0.653804	0.582	0.191	1.8418e-52	3	Cdh13
7.42727e-56	0.776369	0.972	0.798	1.151e-51	3	Map1lc3b
3.12308e-55	0.802139	0.943	0.838	4.83983e-51	3	Tmem167
1.22988e-54	0.987296	0.933	0.623	1.90595e-50	3	Bgn
2.0083e-54	0.80262	0.926	0.68	3.11227e-50	3	Timm10b
4.26312e-54	-0.636715	1	1	6.60656e-50	3	mt-Nd2
1.67737e-53	0.751857	0.979	0.808	2.59941e-49	3	Tmed9
2.28895e-53	0.361589	0.262	0.036	3.54718e-49	3	Sp7
2.62614e-53	0.787113	0.933	0.72	4.06973e-49	3	1110004F10Rik
2.74557e-53	0.374459	0.309	0.049	4.25481e-49	3	Ifi202b
4.90343e-53	0.698226	0.546	0.168	7.59885e-49	3	Pla2g4a
5.32448e-53	0.703372	0.996	0.903	8.25134e-49	3	Arf5
5.74353e-53	-0.596232	0.996	1	8.90076e-49	3	Ndufb8
1.66366e-52	0.734858	0.968	0.812	2.57818e-48	3	Nol7
3.51528e-52	0.763255	0.894	0.594	5.44763e-48	3	Gabarapl2
1.33951e-51	0.81445	0.922	0.661	2.07583e-47	3	Knop1
3.17494e-51	-1.21146	0.66	0.926	4.92021e-47	3	Ckb
4.02151e-51	0.535066	0.486	0.139	6.23213e-47	3	Epn2
4.16181e-51	0.656529	0.996	0.964	6.44956e-47	3	Ndufab1
4.52697e-51	0.784164	0.897	0.676	7.01545e-47	3	Tmem14c
4.74357e-51	0.804703	0.876	0.567	7.3511e-47	3	Cast
4.43357e-50	-0.809284	0.982	0.996	6.87071e-46	3	Lgals3
6.22329e-50	0.749424	0.982	0.903	9.64423e-46	3	Uqcrb
6.37174e-50	0.5066	0.482	0.138	9.87429e-46	3	Pelo
7.04209e-50	-1.07709	0.567	0.87	1.09131e-45	3	Emp1
7.41116e-50	-0.519435	1	1	1.14851e-45	3	Slc25a3
1.73325e-49	-0.540547	1	1	2.68601e-45	3	mt-Nd4
1.25998e-48	-0.45564	1	1	1.95259e-44	3	Rps26
1.5644e-48	0.92575	0.826	0.52	2.42436e-44	3	Tmem47
2.22655e-48	0.582999	0.564	0.194	3.45048e-44	3	Gga2
2.43307e-48	0.549626	0.248	0.036	3.77053e-44	3	Prr9
3.42868e-48	0.331185	0.259	0.039	5.31343e-44	3	Otud7a
6.46993e-48	-0.874513	0.018	0.491	1.00265e-43	3	Grb10
6.74627e-48	-0.552738	1	1	1.04547e-43	3	Atp5md
6.84139e-48	0.762263	0.773	0.421	1.06021e-43	3	Serf1
9.36784e-48	2.12974	0.436	0.131	1.45173e-43	3	Stmn2
4.11482e-47	0.694756	0.734	0.354	6.37674e-43	3	Thap12
4.1602e-47	0.789762	0.638	0.263	6.44706e-43	3	Gnai1
7.70467e-47	-0.392569	1	1	1.19399e-42	3	Rplp0
9.46671e-47	0.657793	0.479	0.145	1.46706e-42	3	Ereg
2.3274e-46	-0.427757	1	1	3.60677e-42	3	Rps15
3.9332e-46	0.800082	0.883	0.654	6.09527e-42	3	Prrx2
9.26942e-46	0.561477	0.535	0.188	1.43648e-41	3	Ccser2
9.42847e-46	0.276234	0.113	0.004	1.46113e-41	3	Rian
1.87121e-45	0.404252	0.351	0.079	2.89982e-41	3	Gprc5b
2.9425e-45	0.699273	0.862	0.567	4.56e-41	3	Lamtor1
4.24082e-45	1.08572	0.592	0.234	6.57199e-41	3	Mest
7.51678e-45	0.708175	0.904	0.655	1.16488e-40	3	Mrps36
1.02786e-44	0.510263	0.355	0.084	1.59288e-40	3	Gja3
1.1147e-44	0.678171	0.844	0.549	1.72745e-40	3	2810004N23Rik
2.21849e-44	0.610563	0.943	0.821	3.43799e-40	3	Gdi2
2.28658e-44	0.679111	0.851	0.547	3.54351e-40	3	Casc4
5.01123e-44	-0.819214	0.486	0.818	7.76591e-40	3	Ftl1-ps1
5.61537e-44	-0.903656	0.404	0.789	8.70213e-40	3	Vegfa
2.02884e-43	1.59006	0.766	0.583	3.1441e-39	3	Dynap
2.67194e-43	0.60245	0.691	0.316	4.1407e-39	3	Paip1
3.15225e-43	-0.75241	1	1	4.88505e-39	3	Mif
5.00211e-43	0.70469	0.865	0.582	7.75177e-39	3	Rab6a
6.03304e-43	-0.696287	0.996	0.999	9.3494e-39	3	Atp6v1g1
1.00101e-42	0.545197	0.521	0.179	1.55126e-38	3	Hoxc13
1.08431e-42	0.783618	0.918	0.738	1.68036e-38	3	Klf13
1.24787e-42	0.555753	0.993	0.976	1.93383e-38	3	Hnrnpk
8.4762e-42	0.341508	0.188	0.023	1.31356e-37	3	Calcrl
1.21273e-41	0.609837	0.67	0.311	1.87937e-37	3	Crebzf
2.1318e-41	-0.63538	1	0.996	3.30365e-37	3	Tmsb4x
2.9904e-41	0.557881	0.411	0.12	4.63422e-37	3	Rnase4
4.86186e-41	0.658946	0.922	0.703	7.53442e-37	3	Pak1ip1
1.22898e-40	0.477026	0.461	0.147	1.90456e-36	3	Pcbd1
1.10122e-39	0.830041	0.89	0.586	1.70656e-35	3	Basp1
1.53072e-39	-0.513449	1	0.999	2.37216e-35	3	Eif3a
1.94411e-39	0.911877	0.723	0.411	3.01278e-35	3	Nrn1
2.93015e-39	0.320067	0.301	0.066	4.54086e-35	3	Epdr1
2.96445e-39	0.663477	0.844	0.578	4.59401e-35	3	Pdcd6
3.5027e-39	0.62118	0.592	0.255	5.42814e-35	3	Inppl1
4.19672e-39	1.19467	0.482	0.17	6.50366e-35	3	Mgp
6.59902e-39	0.638405	0.908	0.667	1.02265e-34	3	Sf3b3
8.17988e-39	-0.991239	0.436	0.774	1.26764e-34	3	Hs6st2
9.26331e-39	-0.846847	0.727	0.91	1.43554e-34	3	Rnaset2a
1.17152e-38	0.599077	0.95	0.766	1.8155e-34	3	Uqcrfs1
1.23639e-38	0.672393	0.904	0.689	1.91603e-34	3	H2afy
1.2973e-38	0.462353	0.447	0.144	2.01043e-34	3	Ccdc102a
1.687e-38	-0.515617	0.996	1	2.61435e-34	3	Gm10076
4.5139e-38	-0.448112	1	1	6.9952e-34	3	Rpl36al
6.49329e-38	0.702211	0.961	0.891	1.00626e-33	3	Serpinh1
7.73624e-38	-0.860317	0.642	0.858	1.19888e-33	3	Capg
9.19915e-38	0.66525	0.713	0.392	1.42559e-33	3	Glg1
1.01409e-37	0.775532	0.975	0.891	1.57154e-33	3	Sox4
1.21993e-37	0.612524	0.706	0.379	1.89052e-33	3	Yae1d1
1.56739e-37	0.647911	0.649	0.326	2.42899e-33	3	Ctxn1
1.76598e-37	-0.445523	1	1	2.73673e-33	3	Atp5b
2.15189e-37	0.758222	0.862	0.601	3.33478e-33	3	Nfat5
2.76804e-37	0.799591	0.706	0.399	4.28964e-33	3	Enc1
3.16551e-37	0.456794	0.44	0.145	4.90558e-33	3	Lgals8
3.3181e-37	0.704799	0.986	0.949	5.14206e-33	3	Timp2
5.50629e-37	0.520757	0.457	0.158	8.5331e-33	3	Cavin3
5.6378e-37	0.678006	0.904	0.691	8.73691e-33	3	Kif2a
6.1409e-37	-0.826092	0.918	0.966	9.51656e-33	3	Anxa5
1.19466e-36	0.443755	0.387	0.114	1.85137e-32	3	Tspan7
1.82356e-36	0.675196	0.926	0.791	2.82597e-32	3	Ankrd11
2.12081e-36	-0.698081	0.011	0.401	3.28662e-32	3	Tsix
2.21277e-36	-0.291526	1	1	3.42913e-32	3	Rps20
2.22868e-36	0.418409	0.394	0.118	3.45379e-32	3	Lor
2.38404e-36	-0.671783	0.961	0.998	3.69455e-32	3	Gas5
2.67354e-36	0.523502	0.479	0.171	4.14319e-32	3	Eps8
2.71813e-36	0.589052	0.738	0.423	4.21229e-32	3	Emc8
3.03995e-36	0.62819	0.879	0.658	4.71101e-32	3	Psma1
3.18484e-36	0.651513	0.621	0.288	4.93555e-32	3	Ank
3.38268e-36	0.70732	0.954	0.809	5.24213e-32	3	Myo10
5.47391e-36	0.485904	1	1	8.48292e-32	3	Lmna
1.23264e-35	0.562928	0.688	0.36	1.91023e-31	3	Mocs2
1.40206e-35	0.736553	0.773	0.492	2.17278e-31	3	Erc1
2.20573e-35	-0.380217	1	1	3.41822e-31	3	mt-Cytb
2.77575e-35	0.514931	0.546	0.228	4.30159e-31	3	Brd9
2.81382e-35	0.569203	0.656	0.32	4.36058e-31	3	Gse1
3.17295e-35	0.620438	0.656	0.341	4.91713e-31	3	Ap1s2
3.86562e-35	0.607594	0.674	0.354	5.99056e-31	3	Parva
1.00072e-34	0.517308	0.635	0.307	1.55082e-30	3	Ccnh
2.17223e-34	0.400482	0.195	0.032	3.36631e-30	3	Klra4
2.2179e-34	-0.505402	1	1	3.43707e-30	3	Hsp90aa1
2.39802e-34	-0.646279	0.989	0.99	3.71621e-30	3	Pgk1
3.23315e-34	0.531122	0.791	0.452	5.01042e-30	3	Lman2
3.48505e-34	0.681078	0.844	0.669	5.40078e-30	3	Cfdp1
3.50997e-34	0.535463	0.504	0.196	5.43941e-30	3	Rims2
4.73109e-34	-0.397683	1	1	7.33178e-30	3	Atp5d
4.81621e-34	-0.724199	0.39	0.726	7.46368e-30	3	P4ha1
7.20835e-34	0.523382	0.996	0.95	1.11708e-29	3	Denr
1.31307e-33	0.417912	0.525	0.207	2.03487e-29	3	Caml
1.63076e-33	0.627596	0.936	0.837	2.52719e-29	3	Gtpbp4
1.65004e-33	0.384915	0.387	0.122	2.55707e-29	3	Snx10
2.73692e-33	0.507119	0.518	0.211	4.24141e-29	3	Ypel3
3.31364e-33	0.624555	0.738	0.435	5.13514e-29	3	Larp4b
3.95412e-33	0.592757	0.706	0.402	6.1277e-29	3	Tut7
5.01307e-33	0.505524	0.521	0.205	7.76875e-29	3	Synpo2l
6.43299e-33	-0.277328	1	1	9.9692e-29	3	Rplp2
7.87658e-33	0.608133	0.667	0.337	1.22063e-28	3	Ank1
8.6516e-33	-0.427406	1	1	1.34074e-28	3	Gpx4
8.85695e-33	0.449273	0.514	0.205	1.37256e-28	3	Mapk3
9.86729e-33	0.696408	0.996	0.994	1.52913e-28	3	Ahnak
1.51814e-32	0.608322	0.83	0.584	2.35266e-28	3	Uqcrc2
1.63795e-32	0.617316	0.599	0.295	2.53833e-28	3	Irf2bp2
1.78717e-32	0.557794	0.738	0.438	2.76958e-28	3	Cetn3
1.79726e-32	0.592503	0.759	0.487	2.78522e-28	3	Trappc2l
2.09709e-32	0.492358	0.642	0.318	3.24986e-28	3	Clptm1l
2.34109e-32	0.527622	0.968	0.888	3.62799e-28	3	Ndufc2
3.64979e-32	-0.279412	1	1	5.65608e-28	3	Rplp1
4.14076e-32	0.42658	0.475	0.183	6.41693e-28	3	Ino80e
4.79367e-32	-0.941946	0.053	0.414	7.42875e-28	3	Nrcam
5.36796e-32	-0.780335	0.553	0.825	8.31873e-28	3	Prrx1
5.4178e-32	0.331748	0.333	0.095	8.39597e-28	3	Cplx2
5.86789e-32	0.584291	0.723	0.445	9.09347e-28	3	Zmynd11
6.18982e-32	0.603199	0.738	0.447	9.59236e-28	3	Cenpb
9.61617e-32	0.597731	0.816	0.542	1.49022e-27	3	Arid4b
9.78432e-32	0.48871	0.44	0.161	1.51628e-27	3	Sema3a
9.88074e-32	0.601588	0.72	0.438	1.53122e-27	3	Faf2
9.97455e-32	0.871388	0.833	0.608	1.54576e-27	3	Pold4
1.13032e-31	0.584828	0.702	0.398	1.75166e-27	3	Snrnp48
1.14314e-31	0.262432	0.191	0.033	1.77152e-27	3	Gabra1
1.39649e-31	0.269192	0.223	0.044	2.16415e-27	3	Sema3d
1.63117e-31	0.573937	0.741	0.42	2.52783e-27	3	Tmod3
1.77302e-31	0.521783	0.677	0.366	2.74764e-27	3	Smn1
1.85982e-31	0.56761	0.915	0.753	2.88216e-27	3	Prelid1
1.93821e-31	0.503477	0.624	0.3	3.00364e-27	3	Txndc5
2.13694e-31	0.257555	0.181	0.029	3.31162e-27	3	Anxa8
2.25668e-31	0.407008	0.457	0.173	3.49718e-27	3	Fam168a
3.0249e-31	0.541419	0.979	0.967	4.68769e-27	3	Nhp2
4.1385e-31	0.552405	0.645	0.35	6.41344e-27	3	Ccdc127
4.3219e-31	0.555737	0.734	0.427	6.69766e-27	3	Psmg4
5.28197e-31	0.642448	0.908	0.742	8.18546e-27	3	Mast4
5.62798e-31	0.585297	0.784	0.509	8.72168e-27	3	Hnrnpa0
6.57332e-31	-0.364355	1	1	1.01867e-26	3	Rpsa
1.03673e-30	0.537019	0.709	0.399	1.60662e-26	3	Nsd1
1.06115e-30	0.633675	0.574	0.269	1.64447e-26	3	Vcan
1.7238e-30	0.546018	0.631	0.326	2.67137e-26	3	Nop16
1.7314e-30	0.513076	0.638	0.322	2.68314e-26	3	Zfp131
1.94852e-30	0.566904	0.667	0.373	3.01962e-26	3	Rab24
2.37116e-30	0.453634	0.532	0.23	3.67458e-26	3	Tmem41b
3.31054e-30	0.565153	0.947	0.787	5.13035e-26	3	Ahsa2
3.66146e-30	0.281401	0.248	0.057	5.67416e-26	3	Perp
3.67959e-30	-0.925188	0.745	0.894	5.70227e-26	3	Plin2
5.42229e-30	0.449383	0.511	0.219	8.40293e-26	3	Tsnax
6.68936e-30	0.396681	0.411	0.147	1.03665e-25	3	Glrx
6.98639e-30	0.396203	0.404	0.143	1.08268e-25	3	4833420G17Rik
9.69611e-30	0.546584	0.926	0.825	1.50261e-25	3	Ddx46
9.84768e-30	0.507999	0.996	0.972	1.52609e-25	3	Phlda3
1.02297e-29	0.570732	0.879	0.691	1.5853e-25	3	Ndufs4
1.16255e-29	0.396641	0.504	0.206	1.8016e-25	3	Stard3nl
1.70558e-29	0.430924	0.461	0.184	2.64314e-25	3	Vps4a
1.78937e-29	0.541742	0.574	0.279	2.77298e-25	3	Gkap1
2.30219e-29	0.477836	0.585	0.281	3.5677e-25	3	Trim27
2.42039e-29	0.484378	0.652	0.337	3.75087e-25	3	Aggf1
2.7137e-29	0.575114	0.755	0.508	4.20542e-25	3	Gcsh
2.7532e-29	-0.318168	1	1	4.26664e-25	3	Rps7
2.9095e-29	0.380675	0.436	0.166	4.50885e-25	3	Rhog
3.59359e-29	0.545613	0.582	0.281	5.56899e-25	3	AU020206
4.15025e-29	0.376432	0.355	0.115	6.43165e-25	3	Gpr137b
4.36226e-29	1.00278	0.624	0.35	6.7602e-25	3	Tnnt1
5.11966e-29	0.416096	0.457	0.183	7.93393e-25	3	Prmt7
7.17108e-29	0.371525	0.358	0.118	1.1113e-24	3	Dzip3
9.10886e-29	-0.34641	1	1	1.4116e-24	3	Eef2
1.05255e-28	-0.719243	0.344	0.654	1.63114e-24	3	Pop4
1.10977e-28	0.500992	0.681	0.38	1.71981e-24	3	Rsf1
1.26291e-28	0.563683	0.557	0.266	1.95714e-24	3	Tgfb1
1.46046e-28	0.636785	0.78	0.539	2.26328e-24	3	Ctnnbip1
1.65906e-28	-0.610428	0.227	0.576	2.57104e-24	3	Stambpl1
2.09756e-28	0.671404	0.918	0.766	3.25059e-24	3	Tln2
2.42914e-28	0.467195	0.433	0.164	3.76444e-24	3	Tmem119
2.45653e-28	0.540459	0.652	0.364	3.80689e-24	3	Nsmce1
2.66667e-28	0.420542	0.45	0.178	4.13255e-24	3	Zswim6
3.06096e-28	-0.384911	1	1	4.74357e-24	3	Uqcr11
3.39353e-28	0.545197	0.706	0.422	5.25895e-24	3	Nsun2
3.65994e-28	-0.700113	0.812	0.938	5.6718e-24	3	Col4a1
3.7792e-28	0.562934	0.713	0.445	5.85662e-24	3	Mrpl36
4.19537e-28	0.533793	0.727	0.439	6.50157e-24	3	Exoc3
4.4674e-28	0.441341	0.514	0.228	6.92312e-24	3	Pcbd2
5.62818e-28	0.542742	0.716	0.446	8.72198e-24	3	Ssr1
6.85304e-28	0.497311	0.791	0.526	1.06201e-23	3	Tnrc6a
7.28667e-28	0.4861	0.624	0.326	1.12922e-23	3	Erbin
7.52887e-28	0.559987	0.745	0.486	1.16675e-23	3	Srek1ip1
8.17371e-28	0.61951	0.766	0.512	1.26668e-23	3	Pdlim7
8.68805e-28	0.357489	0.443	0.172	1.34639e-23	3	Sptlc1
8.91416e-28	0.527618	0.897	0.728	1.38143e-23	3	Sin3b
1.29091e-27	-0.597669	0.046	0.373	2.00052e-23	3	Nav3
1.3507e-27	-0.250953	1	1	2.09317e-23	3	Fau
1.54551e-27	0.521351	0.472	0.203	2.39507e-23	3	Tmem185a
1.909e-27	0.311578	0.294	0.085	2.95838e-23	3	Jarid2
2.18672e-27	0.464078	0.291	0.085	3.38876e-23	3	Myf5
2.8628e-27	-0.578347	0.812	0.936	4.43648e-23	3	Actn1
3.08581e-27	0.384328	0.433	0.17	4.78208e-23	3	2210016F16Rik
3.09894e-27	0.469477	0.652	0.348	4.80243e-23	3	Hikeshi
3.60164e-27	0.306305	0.312	0.095	5.58146e-23	3	Slc25a10
4.3335e-27	-0.644893	0.348	0.677	6.71563e-23	3	Ddah1
8.29241e-27	0.484761	0.613	0.326	1.28508e-22	3	Vps41
8.35035e-27	-0.437198	1	1	1.29405e-22	3	Ftl1
9.27464e-27	0.45587	0.638	0.344	1.43729e-22	3	Thumpd1
1.12989e-26	0.552645	0.848	0.661	1.75099e-22	3	Aopep
1.31906e-26	0.518361	0.702	0.418	2.04415e-22	3	Ilk
1.7179e-26	0.445942	0.67	0.367	2.66223e-22	3	Eci2
2.03184e-26	0.506513	0.667	0.381	3.14875e-22	3	Med10
2.07154e-26	0.647706	0.677	0.418	3.21026e-22	3	Lgr6
2.41379e-26	-0.276299	1	1	3.74066e-22	3	Cd63
2.63401e-26	0.333413	0.291	0.087	4.08192e-22	3	Adamts6
3.08072e-26	1.00862	0.436	0.178	4.77419e-22	3	Il11
3.75519e-26	0.503122	1	0.948	5.81941e-22	3	Id1
3.87526e-26	-0.642546	0.535	0.814	6.00549e-22	3	Serpine2
4.07419e-26	-1.944	0.411	0.666	6.31377e-22	3	Car3
4.707e-26	0.469552	0.596	0.319	7.29443e-22	3	Kars
4.93267e-26	0.286101	0.291	0.086	7.64416e-22	3	Foxc2
6.37126e-26	0.584242	0.723	0.443	9.87354e-22	3	Srpx2
9.85793e-26	0.514014	0.72	0.437	1.52768e-21	3	Sdha
1.16181e-25	0.502644	0.66	0.379	1.80046e-21	3	Iars
1.25522e-25	0.368197	0.475	0.202	1.94521e-21	3	Znrf1
1.454e-25	-0.662742	0.926	0.969	2.25326e-21	3	Asb5
1.68387e-25	-0.651789	0.273	0.596	2.60949e-21	3	Crim1
1.99978e-25	-2.10875	0.316	0.611	3.09905e-21	3	Ttn
2.00356e-25	0.495053	0.745	0.5	3.10491e-21	3	Mrpl32
2.13033e-25	0.424568	0.33	0.111	3.30137e-21	3	Arhgdib
2.19856e-25	0.384273	1	0.999	3.4071e-21	3	S100a6
2.35815e-25	0.530731	0.667	0.392	3.65442e-21	3	Cdh15
2.38076e-25	0.49512	0.652	0.379	3.68946e-21	3	Thoc3
2.451e-25	0.414687	0.472	0.211	3.79831e-21	3	Nln
2.77443e-25	0.412711	1	0.965	4.29953e-21	3	Arpc1b
3.40798e-25	0.436944	0.603	0.316	5.28135e-21	3	Ap3b1
3.50977e-25	0.299548	0.273	0.08	5.43908e-21	3	Cotl1
4.18721e-25	-0.71066	0.44	0.708	6.48892e-21	3	Dcbld2
4.23467e-25	0.641452	0.745	0.503	6.56246e-21	3	Bok
4.43111e-25	0.427457	0.518	0.246	6.8669e-21	3	Ddx41
5.34029e-25	0.570004	0.975	0.891	8.27585e-21	3	Map1b
6.60768e-25	-0.270809	1	1	1.02399e-20	3	Naca
7.35166e-25	0.422139	0.564	0.279	1.13929e-20	3	Fcho2
1.10094e-24	0.475121	0.652	0.371	1.70613e-20	3	Rbm34
1.12643e-24	0.508601	0.791	0.569	1.74562e-20	3	Rhobtb3
1.65975e-24	-0.47278	0.085	0.403	2.57212e-20	3	Ddr2
1.7162e-24	0.437291	0.472	0.209	2.65959e-20	3	Efnb1
2.07391e-24	0.522102	0.968	0.834	3.21393e-20	3	Cux1
2.20229e-24	-0.599744	0.702	0.873	3.41289e-20	3	Col4a2
2.23208e-24	0.354338	1	1	3.45905e-20	3	Ppp1r14b
2.36751e-24	0.455952	0.326	0.117	3.66892e-20	3	Idi1
2.3706e-24	-0.743744	0.837	0.956	3.67372e-20	3	Kcnq1ot1
2.5808e-24	0.430711	0.309	0.102	3.99947e-20	3	Cd24a
2.59753e-24	0.257539	0.202	0.047	4.02539e-20	3	Cspg4
3.17923e-24	0.453064	0.518	0.253	4.92686e-20	3	Tspan17
3.2391e-24	0.375979	0.468	0.208	5.01963e-20	3	Cmip
3.41168e-24	0.426335	0.574	0.294	5.28708e-20	3	Numa1
3.43792e-24	-0.486946	0.067	0.375	5.32775e-20	3	Igf2bp1
3.53653e-24	0.536034	0.851	0.64	5.48056e-20	3	Akap13
4.75038e-24	-0.539479	0.83	0.916	7.36166e-20	3	Snhg8
4.91641e-24	-0.531376	0.957	0.992	7.61897e-20	3	Psmd8
5.99212e-24	0.400997	0.511	0.246	9.28599e-20	3	Spg7
6.92987e-24	-0.527623	0.972	0.984	1.07392e-19	3	Ubc
8.19764e-24	0.512354	0.876	0.691	1.27039e-19	3	Mef2a
8.46987e-24	0.405313	0.613	0.327	1.31258e-19	3	Naa35
9.42729e-24	-0.622557	0.855	0.944	1.46095e-19	3	Snhg1
1.1103e-23	0.336611	0.259	0.077	1.72064e-19	3	Ptgs2os
1.37508e-23	-0.710471	0.057	0.348	2.13097e-19	3	Ltc4s
1.51686e-23	0.35142	0.482	0.216	2.35067e-19	3	Cdipt
1.83973e-23	0.437058	0.624	0.35	2.85104e-19	3	Ctr9
1.87482e-23	-0.310801	1	1	2.90541e-19	3	Rpl22
2.20955e-23	0.492993	0.621	0.351	3.42413e-19	3	Orai2
2.35912e-23	0.548348	0.734	0.509	3.65593e-19	3	Pbx1
2.41837e-23	0.408909	0.613	0.334	3.74775e-19	3	Aars
2.47903e-23	0.391647	0.479	0.22	3.84176e-19	3	Lcmt1
2.59749e-23	0.421049	1	0.979	4.02533e-19	3	Cst3
3.27836e-23	0.272275	1	1	5.08048e-19	3	Gnas
5.0954e-23	0.378405	0.472	0.217	7.89634e-19	3	Gas8
5.77155e-23	0.429509	0.578	0.311	8.94417e-19	3	Ubqln1
7.0657e-23	0.375979	0.457	0.209	1.09497e-18	3	Fam172a
9.72189e-23	0.439264	0.986	0.941	1.5066e-18	3	Gclm
1.00569e-22	-1.29658	0.174	0.471	1.55852e-18	3	Ccn2
1.02261e-22	-0.452396	0.855	0.966	1.58474e-18	3	Ndufb1-ps
1.14204e-22	0.384149	1	1	1.76982e-18	3	Hint1
1.14243e-22	0.363104	0.45	0.198	1.77042e-18	3	Ggps1
1.14248e-22	0.37159	1	0.99	1.77051e-18	3	Fam104a
1.24934e-22	0.389857	0.493	0.234	1.93611e-18	3	Cog4
1.43153e-22	-1.82396	0.23	0.525	2.21844e-18	3	Tnnc1
1.51064e-22	0.329897	0.454	0.2	2.34104e-18	3	Ist1
1.60106e-22	0.454145	0.691	0.424	2.48116e-18	3	Fam120a
1.97015e-22	0.461206	0.67	0.412	3.05314e-18	3	Zc3h18
2.21213e-22	0.439735	0.61	0.336	3.42814e-18	3	Tspan6
2.56369e-22	-0.312349	1	1	3.97295e-18	3	mt-Atp6
2.95993e-22	0.292026	0.234	0.067	4.587e-18	3	Notch3
3.38463e-22	0.398416	0.574	0.304	5.24516e-18	3	Smim15
3.82462e-22	0.417629	0.578	0.311	5.92702e-18	3	Mrps30
4.68302e-22	0.569799	0.848	0.665	7.25727e-18	3	Cdk2ap2
5.09299e-22	0.414459	0.323	0.12	7.89261e-18	3	Igfbp6
5.2362e-22	0.42956	0.773	0.522	8.11453e-18	3	Arl2
5.66108e-22	0.383932	0.457	0.21	8.77297e-18	3	Nudt8
5.79777e-22	0.42508	0.684	0.422	8.9848e-18	3	Eef1e1
6.23928e-22	-0.403222	1	1	9.66902e-18	3	Tmsb10
6.36122e-22	0.463883	0.957	0.887	9.85798e-18	3	Rbbp7
7.10181e-22	0.405153	0.585	0.316	1.10057e-17	3	Nol8
8.28791e-22	0.383315	0.472	0.22	1.28438e-17	3	Spsb2
1.63719e-21	-0.623302	0.025	0.291	2.53715e-17	3	Lpl
1.7109e-21	0.502496	1	0.983	2.65138e-17	3	Plec
2.06038e-21	-0.613846	0.972	0.98	3.19297e-17	3	Anxa1
2.15387e-21	-0.509632	0.128	0.418	3.33785e-17	3	Fmn1
2.18543e-21	0.337941	0.44	0.196	3.38677e-17	3	Trappc13
3.03695e-21	0.470137	0.862	0.688	4.70636e-17	3	Ipo7
3.54379e-21	0.559328	0.723	0.494	5.4918e-17	3	Olfm1
3.62718e-21	0.417172	0.727	0.458	5.62104e-17	3	Nip7
3.67013e-21	0.486304	0.83	0.664	5.6876e-17	3	Tmem126a
3.88677e-21	0.322323	0.411	0.176	6.02333e-17	3	Hddc3
4.95049e-21	-0.68036	0.716	0.842	7.67177e-17	3	Cd200
5.23211e-21	0.390027	0.415	0.185	8.1082e-17	3	Cdc25b
5.36655e-21	0.35552	0.426	0.189	8.31654e-17	3	Bhlhb9
5.61564e-21	0.358736	0.447	0.208	8.70255e-17	3	Zfp322a
5.63676e-21	0.596695	0.713	0.499	8.73529e-17	3	Foxo1
6.04008e-21	0.609703	0.812	0.619	9.36031e-17	3	Prdx4
6.3595e-21	0.40562	0.94	0.848	9.85532e-17	3	Erp29
8.04515e-21	-0.628944	0.206	0.491	1.24676e-16	3	Plau
8.05259e-21	0.42553	0.443	0.213	1.24791e-16	3	Cmc2
9.07525e-21	0.357088	0.411	0.183	1.40639e-16	3	Utp15
9.14728e-21	-0.493048	0.443	0.689	1.41755e-16	3	Mrps12
1.05558e-20	0.446817	0.589	0.342	1.63583e-16	3	Dtnbp1
1.1806e-20	-1.62373	0.429	0.655	1.82957e-16	3	Igfbp5
1.27563e-20	0.498123	0.876	0.719	1.97684e-16	3	Prpf4b
1.29528e-20	0.292883	0.387	0.16	2.0073e-16	3	Coa6
1.63499e-20	0.406331	0.539	0.284	2.53374e-16	3	Hmgcr
1.74221e-20	-0.387796	0.996	1	2.6999e-16	3	Ldha
1.78896e-20	0.425795	0.652	0.394	2.77236e-16	3	Atraid
1.84574e-20	-0.467735	0.901	0.959	2.86034e-16	3	mt-Nd4l
1.95802e-20	0.271284	0.333	0.127	3.03434e-16	3	2310022B05Rik
2.11861e-20	-0.604136	0.078	0.348	3.2832e-16	3	Thbd
2.27919e-20	0.265693	0.284	0.098	3.53206e-16	3	Tpmt
2.3833e-20	0.438422	0.667	0.425	3.6934e-16	3	Rrp8
2.58062e-20	-0.521408	0.918	0.971	3.99918e-16	3	1110038B12Rik
2.66844e-20	0.352414	0.401	0.175	4.13529e-16	3	Nol3
3.57278e-20	-0.461907	0.018	0.265	5.53674e-16	3	Slc16a3
5.1342e-20	0.355745	0.418	0.187	7.95648e-16	3	Mvp
5.14571e-20	0.51838	0.943	0.875	7.9743e-16	3	Jpt1
5.55362e-20	0.281959	0.337	0.132	8.60644e-16	3	Klhdc4
6.3216e-20	0.473835	0.844	0.688	9.79658e-16	3	Coa3
6.71867e-20	0.372842	0.5	0.251	1.04119e-15	3	Mymk
6.78661e-20	0.309675	1	0.998	1.05172e-15	3	Uqcr10
7.04876e-20	-1.16295	0.309	0.54	1.09235e-15	3	Plpp1
7.48739e-20	0.389881	0.571	0.317	1.16032e-15	3	Mplkip
8.44557e-20	-0.262029	1	1	1.30881e-15	3	Gapdh
9.24779e-20	0.316785	0.358	0.149	1.43313e-15	3	Rnf44
1.12195e-19	0.439844	0.702	0.45	1.73868e-15	3	Unc119
1.12869e-19	0.427388	0.539	0.301	1.74912e-15	3	Txndc15
1.1702e-19	-0.471952	0.851	0.938	1.81346e-15	3	Tmbim4
1.26038e-19	0.397444	0.504	0.264	1.95321e-15	3	Cyb5b
1.48142e-19	0.515772	0.887	0.77	2.29576e-15	3	Smyd4
1.62808e-19	0.358158	0.301	0.113	2.52303e-15	3	Nqo1
1.71961e-19	0.407156	0.489	0.256	2.66489e-15	3	Ubfd1
1.74706e-19	-0.688972	0.663	0.82	2.70742e-15	3	Ifrd1
1.95859e-19	0.467674	0.667	0.436	3.03523e-15	3	Mettl9
2.26669e-19	-0.394914	0.993	0.998	3.51268e-15	3	Snrpf
2.69224e-19	0.287422	0.34	0.136	4.17216e-15	3	Wdr6
2.77352e-19	0.360891	0.528	0.281	4.29813e-15	3	Ap1g1
3.00615e-19	0.250369	0.27	0.094	4.65862e-15	3	Tlcd1
3.01025e-19	-0.384288	0.982	0.987	4.66499e-15	3	Atp5mpl
3.15421e-19	-0.613912	0.929	0.977	4.88808e-15	3	Odc1
3.15955e-19	0.319469	0.426	0.194	4.89636e-15	3	Mphosph6
3.33888e-19	0.35757	0.468	0.234	5.17427e-15	3	Ptcd2
3.44376e-19	0.272054	0.365	0.152	5.33679e-15	3	Fahd2a
3.53735e-19	0.38649	0.574	0.321	5.48184e-15	3	Slc48a1
4.65347e-19	0.366816	0.543	0.294	7.21148e-15	3	Cltb
4.66547e-19	0.341014	0.5	0.26	7.23008e-15	3	Dimt1
4.85538e-19	0.63037	0.713	0.513	7.52438e-15	3	Lbh
5.01906e-19	0.358589	0.429	0.203	7.77804e-15	3	Ppwd1
5.19324e-19	0.410488	1	0.968	8.04797e-15	3	Calm2
5.76875e-19	0.259357	0.355	0.145	8.93983e-15	3	Gnpat
5.84403e-19	0.285189	0.394	0.173	9.05649e-15	3	Utp4
7.64654e-19	0.399073	0.592	0.348	1.18498e-14	3	Gde1
7.93429e-19	-0.565562	0.73	0.857	1.22958e-14	3	Sox9
8.80754e-19	0.314082	0.401	0.181	1.3649e-14	3	Cwc27
9.49214e-19	0.494051	0.833	0.706	1.471e-14	3	Ap3s1
1.09581e-18	0.356019	0.996	0.975	1.69818e-14	3	Ssr4
1.10134e-18	0.453567	0.798	0.611	1.70674e-14	3	Higd2a
1.13421e-18	0.480443	0.73	0.535	1.75769e-14	3	Tead1
1.16674e-18	0.403108	0.582	0.335	1.80809e-14	3	Cdk13
1.2282e-18	1.04704	0.84	0.709	1.90334e-14	3	Sct
1.34284e-18	-0.523531	0.979	0.977	2.081e-14	3	Fam162a
1.35468e-18	0.473107	0.996	0.936	2.09935e-14	3	Id3
1.39009e-18	0.529567	0.543	0.331	2.15422e-14	3	Sh3kbp1
1.40014e-18	0.29976	0.394	0.177	2.16979e-14	3	Idnk
1.57974e-18	0.376582	0.404	0.189	2.44813e-14	3	Tle1
1.61733e-18	-0.399897	0.933	0.97	2.50638e-14	3	Ddb1
1.63393e-18	0.432539	0.635	0.403	2.5321e-14	3	Clns1a
1.63817e-18	0.412002	0.482	0.249	2.53867e-14	3	Ptprn
1.67586e-18	0.471452	0.972	0.936	2.59709e-14	3	Tpm2
1.74776e-18	0.305771	0.401	0.18	2.70851e-14	3	Macrod1
1.75848e-18	0.725552	0.546	0.301	2.72511e-14	3	Myl9
1.87673e-18	-0.361621	1	1	2.90838e-14	3	Gm42418
2.38274e-18	0.266406	0.323	0.13	3.69253e-14	3	Tent2
2.58337e-18	0.38298	0.628	0.372	4.00345e-14	3	2310039H08Rik
2.85365e-18	0.362831	0.422	0.206	4.42231e-14	3	Spin1
3.37555e-18	0.398162	0.684	0.441	5.23109e-14	3	Picalm
3.81068e-18	-0.447604	0.972	0.987	5.90541e-14	3	Eno1
4.02211e-18	-0.521387	0.418	0.661	6.23307e-14	3	Fez2
4.06168e-18	0.319382	0.376	0.168	6.29439e-14	3	Tmem219
4.16573e-18	0.456816	0.979	0.896	6.45563e-14	3	Pkig
4.90802e-18	0.361332	1	0.995	7.60596e-14	3	Edf1
5.04636e-18	0.310784	0.507	0.263	7.82034e-14	3	Pank2
5.13561e-18	0.416296	0.613	0.38	7.95866e-14	3	Usp47
6.28031e-18	0.537683	0.975	0.92	9.7326e-14	3	S100a4
6.32453e-18	-0.572107	0.316	0.571	9.80112e-14	3	Ptprk
6.93327e-18	-0.384396	0.887	0.96	1.07445e-13	3	Glrx5
7.87248e-18	0.453405	0.684	0.454	1.22e-13	3	Fam20c
9.02662e-18	0.480989	0.784	0.602	1.39885e-13	3	Nradd
9.14251e-18	0.312537	0.433	0.211	1.41681e-13	3	Jmy
9.72497e-18	0.359351	0.982	0.939	1.50708e-13	3	Eif1ax
9.89281e-18	0.255519	0.309	0.122	1.53309e-13	3	Gan
1.03906e-17	0.480475	0.72	0.51	1.61023e-13	3	Ext1
1.26018e-17	0.272179	0.259	0.094	1.95291e-13	3	Kazald1
1.26433e-17	0.394531	0.706	0.482	1.95934e-13	3	Bola1
1.29328e-17	-0.332684	1	0.999	2.0042e-13	3	Nap1l1
1.29742e-17	0.268318	0.298	0.117	2.01061e-13	3	Slf1
1.42701e-17	-0.36172	1	1	2.21143e-13	3	Myl6
1.51184e-17	0.279596	0.312	0.127	2.3429e-13	3	Atg10
1.60954e-17	0.460535	0.567	0.331	2.4943e-13	3	Nr4a2
1.61704e-17	0.356979	0.486	0.262	2.50593e-13	3	Sntb2
1.8559e-17	0.475435	0.755	0.563	2.87608e-13	3	Rad50
1.86889e-17	0.290464	0.301	0.119	2.89622e-13	3	Gm536
1.92598e-17	0.39963	0.844	0.702	2.98469e-13	3	Atp1b3
1.9707e-17	0.268377	0.273	0.103	3.054e-13	3	Bend6
2.11226e-17	0.26315	0.277	0.104	3.27337e-13	3	Eva1c
2.13538e-17	0.250454	0.277	0.104	3.3092e-13	3	2810013P06Rik
2.20229e-17	0.365315	0.507	0.275	3.41288e-13	3	Zfp422
2.39931e-17	-0.376063	0.982	0.993	3.71821e-13	3	Arl1
3.13315e-17	-0.536481	0.507	0.741	4.85544e-13	3	Psat1
3.19811e-17	-0.426348	0.816	0.934	4.95612e-13	3	Ahnak2
3.30672e-17	0.363045	0.457	0.231	5.12443e-13	3	Vegfc
3.78484e-17	-0.403163	0.06	0.294	5.86536e-13	3	Col19a1
3.91528e-17	0.422545	0.809	0.684	6.06751e-13	3	Fgfr1op2
4.14603e-17	0.417207	0.514	0.286	6.4251e-13	3	1110012L19Rik
4.34298e-17	0.458837	0.755	0.566	6.73031e-13	3	Zfhx3
4.38601e-17	0.331692	0.418	0.205	6.797e-13	3	E2f3
4.39145e-17	0.370779	0.961	0.914	6.80543e-13	3	Tceal9
4.63009e-17	0.261494	0.312	0.128	7.17525e-13	3	Tmem9b
4.80912e-17	0.3969	0.812	0.63	7.4527e-13	3	Rbbp6
5.56881e-17	0.467633	0.908	0.794	8.62999e-13	3	Arl6ip5
5.75476e-17	0.419173	0.628	0.384	8.91814e-13	3	Trim59
6.31213e-17	0.418815	0.613	0.392	9.78191e-13	3	Sfxn1
6.32364e-17	0.442357	0.709	0.48	9.79974e-13	3	Cyth3
6.36166e-17	0.354033	0.44	0.222	9.85867e-13	3	Map1a
6.57069e-17	0.563453	0.528	0.292	1.01826e-12	3	Hist1h2bc
6.98192e-17	0.465059	0.582	0.367	1.08199e-12	3	Rem1
7.9045e-17	0.480285	0.83	0.695	1.22496e-12	3	Thyn1
8.11113e-17	0.387398	0.816	0.636	1.25698e-12	3	Guk1
8.95122e-17	0.339665	1	0.994	1.38717e-12	3	Pdia3
9.21378e-17	0.440418	0.809	0.623	1.42786e-12	3	Dapk2
9.23315e-17	0.402844	0.553	0.335	1.43086e-12	3	Bcar1
9.38126e-17	-0.42866	0.046	0.272	1.45381e-12	3	Vgll2
9.42139e-17	0.431377	0.915	0.801	1.46003e-12	3	Celf2
1.02525e-16	-0.452579	0.496	0.706	1.58882e-12	3	Arf6
1.14664e-16	0.281484	0.372	0.169	1.77695e-12	3	Limd2
1.17985e-16	0.35444	0.511	0.289	1.82841e-12	3	Acot13
1.24842e-16	0.385999	0.589	0.364	1.93468e-12	3	Usp10
1.26844e-16	0.405708	0.688	0.488	1.9657e-12	3	Rab31
1.33055e-16	0.344435	0.496	0.278	2.06195e-12	3	Dennd5a
1.33472e-16	0.411773	0.823	0.651	2.06841e-12	3	Copb1
1.36858e-16	0.347023	0.482	0.262	2.1209e-12	3	Mosmo
1.37378e-16	0.252888	0.245	0.087	2.12894e-12	3	Epha4
1.45058e-16	-0.429739	0.904	0.936	2.24796e-12	3	Zwint
1.66438e-16	-0.526982	0.862	0.957	2.57929e-12	3	Zfas1
1.716e-16	0.369211	0.762	0.569	2.65929e-12	3	Jtb
1.75346e-16	0.411325	0.89	0.757	2.71734e-12	3	Pdgfa
1.86235e-16	0.32463	0.447	0.227	2.88608e-12	3	Dlx2
1.86444e-16	-0.444715	0.06	0.284	2.88932e-12	3	Nrp2
1.93096e-16	0.385084	0.901	0.807	2.99241e-12	3	Zrsr2
1.96639e-16	0.32784	0.443	0.229	3.04731e-12	3	Smim13
2.00011e-16	0.459236	0.638	0.424	3.09957e-12	3	Areg
2.21499e-16	0.414658	0.652	0.441	3.43257e-12	3	Card19
2.23129e-16	0.345841	0.496	0.274	3.45783e-12	3	Cd276
2.29109e-16	0.434639	0.748	0.541	3.5505e-12	3	Auts2
2.42532e-16	0.344014	0.996	0.974	3.75852e-12	3	Ppp1ca
2.47894e-16	0.343563	0.986	0.938	3.84161e-12	3	Lsm12
2.71383e-16	0.36857	0.55	0.329	4.20562e-12	3	Tufm
2.80765e-16	0.456934	0.67	0.47	4.35102e-12	3	Ak6
3.35012e-16	0.419081	0.5	0.267	5.19167e-12	3	Igfbp3
3.54339e-16	-0.348457	0.947	0.985	5.49119e-12	3	Ddx24
3.85072e-16	0.575289	0.989	0.967	5.96747e-12	3	Timp1
3.96309e-16	0.346159	0.543	0.316	6.14161e-12	3	Aamdc
4.25964e-16	0.33907	0.418	0.215	6.60117e-12	3	Ripk1
4.4063e-16	-0.435092	0.592	0.781	6.82845e-12	3	Nus1
4.53145e-16	-0.350826	0.993	0.991	7.02239e-12	3	Ddx21
4.56528e-16	0.298927	0.408	0.203	7.07482e-12	3	Chmp1a
4.66116e-16	0.290926	0.383	0.182	7.22339e-12	3	Dip2c
5.2243e-16	0.376773	0.408	0.208	8.0961e-12	3	Ell2
5.37388e-16	0.49415	0.316	0.142	8.3279e-12	3	Dhfr
6.05243e-16	-0.498123	0.77	0.878	9.37946e-12	3	Acsl4
6.5912e-16	-0.652925	0.379	0.603	1.02144e-11	3	Ggct
6.61514e-16	0.344224	0.475	0.267	1.02515e-11	3	Rad17
6.76325e-16	-0.429287	0.135	0.371	1.0481e-11	3	Adamtsl3
7.11132e-16	0.277149	0.309	0.132	1.10204e-11	3	Grk6
7.28838e-16	0.38712	0.582	0.364	1.12948e-11	3	Xbp1
7.44298e-16	0.316172	0.404	0.202	1.15344e-11	3	Dusp18
8.16618e-16	0.304953	0.418	0.213	1.26551e-11	3	Secisbp2
8.23709e-16	0.3567	0.624	0.384	1.2765e-11	3	Armcx2
8.45948e-16	-0.351509	1	1	1.31097e-11	3	Hspd1
8.51679e-16	0.386892	0.326	0.147	1.31985e-11	3	Hirip3
8.59367e-16	0.266876	0.383	0.181	1.33176e-11	3	Rnf169
8.77301e-16	0.336177	0.5	0.282	1.35955e-11	3	Pitrm1
8.97952e-16	0.578381	0.532	0.32	1.39156e-11	3	Mcpt8
9.48089e-16	0.34816	0.521	0.302	1.46925e-11	3	Cdk7
1.01924e-15	-0.351633	0.032	0.24	1.57951e-11	3	Emx2
1.02879e-15	0.371327	0.535	0.32	1.59432e-11	3	BC005537
1.07307e-15	-0.44526	0.096	0.325	1.66293e-11	3	Htra1
1.07699e-15	0.445505	0.61	0.413	1.66901e-11	3	Hspa4l
1.11192e-15	0.437176	0.695	0.474	1.72314e-11	3	Lrrn1
1.14328e-15	-0.57381	0.078	0.302	1.77174e-11	3	Sorbs2
1.16471e-15	-0.499112	0.496	0.697	1.80495e-11	3	Enah
1.28791e-15	0.289344	0.362	0.171	1.99588e-11	3	Ankra2
1.3733e-15	0.296681	0.408	0.204	2.1282e-11	3	Mcur1
1.52799e-15	-0.331574	0.986	0.993	2.36793e-11	3	Atxn7l3b
1.56218e-15	0.312343	0.621	0.373	2.42091e-11	3	Zcchc9
1.56565e-15	-0.445058	0.238	0.468	2.42629e-11	3	Pfkl
1.59941e-15	0.316	0.319	0.141	2.47861e-11	3	Tubb3
1.69302e-15	0.348363	0.468	0.262	2.62367e-11	3	Emsy
1.72133e-15	-0.278117	1	1	2.66755e-11	3	Ybx1
1.86841e-15	0.385201	0.922	0.833	2.89548e-11	3	Fundc2
1.87142e-15	-0.440327	0.348	0.574	2.90014e-11	3	Amd1
1.88609e-15	-1.15573	0.404	0.568	2.92287e-11	3	Dhx29
1.96631e-15	-0.30992	0.986	0.988	3.04719e-11	3	Ndufs7
1.96706e-15	-0.629715	0.869	0.927	3.04836e-11	3	Thbs1
2.12101e-15	0.445557	0.596	0.401	3.28694e-11	3	Sytl2
2.1648e-15	-0.324874	0.982	0.996	3.35478e-11	3	Micos10
2.18389e-15	0.292903	0.245	0.093	3.38437e-11	3	Cenpk
2.25285e-15	0.268568	0.34	0.156	3.49124e-11	3	Wrn
2.39839e-15	0.407914	0.801	0.606	3.71678e-11	3	Pak1
2.53954e-15	-0.322698	1	0.999	3.93553e-11	3	Calm1
2.54691e-15	0.368369	0.589	0.363	3.94695e-11	3	Trim44
2.65725e-15	-0.470761	0.245	0.501	4.11794e-11	3	Akap12
2.7322e-15	-0.308021	0.989	1	4.23409e-11	3	Ndufa12
3.07767e-15	0.420919	0.723	0.541	4.76947e-11	3	Nme4
4.39557e-15	0.25512	1	1	6.81182e-11	3	Sh3glb1
4.42942e-15	0.290343	0.461	0.248	6.86427e-11	3	Gtf3c1
4.64357e-15	-2.79914	0.589	0.684	7.19614e-11	3	Plk2
4.88571e-15	0.33829	0.638	0.404	7.57139e-11	3	Tnpo1
5.36693e-15	0.477289	0.599	0.411	8.31712e-11	3	Spred2
5.66204e-15	0.309508	0.397	0.202	8.77446e-11	3	Mbtps1
5.87499e-15	0.258316	0.344	0.158	9.10448e-11	3	Mettl27
7.26535e-15	0.304148	0.457	0.252	1.12591e-10	3	Cox18
7.56571e-15	0.373903	0.571	0.353	1.17246e-10	3	Tanc1
7.64311e-15	0.302341	0.475	0.266	1.18445e-10	3	Fkbp7
7.76138e-15	-0.371169	0.947	0.981	1.20278e-10	3	Rock2
7.83752e-15	-0.373916	0.894	0.951	1.21458e-10	3	Npm3
7.86679e-15	0.9045	0.404	0.22	1.21912e-10	3	Inhba
8.25857e-15	0.251894	0.401	0.198	1.27983e-10	3	Phospho2
8.28254e-15	0.389237	0.989	0.975	1.28355e-10	3	Eno3
8.47202e-15	0.415156	0.862	0.737	1.31291e-10	3	Cd9
8.97308e-15	0.364867	0.535	0.321	1.39056e-10	3	Gjc1
9.40656e-15	0.671184	0.358	0.177	1.45773e-10	3	Gzme
9.99233e-15	-0.510585	0.34	0.559	1.54851e-10	3	Rhob
1.10975e-14	-0.451701	0.287	0.512	1.71978e-10	3	Dock8
1.15493e-14	-1.48324	0.486	0.607	1.7898e-10	3	Mtrex
1.2289e-14	0.406565	0.943	0.858	1.90442e-10	3	Tafa5
1.25183e-14	-0.308491	0.954	0.987	1.93995e-10	3	Tmed10
1.38354e-14	0.362994	0.617	0.408	2.14408e-10	3	Bdp1
1.43952e-14	0.328563	0.603	0.384	2.23083e-10	3	Kxd1
1.52627e-14	0.352803	0.447	0.243	2.36526e-10	3	Kremen1
1.55119e-14	0.421096	0.592	0.396	2.40388e-10	3	Ociad2
1.75415e-14	0.414015	0.447	0.249	2.71841e-10	3	Dcxr
1.76772e-14	0.320324	0.535	0.317	2.73944e-10	3	Smg1
1.85548e-14	0.305946	0.475	0.262	2.87543e-10	3	Scn1b
1.87643e-14	0.352737	0.475	0.277	2.90791e-10	3	Pard3
1.95734e-14	0.335264	0.543	0.326	3.03329e-10	3	Tead2
1.9782e-14	0.254234	0.369	0.179	3.06561e-10	3	Terf2
1.9827e-14	0.273601	0.394	0.2	3.0726e-10	3	Btbd10
2.0124e-14	-0.399139	0.911	0.951	3.11862e-10	3	Cfl2
2.07322e-14	0.30111	0.475	0.264	3.21288e-10	3	Zkscan3
2.09474e-14	-0.718679	0.11	0.328	3.24622e-10	3	Gdf15
2.26838e-14	-0.408038	0.567	0.739	3.51531e-10	3	Eif2s3x
2.29677e-14	0.45351	0.968	0.957	3.55931e-10	3	Wls
2.40751e-14	0.25435	0.316	0.143	3.73092e-10	3	Sbf2
2.44744e-14	0.391267	0.787	0.608	3.7928e-10	3	Ddah2
2.5418e-14	0.317938	0.433	0.231	3.93902e-10	3	9230114K14Rik
2.59811e-14	0.301707	0.326	0.149	4.02629e-10	3	Hist1h4i
2.66211e-14	0.258768	0.284	0.122	4.12548e-10	3	Polr3g
2.76519e-14	0.370679	0.84	0.679	4.28521e-10	3	Arhgap22
2.99508e-14	0.393813	0.72	0.55	4.64148e-10	3	Anapc11
3.01089e-14	-0.330121	0.993	0.997	4.66598e-10	3	Eif5
3.23018e-14	0.271444	0.351	0.171	5.00581e-10	3	Isca1
3.35916e-14	-0.317045	1	0.998	5.2057e-10	3	Hsp90b1
4.13954e-14	-0.465691	0.709	0.806	6.41504e-10	3	Nudt4
4.3798e-14	0.281306	0.387	0.198	6.78738e-10	3	Abt1
4.4694e-14	0.425071	0.773	0.59	6.92623e-10	3	Pcdh7
4.54705e-14	0.374626	0.56	0.358	7.04656e-10	3	Gamt
4.65716e-14	0.462869	0.656	0.493	7.2172e-10	3	Pls3
5.41712e-14	0.342095	0.422	0.228	8.39492e-10	3	Ddit4l
5.53659e-14	0.276246	0.28	0.121	8.58005e-10	3	Hivep3
6.05796e-14	-0.489376	0.67	0.803	9.38802e-10	3	AY036118
7.02774e-14	0.328879	0.89	0.761	1.08909e-09	3	Srsf9
7.07936e-14	0.305896	0.326	0.156	1.09709e-09	3	6430548M08Rik
7.81593e-14	0.778618	0.77	0.622	1.21124e-09	3	Dek
8.05918e-14	0.388255	0.539	0.34	1.24893e-09	3	Nfia
8.38016e-14	0.293516	0.323	0.153	1.29867e-09	3	Ccl27a
8.77484e-14	0.352363	0.709	0.505	1.35984e-09	3	Trmt6
9.14611e-14	0.444295	0.709	0.537	1.41737e-09	3	Ogt
9.40156e-14	0.308369	0.518	0.308	1.45696e-09	3	Aip
1.04552e-13	-0.362239	0.901	0.955	1.62025e-09	3	Cdc34
1.09913e-13	0.277661	0.305	0.139	1.70333e-09	3	Hmgcs1
1.11588e-13	0.386266	0.656	0.469	1.72927e-09	3	Evi2a
1.2968e-13	0.315992	0.972	0.901	2.00965e-09	3	Fscn1
1.39294e-13	0.326581	0.922	0.84	2.15864e-09	3	Mrpl57
1.42022e-13	0.452825	0.759	0.634	2.20092e-09	3	Ccdc88a
1.44881e-13	0.264052	0.365	0.183	2.24522e-09	3	Heatr1
1.48179e-13	0.274726	0.418	0.224	2.29633e-09	3	Sumf2
1.50724e-13	0.395516	0.72	0.58	2.33578e-09	3	Mea1
1.51245e-13	-0.310157	0.046	0.238	2.34384e-09	3	Raet1e
1.53265e-13	0.267415	1	0.998	2.37515e-09	3	Sumo2
1.56897e-13	-0.436346	0.199	0.412	2.43144e-09	3	Hk2
1.60909e-13	0.273212	0.986	0.99	2.49361e-09	3	Psma4
1.67509e-13	0.27019	0.316	0.147	2.59589e-09	3	Gli3
1.70578e-13	0.455251	0.787	0.658	2.64345e-09	3	F2r
1.72834e-13	0.384455	0.691	0.491	2.67842e-09	3	Mxd4
1.73119e-13	0.420137	0.67	0.499	2.68283e-09	3	Mfge8
1.74701e-13	0.262118	0.362	0.181	2.70734e-09	3	Gm15417
1.77472e-13	0.353108	0.837	0.669	2.75029e-09	3	Smim10l1
1.82396e-13	0.255852	0.362	0.182	2.8266e-09	3	Clpb
1.86784e-13	-0.411421	0.489	0.7	2.8946e-09	3	Trappc6a
2.04237e-13	0.288232	0.525	0.313	3.16506e-09	3	Preb
2.23118e-13	0.320695	0.504	0.298	3.45766e-09	3	Galnt2
2.40906e-13	0.444662	0.805	0.638	3.73331e-09	3	Tmem176a
2.48335e-13	-0.39682	0.135	0.345	3.84844e-09	3	Gxylt2
2.54841e-13	-0.365902	0.848	0.919	3.94926e-09	3	Rex1bd
2.60055e-13	0.266742	0.369	0.19	4.03008e-09	3	Auh
2.67448e-13	0.31111	0.553	0.348	4.14464e-09	3	Ppme1
2.87511e-13	0.288708	0.429	0.24	4.45555e-09	3	Snapc5
3.10139e-13	-0.291649	0.986	0.998	4.80622e-09	3	Tle5
3.56389e-13	0.327014	0.95	0.898	5.52296e-09	3	Immt
3.58445e-13	0.252939	1	0.999	5.55482e-09	3	Atpif1
3.69802e-13	-0.25109	0.996	0.998	5.73082e-09	3	Psma3
3.72764e-13	-0.38974	0.823	0.899	5.77672e-09	3	Epb41l2
3.73456e-13	0.637821	0.582	0.386	5.78745e-09	3	Ptgs2
4.18284e-13	0.287313	0.989	0.934	6.48215e-09	3	Commd3
4.25733e-13	0.303946	0.918	0.836	6.59759e-09	3	Zmat2
4.42817e-13	0.366262	0.943	0.859	6.86233e-09	3	Ccng1
4.52339e-13	-0.276487	0.028	0.207	7.0099e-09	3	Pax3
4.53044e-13	0.360078	0.83	0.744	7.02082e-09	3	Tmem223
5.08579e-13	0.391994	0.603	0.414	7.88145e-09	3	Pam
5.13597e-13	0.351795	0.784	0.617	7.95921e-09	3	Ppdpf
5.60419e-13	0.333192	0.943	0.854	8.68481e-09	3	Lamtor4
5.97598e-13	-0.410364	0.521	0.687	9.26097e-09	3	Ttc39b
6.24824e-13	0.315019	0.961	0.852	9.6829e-09	3	Rest
6.25132e-13	0.261532	0.344	0.171	9.68767e-09	3	Maz
6.54644e-13	-0.313771	0.968	0.982	1.0145e-08	3	Aurkaip1
6.7357e-13	0.250141	0.348	0.174	1.04383e-08	3	Egln1
6.97266e-13	0.318721	0.535	0.341	1.08055e-08	3	Plscr3
7.55727e-13	-0.373932	0.206	0.426	1.17115e-08	3	Nfib
7.84834e-13	0.266566	0.482	0.281	1.21626e-08	3	Fam76a
9.10736e-13	0.315791	0.929	0.819	1.41137e-08	3	Mrps17
9.21655e-13	0.361185	0.833	0.721	1.42829e-08	3	Cd2ap
1.00106e-12	-0.353046	0.968	0.983	1.55134e-08	3	Ugcg
1.08322e-12	0.313567	0.447	0.257	1.67867e-08	3	Polk
1.13675e-12	0.319475	0.716	0.55	1.76162e-08	3	Golim4
1.13742e-12	0.28028	0.489	0.285	1.76266e-08	3	Dhx38
1.18767e-12	0.257792	0.337	0.166	1.84053e-08	3	Ssbp2
1.24132e-12	0.399156	0.766	0.602	1.92367e-08	3	Klf5
1.2894e-12	0.366544	0.535	0.348	1.99819e-08	3	Smurf2
1.31733e-12	0.38186	0.684	0.503	2.04147e-08	3	Cdc42ep5
1.35215e-12	0.25638	0.525	0.317	2.09543e-08	3	Ice1
1.48098e-12	0.286834	0.475	0.279	2.29508e-08	3	Msto1
1.48152e-12	-0.350752	0.965	0.976	2.29591e-08	3	mt-Nd5
1.53172e-12	-0.369862	0.855	0.932	2.3737e-08	3	Rars
1.65634e-12	0.330069	0.532	0.348	2.56684e-08	3	Riok1
1.66772e-12	0.296887	0.993	0.949	2.58447e-08	3	Manf
1.71516e-12	-0.443529	0.195	0.404	2.65798e-08	3	Dusp27
1.75546e-12	-0.404556	0.468	0.676	2.72043e-08	3	Pde4dip
1.81312e-12	0.270017	0.358	0.187	2.80979e-08	3	Prxl2c
1.82985e-12	-0.397059	0.5	0.688	2.83572e-08	3	Baz1a
2.0082e-12	0.258069	0.379	0.202	3.11211e-08	3	Coasy
2.17189e-12	0.31837	0.443	0.262	3.36577e-08	3	Nup153
2.20354e-12	0.353556	0.606	0.39	3.41482e-08	3	Armcx3
2.49584e-12	0.320126	0.681	0.497	3.8678e-08	3	Ap2b1
2.49768e-12	0.326419	0.663	0.458	3.87066e-08	3	Ahi1
2.60393e-12	0.975378	0.621	0.484	4.03531e-08	3	Aqp5
2.67668e-12	0.271323	0.982	0.969	4.14806e-08	3	Tsn
2.77572e-12	0.293825	0.557	0.349	4.30154e-08	3	Pax7
2.99115e-12	0.387928	0.645	0.483	4.63538e-08	3	Deptor
3.24471e-12	0.261144	0.996	0.99	5.02833e-08	3	Emp3
3.39869e-12	-0.419025	0.092	0.279	5.26695e-08	3	Tgfb2
3.40639e-12	0.31323	0.748	0.607	5.27889e-08	3	Grb2
3.54287e-12	0.291126	0.411	0.232	5.49039e-08	3	Trim37
3.54405e-12	0.351587	0.904	0.779	5.49221e-08	3	Eid1
3.54858e-12	-0.378461	0.66	0.782	5.49924e-08	3	Smndc1
3.94717e-12	0.291704	0.486	0.296	6.11692e-08	3	Sac3d1
4.03938e-12	0.291817	0.422	0.236	6.25982e-08	3	Swap70
4.26764e-12	0.291979	1	0.987	6.61356e-08	3	H2afj
4.30167e-12	-1.09801	0.67	0.704	6.66629e-08	3	Gpbp1
4.38251e-12	-0.396196	0.082	0.267	6.79157e-08	3	Loxl2
4.60597e-12	-0.264092	0.007	0.16	7.13786e-08	3	Efemp1
4.99537e-12	0.588441	0.525	0.36	7.74133e-08	3	Flrt2
5.00573e-12	-0.431546	0.241	0.441	7.75738e-08	3	1110002E22Rik
5.36261e-12	0.441617	0.482	0.303	8.31043e-08	3	Rfc3
5.51968e-12	0.344588	0.95	0.896	8.55384e-08	3	Mir100hg
5.60061e-12	-0.336653	0.113	0.307	8.67926e-08	3	Ptprf
5.75746e-12	-0.420279	0.394	0.581	8.92234e-08	3	H2-K1
5.9037e-12	0.403731	0.702	0.54	9.14897e-08	3	Coq7
6.51855e-12	-0.386752	0.344	0.544	1.01018e-07	3	Steap1
6.69952e-12	0.35867	0.652	0.473	1.03822e-07	3	Mical2
6.77084e-12	0.316639	0.44	0.265	1.04928e-07	3	AI413582
6.83209e-12	0.296262	0.482	0.295	1.05877e-07	3	Piezo1
6.9203e-12	-0.340481	0.163	0.362	1.07244e-07	3	Mmp23
7.05006e-12	-0.483341	0.372	0.569	1.09255e-07	3	Prrg4
7.07499e-12	0.358682	0.557	0.375	1.09641e-07	3	Cacna2d1
7.24606e-12	0.300097	0.993	0.966	1.12292e-07	3	Gpx1
7.59876e-12	0.324706	0.709	0.526	1.17758e-07	3	Nxn
7.79997e-12	0.444247	0.741	0.597	1.20876e-07	3	Cxcl12
8.14651e-12	0.332214	0.844	0.742	1.26246e-07	3	Pcmt1
8.2277e-12	-0.436368	0.418	0.606	1.27505e-07	3	Efnb2
8.27244e-12	-0.429787	0.408	0.597	1.28198e-07	3	Tsc22d2
8.35246e-12	0.323583	0.567	0.379	1.29438e-07	3	Ublcp1
8.76931e-12	0.54437	0.394	0.226	1.35898e-07	3	Nptx1
9.05285e-12	0.260991	0.996	0.987	1.40292e-07	3	Tspo
9.36923e-12	0.296557	0.628	0.444	1.45195e-07	3	Ccni
9.5846e-12	-0.331499	0.188	0.394	1.48532e-07	3	Maff
9.87375e-12	0.308612	0.645	0.455	1.53014e-07	3	Mcrip1
1.03611e-11	0.256004	0.387	0.212	1.60566e-07	3	Znhit2
1.10085e-11	0.330393	0.94	0.876	1.70599e-07	3	Anxa6
1.14891e-11	0.312457	0.525	0.346	1.78047e-07	3	Polr3h
1.15899e-11	0.35744	0.5	0.317	1.79609e-07	3	Fitm1
1.19972e-11	0.308058	0.645	0.454	1.85921e-07	3	Yif1a
1.25876e-11	0.257723	0.993	0.99	1.9507e-07	3	Prkar1a
1.32056e-11	0.370506	0.77	0.66	2.04648e-07	3	Nt5c
1.34578e-11	-0.509003	0.248	0.104	2.08555e-07	3	Tnni1
1.36823e-11	0.494393	0.415	0.251	2.12035e-07	3	Lix1
1.45132e-11	0.273489	0.461	0.277	2.24911e-07	3	Ppp4c
1.49963e-11	0.282942	0.837	0.678	2.32397e-07	3	Hes6
1.53936e-11	0.2565	0.535	0.338	2.38555e-07	3	Ncs1
1.56962e-11	0.279616	0.45	0.267	2.43244e-07	3	Bckdk
1.58971e-11	-0.326841	0.22	0.429	2.46357e-07	3	Ctsh
1.72508e-11	-0.331336	0.482	0.676	2.67335e-07	3	Eif2b2
1.73298e-11	0.378128	0.766	0.629	2.6856e-07	3	Tcf4
1.77344e-11	0.259586	0.511	0.314	2.74829e-07	3	Mrpl48
1.78432e-11	-0.292462	0.993	0.991	2.76516e-07	3	Fkbp1a
1.97168e-11	0.252899	1	0.994	3.05552e-07	3	Aldoa
2.11924e-11	-0.274944	0.142	0.342	3.28419e-07	3	Eng
2.15768e-11	0.255404	0.465	0.273	3.34375e-07	3	Serinc2
2.18679e-11	0.292086	0.138	0.044	3.38887e-07	3	R3hdml
2.19962e-11	-0.279959	0.979	0.987	3.40876e-07	3	Tm9sf3
2.26015e-11	-0.379366	0.961	0.994	3.50255e-07	3	Sparc
2.402e-11	-0.351646	0.677	0.812	3.72237e-07	3	Ccdc86
2.44618e-11	-0.31359	0.915	0.973	3.79084e-07	3	Sarnp
2.77443e-11	-0.70377	0.397	0.568	4.29953e-07	3	Fbln2
2.80854e-11	0.287072	0.961	0.931	4.35239e-07	3	Psmc5
2.85939e-11	0.332881	0.798	0.661	4.4312e-07	3	Fnbp1l
2.93771e-11	0.25881	0.489	0.299	4.55258e-07	3	Abhd14a
3.2861e-11	0.345497	0.805	0.676	5.09248e-07	3	Vma21
3.37743e-11	0.298283	0.507	0.319	5.23401e-07	3	Mllt11
3.39725e-11	0.270527	0.943	0.907	5.26472e-07	3	Psmd11
3.5764e-11	0.261462	0.433	0.256	5.54234e-07	3	Mmgt2
3.71042e-11	-0.390393	0.085	0.262	5.75004e-07	3	Rorb
3.75766e-11	0.284094	0.394	0.228	5.82324e-07	3	Eed
4.0634e-11	-0.297508	0.961	0.973	6.29706e-07	3	Ywhaq
4.23045e-11	0.263748	0.574	0.38	6.55594e-07	3	Sap30bp
4.31885e-11	0.384156	0.667	0.497	6.69292e-07	3	Rgs17
4.45143e-11	0.303061	0.518	0.328	6.89838e-07	3	Net1
4.59053e-11	0.378537	0.262	0.128	7.11394e-07	3	Cenph
5.05228e-11	0.402813	0.596	0.439	7.82952e-07	3	Myo5a
5.10429e-11	0.380571	0.532	0.359	7.91012e-07	3	Iqsec3
5.18089e-11	0.283179	0.943	0.868	8.02883e-07	3	Pitpna
5.47977e-11	-0.400281	0.273	0.45	8.492e-07	3	Tlcd2
5.65203e-11	0.261927	0.344	0.184	8.75895e-07	3	Myo1d
5.82459e-11	-0.346485	0.309	0.511	9.02637e-07	3	Cadm1
5.95662e-11	-0.430917	0.514	0.691	9.23098e-07	3	Pcolce2
6.02478e-11	-0.286594	0.096	0.275	9.33661e-07	3	Ocel1
6.27375e-11	0.358513	0.677	0.533	9.72242e-07	3	Gtf3a
6.46838e-11	-0.423001	0.184	0.367	1.0024e-06	3	Pmaip1
6.85819e-11	-0.401762	0.915	0.981	1.06281e-06	3	2410006H16Rik
7.47694e-11	0.379857	0.848	0.758	1.1587e-06	3	Cxxc5
7.54281e-11	-0.352615	0.954	0.991	1.16891e-06	3	Des
7.66603e-11	0.296269	0.553	0.37	1.18801e-06	3	Abcc1
8.21888e-11	0.312274	0.798	0.669	1.27368e-06	3	Fdx2
8.32567e-11	0.269066	0.461	0.286	1.29023e-06	3	4632427E13Rik
9.04151e-11	-0.697716	0.227	0.39	1.40116e-06	3	Mier3
9.2592e-11	-0.587997	0.333	0.511	1.4349e-06	3	Serpine1
9.36951e-11	-0.812571	0.27	0.424	1.45199e-06	3	Il6st
9.89089e-11	-0.50338	0.592	0.744	1.53279e-06	3	Tmem37
1.02584e-10	-0.304181	0.947	0.972	1.58974e-06	3	Zfp91
1.05394e-10	0.254388	0.45	0.271	1.6333e-06	3	Atxn1
1.05887e-10	0.31377	0.539	0.362	1.64093e-06	3	Fam173a
1.07639e-10	0.264501	0.39	0.221	1.66809e-06	3	Lhfp
1.07874e-10	-0.364698	0.837	0.925	1.67173e-06	3	Btg1
1.16335e-10	0.295308	0.801	0.647	1.80285e-06	3	Med28
1.16742e-10	-0.488784	0.429	0.597	1.80915e-06	3	Ccn1
1.22988e-10	0.352326	0.663	0.5	1.90595e-06	3	Spred1
1.24242e-10	0.490066	0.709	0.523	1.92537e-06	3	Arl6ip1
1.26278e-10	0.281046	0.645	0.466	1.95693e-06	3	Ndufaf2
1.28716e-10	0.301361	0.465	0.293	1.99471e-06	3	Inpp5f
1.33018e-10	0.32582	0.436	0.273	2.06139e-06	3	Ano3
1.36543e-10	0.374196	0.638	0.467	2.11601e-06	3	Camk2d
1.37185e-10	0.287958	0.482	0.306	2.12596e-06	3	Slc25a32
1.43503e-10	0.339357	0.762	0.629	2.22387e-06	3	Mmd
1.45132e-10	0.314335	1	0.969	2.2491e-06	3	Hspb1
1.50224e-10	0.30321	0.482	0.307	2.32802e-06	3	Gsr
1.70044e-10	-0.352355	0.55	0.734	2.63518e-06	3	Mpc1
1.72387e-10	-0.335037	0.957	0.963	2.67149e-06	3	Dstn
1.72579e-10	0.261828	0.89	0.808	2.67445e-06	3	Raly
1.78808e-10	0.268357	0.39	0.226	2.77099e-06	3	Sspn
1.79953e-10	0.304401	0.546	0.363	2.78873e-06	3	Cbfb
1.84018e-10	-0.367469	0.206	0.387	2.85172e-06	3	Dnajb9
1.87544e-10	-0.361693	0.323	0.516	2.90637e-06	3	Bdnf
2.18404e-10	0.504339	0.447	0.293	3.38461e-06	3	Rrm1
2.30175e-10	-0.330385	0.468	0.634	3.56703e-06	3	Borcs7
2.36996e-10	0.332653	0.681	0.552	3.67273e-06	3	Ptp4a3
2.42207e-10	-0.310746	0.812	0.894	3.75348e-06	3	Mphosph10
2.45415e-10	0.293824	0.901	0.827	3.8032e-06	3	Hnrnpr
2.88787e-10	-0.321127	0.401	0.579	4.47534e-06	3	Snhg6
2.93769e-10	0.27544	0.635	0.451	4.55254e-06	3	Slc25a11
2.97422e-10	-0.364563	0.574	0.727	4.60915e-06	3	Epb41l4aos
3.00974e-10	0.441674	1	0.996	4.66419e-06	3	Malat1
3.18225e-10	0.287574	0.734	0.557	4.93153e-06	3	Krcc1
3.29189e-10	0.313915	0.83	0.711	5.10144e-06	3	Tmem134
3.31761e-10	0.276192	0.887	0.795	5.14131e-06	3	G3bp2
3.34127e-10	-0.328121	0.181	0.358	5.17797e-06	3	F730043M19Rik
3.50403e-10	0.274837	0.617	0.438	5.4302e-06	3	Cnot6
3.6012e-10	0.266537	0.585	0.394	5.58079e-06	3	Tbcc
3.68254e-10	0.339537	0.897	0.821	5.70683e-06	3	Nfe2l2
3.7965e-10	0.281778	0.674	0.5	5.88343e-06	3	Pdia4
4.12594e-10	-0.377583	0.596	0.741	6.39396e-06	3	Plod2
4.33011e-10	0.305586	0.752	0.594	6.71037e-06	3	Mrpl24
4.40761e-10	0.27459	0.493	0.318	6.83048e-06	3	1700037H04Rik
4.67211e-10	0.259631	0.44	0.266	7.24037e-06	3	Cby1
5.11977e-10	-0.347526	0.982	0.99	7.9341e-06	3	Atp2b1
5.13385e-10	0.27208	0.5	0.324	7.95592e-06	3	Maoa
5.33733e-10	-0.362273	0.727	0.844	8.27126e-06	3	Midn
5.5822e-10	0.252557	0.872	0.766	8.65073e-06	3	Tspan3
5.67976e-10	0.260963	0.518	0.333	8.80193e-06	3	Nudt19
5.75164e-10	0.278101	0.216	0.094	8.91332e-06	3	Fry
5.9307e-10	0.270829	0.486	0.317	9.19081e-06	3	2310033P09Rik
6.02095e-10	0.303337	0.691	0.556	9.33066e-06	3	Smim14
6.20522e-10	0.518694	0.663	0.493	9.61624e-06	3	Cks2
6.5274e-10	-0.291064	0.121	0.289	1.01155e-05	3	St3gal6
6.56421e-10	0.55004	0.546	0.395	1.01726e-05	3	Hist1h1c
6.74328e-10	-0.320766	0.723	0.825	1.04501e-05	3	Glo1
6.88138e-10	0.331045	0.624	0.469	1.06641e-05	3	Vkorc1
7.35546e-10	0.295102	0.596	0.413	1.13988e-05	3	Sdc3
7.40046e-10	-0.398673	0.603	0.73	1.14685e-05	3	Aig1
7.84505e-10	0.29727	0.415	0.257	1.21575e-05	3	Zswim7
9.29922e-10	0.29653	0.922	0.85	1.4411e-05	3	Cbx3
9.39193e-10	0.311504	0.947	0.898	1.45547e-05	3	Cbx5
9.58806e-10	-0.325154	0.617	0.763	1.48586e-05	3	Cd164
1.0369e-09	-0.261042	0.915	0.944	1.60689e-05	3	Wdr89
1.04489e-09	0.436615	0.309	0.173	1.61927e-05	3	Gmnn
1.05847e-09	0.274711	0.429	0.262	1.64031e-05	3	Klf10
1.11605e-09	0.280805	0.993	0.939	1.72954e-05	3	Rexo2
1.12628e-09	-0.322787	0.55	0.698	1.7454e-05	3	Dld
1.17613e-09	0.34369	0.791	0.675	1.82265e-05	3	Ddx17
1.22641e-09	0.291972	0.887	0.8	1.90056e-05	3	Apex1
1.23753e-09	0.28697	0.922	0.855	1.91779e-05	3	Nono
1.24762e-09	0.283251	0.369	0.216	1.93344e-05	3	Baiap2l1
1.35672e-09	0.273913	0.947	0.889	2.1025e-05	3	Eny2
1.39133e-09	0.280158	0.823	0.713	2.15614e-05	3	Desi2
1.4365e-09	0.296755	0.574	0.412	2.22615e-05	3	Ttc19
1.51288e-09	0.268697	0.472	0.309	2.34451e-05	3	Ubqln2
1.5213e-09	0.254692	0.947	0.877	2.35756e-05	3	Ckap4
1.53335e-09	0.25399	0.362	0.209	2.37623e-05	3	Slc5a3
1.55296e-09	0.310248	0.649	0.526	2.40662e-05	3	Dgcr6
1.63444e-09	-0.28972	0.117	0.278	2.5329e-05	3	Rin3
1.68326e-09	0.253474	0.965	0.923	2.60855e-05	3	Ola1
1.69397e-09	0.298517	0.709	0.585	2.62514e-05	3	Ube2d1
1.69814e-09	0.321223	0.649	0.498	2.6316e-05	3	Itpripl2
1.71062e-09	0.313988	0.809	0.717	2.65095e-05	3	Trp53
1.742e-09	0.362623	0.493	0.318	2.69958e-05	3	Hmgb3
1.78979e-09	0.328841	0.965	0.914	2.77364e-05	3	Slc6a6
1.87935e-09	0.302426	0.929	0.868	2.91243e-05	3	Sod1
1.90501e-09	0.298547	0.929	0.85	2.9522e-05	3	Asap1
2.04614e-09	-0.318508	0.826	0.899	3.1709e-05	3	Ltbp1
2.04721e-09	0.273216	0.638	0.468	3.17256e-05	3	Mapkap1
2.05992e-09	-0.308577	0.057	0.202	3.19226e-05	3	Cda
2.09209e-09	0.26789	0.582	0.409	3.24212e-05	3	Cyb5r1
2.15168e-09	-0.340914	0.66	0.794	3.33446e-05	3	Snhg12
2.26057e-09	0.267534	0.592	0.409	3.50321e-05	3	Myc
2.3375e-09	-0.299676	0.479	0.651	3.62242e-05	3	Prdx3
2.54329e-09	0.272367	0.56	0.39	3.94134e-05	3	Dnpep
2.56498e-09	-0.267202	0.993	0.987	3.97495e-05	3	Sdc4
2.5825e-09	0.342804	0.617	0.486	4.0021e-05	3	Nectin3
2.88036e-09	0.298181	0.67	0.522	4.46369e-05	3	Upf3b
3.02813e-09	0.270589	0.883	0.8	4.69269e-05	3	Gm16286
3.32613e-09	0.268589	0.972	0.949	5.15451e-05	3	Ctnna1
3.48426e-09	-0.29656	0.252	0.425	5.39956e-05	3	Igf2bp3
3.52027e-09	-0.305749	0.27	0.438	5.45536e-05	3	Cbwd1
3.80072e-09	0.255394	0.379	0.228	5.88998e-05	3	Robo1
3.83193e-09	-0.373813	0.84	0.887	5.93834e-05	3	D10Wsu102e
4.20572e-09	0.253777	0.968	0.936	6.5176e-05	3	Nudcd2
4.57122e-09	0.272851	0.656	0.49	7.08403e-05	3	Emd
4.97911e-09	0.309171	0.688	0.561	7.71613e-05	3	Cib1
4.98086e-09	0.297554	0.557	0.399	7.71883e-05	3	Ppp1r7
5.17484e-09	0.256549	0.975	0.958	8.01945e-05	3	Mrpl12
5.54946e-09	0.253696	0.454	0.295	8.6e-05	3	Atxn2l
5.72772e-09	-0.310672	0.823	0.91	8.87625e-05	3	Strn3
5.98831e-09	0.266848	0.915	0.883	9.28008e-05	3	Zranb2
6.01949e-09	-0.4991	0.05	0.186	9.3284e-05	3	Pdlim3
6.22212e-09	0.251984	0.493	0.328	9.64243e-05	3	Prkaa1
6.23519e-09	-0.362116	0.238	0.408	9.66267e-05	3	Tkt
6.24185e-09	0.308133	0.589	0.439	9.67299e-05	3	Ubl4a
6.28984e-09	0.317091	0.784	0.682	9.74737e-05	3	Anapc5
7.05259e-09	-0.313648	0.362	0.527	0.000109294	3	Pop1
7.18357e-09	0.303557	0.422	0.275	0.000111324	3	Smco4
7.1842e-09	0.264553	0.897	0.837	0.000111334	3	Usp34
7.48174e-09	-0.276073	0.979	0.987	0.000115945	3	Myof
7.66053e-09	-0.280992	0.798	0.876	0.000118715	3	Yy1
7.71086e-09	0.311229	0.759	0.665	0.000119495	3	Eif1ad
7.86012e-09	-0.25786	0.986	0.998	0.000121808	3	Kif5b
7.89867e-09	0.314055	0.702	0.571	0.000122406	3	Uqcc3
8.00384e-09	-0.290971	0.199	0.364	0.000124036	3	Man2a2
8.189e-09	0.251098	0.528	0.357	0.000126905	3	Commd8
8.5736e-09	-0.273207	0.27	0.442	0.000132865	3	Gns
8.7926e-09	-0.352796	0.585	0.695	0.000136259	3	Mfap3l
9.18672e-09	0.260191	0.461	0.306	0.000142367	3	March2
9.88344e-09	0.278224	0.61	0.451	0.000153164	3	Smim7
1.04784e-08	-0.280903	0.454	0.63	0.000162383	3	Atad1
1.05482e-08	-0.291361	0.734	0.832	0.000163465	3	Fam204a
1.12433e-08	0.281755	0.61	0.476	0.000174237	3	Ciao2a
1.19928e-08	0.261741	0.947	0.887	0.000185853	3	Rac1
1.20049e-08	0.258223	0.73	0.595	0.00018604	3	Yaf2
1.21274e-08	0.288858	0.55	0.399	0.000187938	3	Snx18
1.24198e-08	0.35166	0.734	0.619	0.00019247	3	Tppp3
1.26074e-08	0.264929	0.745	0.629	0.000195377	3	Ube2a
1.27062e-08	-0.297581	0.461	0.62	0.000196908	3	1700021F05Rik
1.28189e-08	0.2725	0.684	0.522	0.000198654	3	Nckap1
1.28565e-08	-0.352409	0.284	0.444	0.000199238	3	Vgll3
1.29774e-08	-0.258457	0.986	0.99	0.000201111	3	Hspa9
1.32993e-08	-0.422052	0.528	0.685	0.000206099	3	Gas6
1.39037e-08	-0.283367	0.833	0.896	0.000215466	3	Abhd17a
1.39827e-08	0.267866	0.674	0.535	0.000216691	3	Trappc5
1.4509e-08	-0.30171	0.73	0.833	0.000224847	3	Cdc40
1.55018e-08	0.436224	0.933	0.92	0.000240232	3	Neat1
1.5767e-08	-0.30572	0.301	0.462	0.000244342	3	Irs1
1.69983e-08	0.297549	0.975	0.924	0.000263423	3	Zbtb20
1.71845e-08	0.291573	0.929	0.903	0.000266308	3	Actn4
1.91229e-08	0.267929	0.716	0.612	0.000296348	3	Nudcd3
1.93255e-08	-0.274655	0.755	0.835	0.000299488	3	Twistnb
1.96457e-08	-0.342181	0.213	0.365	0.00030445	3	Pde4b
1.97892e-08	0.250513	0.571	0.412	0.000306673	3	Zmym4
2.04154e-08	0.321784	0.706	0.558	0.000316378	3	Pdlim4
2.04988e-08	-0.40997	0.34	0.512	0.00031767	3	Pdlim1
2.12086e-08	-0.455465	0.177	0.332	0.000328669	3	Sfrp2
2.18588e-08	-1.57461	0.862	0.845	0.000338746	3	Gpx8
2.29157e-08	-0.265341	0.798	0.883	0.000355124	3	Ube2n
2.54173e-08	-0.294401	0.926	0.952	0.000393892	3	Nolc1
2.56619e-08	0.336163	0.379	0.237	0.000397683	3	Dennd5b
2.57414e-08	-0.404199	0.532	0.681	0.000398915	3	Slf2
2.80124e-08	0.360401	0.77	0.655	0.000434108	3	Sema3e
2.92297e-08	-0.261529	0.862	0.918	0.000452973	3	Utp11
2.94027e-08	0.27688	0.702	0.613	0.000455654	3	Polr2h
3.0085e-08	0.286695	0.582	0.433	0.000466227	3	Tmem65
3.28738e-08	0.265722	0.489	0.342	0.000509445	3	Zfp637
3.37668e-08	-0.306164	0.17	0.33	0.000523284	3	Tnfaip2
3.39445e-08	0.251038	0.621	0.448	0.000526039	3	Dag1
3.78677e-08	0.255625	0.879	0.82	0.000586835	3	Fkbp4
4.42672e-08	0.533185	0.635	0.545	0.000686009	3	Prss23
4.51133e-08	-1.39542	0.486	0.613	0.00069912	3	Acta2
4.67451e-08	0.2871	0.461	0.321	0.000724409	3	Cgref1
4.69047e-08	-0.326069	0.337	0.489	0.000726883	3	Pcgf5
4.71954e-08	0.257832	0.514	0.367	0.000731387	3	Mgst3
4.78825e-08	-0.279467	0.805	0.886	0.000742036	3	Uqcrc1
4.84746e-08	-0.259513	0.096	0.235	0.000751211	3	E030030I06Rik
5.00873e-08	-0.497957	0.433	0.555	0.000776203	3	Angptl4
5.34317e-08	0.333673	0.429	0.288	0.000828031	3	Mt2
5.40002e-08	0.268344	0.621	0.468	0.000836841	3	Acbd5
6.05515e-08	-0.280718	0.408	0.561	0.000938367	3	Ap2a2
6.14077e-08	0.308568	0.624	0.486	0.000951635	3	Tusc3
6.26421e-08	-0.267141	0.901	0.945	0.000970764	3	Lrp1
6.34665e-08	-0.253922	0.184	0.338	0.000983541	3	Ly75
6.41071e-08	0.259157	0.89	0.779	0.000993468	3	Imp3
6.43957e-08	0.356939	0.752	0.65	0.000997941	3	Socs2
6.49868e-08	0.559471	1	0.987	0.0010071	3	Spp1
6.74827e-08	0.318364	0.699	0.594	0.00104578	3	Lage3
7.23135e-08	-0.283244	0.206	0.362	0.00112064	3	Tmcc3
7.52351e-08	-0.276786	0.894	0.927	0.00116592	3	Pnn
7.68303e-08	-0.310237	0.56	0.682	0.00119064	3	Rsbn1l
7.73366e-08	0.256747	0.496	0.354	0.00119849	3	Far1
8.18581e-08	0.25428	0.521	0.37	0.00126856	3	Tfdp1
8.49978e-08	0.313986	0.897	0.857	0.00131721	3	Fkbp2
9.00659e-08	0.285486	0.699	0.586	0.00139575	3	Mrps25
9.24157e-08	-0.281305	0.33	0.494	0.00143217	3	Zfp704
1.03665e-07	-0.260595	0.89	0.932	0.0016065	3	Eif2s1
1.04816e-07	-0.312124	0.27	0.42	0.00162433	3	Noct
1.0848e-07	-0.322787	0.539	0.662	0.00168112	3	Afap1
1.13215e-07	-0.30212	0.621	0.746	0.0017545	3	Atp6v1d
1.13287e-07	-0.367002	0.823	0.856	0.0017556	3	Nexn
1.17493e-07	-0.256403	0.908	0.937	0.00182079	3	Psma6
1.21391e-07	-0.454454	0.184	0.321	0.00188119	3	Slc38a9
1.26503e-07	0.307823	0.72	0.63	0.00196041	3	Sept9
1.35847e-07	-0.278113	0.16	0.303	0.00210523	3	Slc2a1
1.38915e-07	0.317229	0.631	0.494	0.00215277	3	Cdc42ep3
1.51223e-07	0.279845	0.472	0.327	0.0023435	3	Bcor
1.51664e-07	-0.371287	0.869	0.93	0.00235034	3	Tnnt2
1.58211e-07	0.297739	0.248	0.135	0.0024518	3	Tk1
1.6647e-07	0.251407	0.362	0.234	0.00257979	3	Anapc15
1.67402e-07	0.263943	0.77	0.663	0.00259423	3	Tmf1
1.90943e-07	-0.256607	0.816	0.856	0.00295905	3	Slirp
1.92934e-07	-0.265602	0.514	0.666	0.00298991	3	Alkbh1
2.01672e-07	0.264422	0.872	0.814	0.00312531	3	0610012G03Rik
2.06122e-07	-0.264587	0.787	0.87	0.00319427	3	Ddx50
2.13485e-07	0.27037	0.908	0.862	0.00330838	3	Wasf2
2.85118e-07	0.274116	0.589	0.457	0.00441847	3	Mir22hg
3.06112e-07	0.270859	0.695	0.575	0.00474381	3	Aarsd1
3.12605e-07	0.254541	0.801	0.712	0.00484443	3	Dtymk
3.13272e-07	-0.264149	0.67	0.793	0.00485478	3	Exosc1
3.17641e-07	-0.256075	0.816	0.874	0.00492249	3	Snx6
3.19962e-07	-0.265769	0.067	0.187	0.00495845	3	Plscr2
3.30599e-07	-0.257212	0.996	0.99	0.00512329	3	Bag1
4.28827e-07	-0.290502	0.688	0.791	0.00664554	3	Pttg1ip
4.31573e-07	-0.264756	0.387	0.546	0.00668809	3	Oxct1
4.3416e-07	-0.416086	0.404	0.554	0.00672818	3	Gadd45a
4.49224e-07	0.310926	0.691	0.589	0.00696163	3	Chd3
4.62769e-07	-0.379937	0.163	0.3	0.00717153	3	Dusp1
4.86243e-07	0.256827	0.652	0.516	0.0075353	3	Cd47
5.44658e-07	0.250319	0.528	0.392	0.00844056	3	Spire1
5.50538e-07	-0.26673	0.227	0.369	0.00853168	3	Gcnt2
6.28716e-07	0.274354	0.741	0.669	0.00974321	3	Hook3
6.45018e-07	-0.28128	0.309	0.447	0.00999584	3	Trmt10a
6.56952e-07	-0.31775	0.567	0.677	0.0101808	3	Acsl3
6.94011e-07	0.299194	0.617	0.49	0.0107551	3	Gm45716
8.07128e-07	-0.258957	0.745	0.841	0.0125081	3	Dnajc21
8.1283e-07	-0.380267	0.124	0.249	0.0125964	3	Lox
9.0716e-07	-0.294851	0.45	0.583	0.0140583	3	Daam1
9.17339e-07	-0.31834	0.514	0.658	0.014216	3	Celf4
9.31607e-07	-0.307785	0.794	0.841	0.0144371	3	Ranbp2
9.34568e-07	-0.250402	0.826	0.86	0.014483	3	Pum3
1.05948e-06	-0.261477	0.66	0.742	0.0164187	3	Pbdc1
1.06253e-06	-0.267255	0.645	0.744	0.0164661	3	Mrps10
1.06527e-06	0.27474	1	0.998	0.0165084	3	Prrc2c
1.07061e-06	-0.260009	0.294	0.432	0.0165913	3	Nt5dc3
1.07456e-06	0.271563	0.748	0.653	0.0166525	3	Vamp5
1.31907e-06	-0.250352	0.585	0.715	0.0204416	3	Ccdc186
1.42989e-06	0.258813	0.748	0.659	0.022159	3	Hnrnpul2
1.44972e-06	0.253503	0.975	0.93	0.0224663	3	Banf1
1.46676e-06	-0.38632	0.039	0.138	0.0227304	3	Cited1
1.59432e-06	-0.40537	0.309	0.439	0.0247072	3	Rgs16
1.59495e-06	0.447995	0.465	0.347	0.024717	3	Alcam
1.69161e-06	0.503901	0.628	0.5	0.0262149	3	Stmn1
1.74613e-06	-0.268428	0.156	0.279	0.0270597	3	Arid3a
2.24292e-06	-0.36055	0.404	0.533	0.0347586	3	Enho
2.47162e-06	-0.261485	0.493	0.643	0.0383027	3	Ctps
2.50395e-06	-0.284773	0.812	0.879	0.0388038	3	Gsto1
2.54675e-06	-0.349518	0.833	0.891	0.039467	3	Anxa3
2.97324e-06	-0.256139	0.248	0.38	0.0460762	3	Pkp4
3.09321e-06	-0.428757	0.908	0.938	0.0479354	3	Hbegf
3.098e-06	-0.270889	0.174	0.304	0.0480096	3	Apbb1ip
3.12777e-06	0.290825	0.479	0.358	0.048471	3	Tshz1
3.19491e-06	0.256486	0.433	0.311	0.0495116	3	Lurap1l
3.23557e-06	-0.259381	0.33	0.468	0.0501417	3	Igf2r
3.31358e-06	0.286078	0.223	0.129	0.0513506	3	Lockd
3.43113e-06	-0.284035	0.113	0.227	0.0531722	3	Pim1
3.44288e-06	0.292683	0.5	0.373	0.0533543	3	Plxdc2
4.51347e-06	-0.302943	0.972	0.973	0.0699452	3	Phlda1
4.57677e-06	0.251386	0.741	0.661	0.0709262	3	Fat1
5.00051e-06	-0.270949	0.142	0.263	0.077493	3	Ddit3
5.03122e-06	0.281526	0.511	0.397	0.0779689	3	Itm2a
5.10985e-06	-0.389416	0.333	0.465	0.0791873	3	Fbxo32
5.11147e-06	0.259475	0.748	0.623	0.0792124	3	Hmox1
5.41258e-06	0.269636	0.805	0.714	0.0838788	3	Frmd4a
5.69829e-06	-0.279231	0.323	0.453	0.0883065	3	Scn5a
6.15411e-06	0.265173	0.667	0.552	0.0953703	3	Rras2
6.35202e-06	0.300752	0.943	0.872	0.0984372	3	Prkg2
6.41102e-06	-0.274479	0.475	0.599	0.0993516	3	Prnp
6.94825e-06	-0.283237	0.55	0.674	0.107677	3	Fkbp11
7.08482e-06	-0.284772	0.376	0.491	0.109793	3	Plekhh2
8.03353e-06	-0.327445	0.301	0.421	0.124496	3	Klf2
9.14687e-06	-0.27245	0.351	0.48	0.141749	3	Hivep2
9.66287e-06	0.351816	0.532	0.411	0.149745	3	Tubb2b
1.00169e-05	-0.2676	0.291	0.407	0.155232	3	Vps37b
1.04045e-05	-0.257479	0.582	0.71	0.161239	3	Pcolce
1.19681e-05	0.31629	0.887	0.849	0.18547	3	Tmem176b
1.38475e-05	-0.373659	0.316	0.455	0.214594	3	Hist2h2ac
1.59703e-05	-0.251106	0.645	0.758	0.247492	3	Tra2b
1.68811e-05	0.270719	0.553	0.428	0.261606	3	Fdps
1.87552e-05	0.262138	0.624	0.528	0.290649	3	Rhod
1.90159e-05	0.289711	0.681	0.607	0.29469	3	Ubr5
1.97627e-05	0.261571	0.383	0.269	0.306262	3	Nrep
3.34839e-05	-0.269806	0.284	0.41	0.5189	3	Ier3
3.41987e-05	0.268353	0.95	0.919	0.529978	3	Tm4sf1
3.44775e-05	0.253706	0.929	0.89	0.534298	3	Tuba1a
4.01582e-05	0.274076	0.855	0.802	0.622332	3	Smc1a
4.06591e-05	-0.471375	0.131	0.229	0.630095	3	Fxyd6
4.21788e-05	0.451398	0.294	0.19	0.653645	3	Hist1h2ae
4.4854e-05	-0.263731	0.862	0.904	0.695103	3	Ndufv3
4.70996e-05	0.305293	0.727	0.676	0.729902	3	Gadd45g
4.93617e-05	0.268341	0.805	0.733	0.764958	3	Anp32e
5.78024e-05	-0.256773	0.613	0.697	0.895764	3	Myo1e
5.858e-05	-0.262098	0.911	0.938	0.907814	3	Tpi1
6.02187e-05	-0.281055	0.684	0.793	0.933209	3	Sox11
6.40483e-05	-0.260278	0.681	0.753	0.992557	3	Flnb
0.000589184	-0.264738	0.252	0.35	1	3	Actn3
0.000390645	0.276011	0.461	0.377	1	3	Bst2
0.00176459	0.340043	0.181	0.123	1	3	Ccnb1
0.00236465	-0.29886	0.45	0.545	1	3	Chchd10
0.00017034	-0.308357	0.979	0.985	1	3	Cited2
0.000320576	-0.261932	0.777	0.836	1	3	Cnot6l
0.000838306	0.546124	0.667	0.635	1	3	Crip1
7.89856e-05	-0.316492	0.312	0.409	1	3	Dusp6
7.45435e-05	-0.27857	0.074	0.161	1	3	Fgf7
0.000685593	-0.253761	0.241	0.344	1	3	Grem1
0.00289185	0.313835	0.209	0.144	1	3	Hist1h2ap
0.000104028	0.320751	0.794	0.737	1	3	Junb
0.00197148	0.252674	0.667	0.639	1	3	Ldhb
0.000196689	0.321879	0.638	0.544	1	3	Msln
8.02274e-05	-0.290638	0.603	0.71	1	3	Palld
0.00542438	-0.51052	0.454	0.482	1	3	Pde4d
0.000335655	-0.278423	0.369	0.469	1	3	Pfn2
0.00106527	-0.281873	0.738	0.775	1	3	Prune2
0.000110838	0.264262	0.642	0.556	1	3	Selenoh
0.00224213	-0.281354	0.631	0.69	1	3	St8sia2
0.00221478	0.260769	0.461	0.391	1	3	Tipin
0.00288251	0.285378	0.408	0.346	1	3	Tyms
0.00353923	0.280374	0.539	0.475	1	3	Zfhx4

## Sheet: PSC1
p_val	avg_log2FC	pct.1	pct.2	p_val_adj	cluster	gene
9.25426e-138	0.507146	1	1	1.43413e-133	1	Rpsa
3.51974e-125	-1.33161	0.994	0.997	5.45453e-121	1	Malat1
4.84711e-111	0.488054	1	1	7.51156e-107	1	Rps2
7.18564e-99	0.363164	1	1	1.11356e-94	1	Rpl8
1.71737e-95	0.371776	1	1	2.66141e-91	1	Rplp0
1.71889e-89	0.403485	1	1	2.66377e-85	1	Rps26
2.80918e-86	0.447413	1	1	4.35339e-82	1	Ybx1
1.59152e-82	0.336786	1	1	2.46638e-78	1	Rps29
2.73179e-82	-0.796366	0.967	0.987	4.23345e-78	1	Ncam1
2.11993e-81	0.517021	1	1	3.28526e-77	1	Eif5a
4.91953e-81	0.566073	1	1	7.62379e-77	1	Mif
2.64198e-80	0.339579	1	1	4.09427e-76	1	Rpl41
2.82899e-79	0.283428	1	1	4.38408e-75	1	Rplp2
8.79954e-79	0.539436	1	0.996	1.36366e-74	1	Snrpf
1.09149e-74	0.358578	1	1	1.69148e-70	1	Rps12
1.19899e-74	-0.767482	0.987	0.992	1.85808e-70	1	Sparc
4.7801e-71	0.263514	1	1	7.40772e-67	1	Rps8
2.51761e-68	0.274454	1	1	3.90154e-64	1	Rps10
4.85364e-65	-0.757604	0.411	0.742	7.52168e-61	1	Akap13
5.10748e-65	0.288415	1	1	7.91505e-61	1	Rpl14
1.93439e-64	0.481763	1	1	2.99772e-60	1	Hspd1
3.90239e-61	-0.649385	0.931	0.979	6.04754e-57	1	Sptbn1
1.31319e-60	-1.21407	0.799	0.886	2.03505e-56	1	Neb
3.00455e-60	0.286289	1	1	4.65615e-56	1	Rpl11
1.42241e-59	-2.34858	0.399	0.665	2.20431e-55	1	Acta2
1.60215e-58	0.259411	1	1	2.48286e-54	1	Rpl18
2.71827e-58	0.383018	1	1	4.2125e-54	1	Npm1
5.79279e-58	0.25672	1	1	8.97709e-54	1	Rps19
3.62154e-57	0.279399	1	1	5.6123e-53	1	Ppia
5.20017e-57	-0.797576	0.241	0.579	8.0587e-53	1	Lrrn1
9.19621e-57	0.458169	1	0.998	1.42514e-52	1	Ptma
4.87852e-54	0.280438	1	1	7.56024e-50	1	Lgals1
2.83357e-52	0.655485	0.905	0.715	4.39118e-48	1	Fabp5
1.97419e-51	0.294479	1	1	3.0594e-47	1	Rpl22
2.25769e-51	0.338506	1	1	3.49874e-47	1	Hspe1
3.4413e-51	-0.587482	0.914	0.973	5.33298e-47	1	Wls
6.87182e-50	-0.850281	0.899	0.953	1.06493e-45	1	Tpm2
1.36311e-49	0.396314	1	0.997	2.11241e-45	1	Rbm3
4.98619e-49	-0.517133	0.973	0.998	7.7271e-45	1	Itm2b
2.99751e-48	-0.650645	0.383	0.682	4.64524e-44	1	Pcdh7
4.50164e-48	0.555311	0.999	0.997	6.97619e-44	1	Hmgb1
1.40363e-47	-0.605894	0.869	0.949	2.1752e-43	1	Zbtb20
9.30369e-47	0.283093	1	1	1.44179e-42	1	Rps27l
1.91311e-46	0.370162	1	0.998	2.96475e-42	1	Snrpg
1.9816e-46	0.289082	1	1	3.07089e-42	1	Rps15
9.09288e-46	-0.585476	0.709	0.9	1.40912e-41	1	Ctsb
2.66125e-45	-2.31223	0.303	0.557	4.12414e-41	1	Tnnc1
3.53918e-45	0.298839	1	1	5.48467e-41	1	Oaz1
4.45162e-45	-0.58113	0.797	0.909	6.89867e-41	1	Cdon
7.23811e-44	-0.70407	0.31	0.585	1.12169e-39	1	Olfm1
1.09555e-43	-0.630836	0.459	0.728	1.69778e-39	1	Vamp5
9.48758e-43	-0.719918	0.41	0.675	1.47029e-38	1	Col3a1
2.01375e-42	-0.619033	0.979	0.988	3.12071e-38	1	Nes
2.34186e-42	-0.677297	0.757	0.883	3.62918e-38	1	Ccnd3
5.14812e-42	-0.63864	0.624	0.836	7.97804e-38	1	Ccn4
1.12331e-41	-1.05109	0.13	0.398	1.74079e-37	1	Arpp21
1.47497e-41	0.518102	0.881	0.755	2.28575e-37	1	Ddx39
2.00061e-41	0.318806	1	1	3.10035e-37	1	Txn1
2.86792e-41	-0.401972	1	1	4.44442e-37	1	Sh3glb1
8.24712e-41	-0.509586	0.893	0.959	1.27806e-36	1	Cnn3
8.86071e-41	-0.547591	0.934	0.974	1.37314e-36	1	Asb5
1.56826e-40	0.291004	1	1	2.43034e-36	1	Atp5b
2.45754e-40	0.405431	0.99	0.965	3.80845e-36	1	Snrpd3
3.24951e-40	-0.636207	0.872	0.934	5.03576e-36	1	Slc6a6
3.34966e-40	0.334528	1	0.999	5.19097e-36	1	Ndufa12
4.69531e-40	-0.588937	0.961	0.978	7.27633e-36	1	Ccnd2
5.09989e-40	-0.607811	0.271	0.563	7.9033e-36	1	Tubb2a
2.12768e-39	0.352789	1	0.999	3.29726e-35	1	Nap1l1
3.14506e-39	-0.345662	1	1	4.8739e-35	1	mt-Co1
5.29648e-39	-0.41723	0.981	0.994	8.20795e-35	1	Gabarap
5.84926e-39	-1.44201	0.183	0.44	9.0646e-35	1	Tnnt1
7.70228e-39	-0.590086	0.997	0.996	1.19362e-34	1	Txnrd1
1.36232e-38	-0.797755	0.124	0.391	2.11119e-34	1	Myl9
1.50253e-38	-0.637954	0.979	0.987	2.32848e-34	1	Peg3
7.31198e-38	-0.547141	0.463	0.712	1.13314e-33	1	Pbxip1
8.7637e-37	-0.781079	0.957	0.974	1.35811e-32	1	Timp1
2.18451e-36	-1.78727	0.519	0.668	3.38533e-32	1	Igfbp5
4.48411e-36	-0.681436	0.635	0.815	6.94902e-32	1	Prune2
3.87933e-34	-0.630527	0.525	0.735	6.0118e-30	1	St8sia2
4.43734e-34	-0.703118	0.28	0.544	6.87654e-30	1	Pde4d
1.08407e-33	-0.255571	1	1	1.67999e-29	1	Tpt1
1.28008e-33	0.27973	1	1	1.98373e-29	1	Nme1
1.65885e-33	-0.580038	0.718	0.865	2.57072e-29	1	Cd200
5.90168e-33	-0.563074	0.186	0.43	9.14584e-29	1	Ank1
7.24435e-33	-0.548036	0.982	0.988	1.12266e-28	1	Des
1.59299e-32	-0.565741	0.383	0.634	2.46866e-28	1	Pdlim4
1.36486e-31	-0.455264	0.766	0.887	2.11513e-27	1	Ppfibp1
2.81453e-31	-0.664861	0.632	0.774	4.36168e-27	1	Hs6st2
4.86124e-31	-0.397536	0.972	0.994	7.53347e-27	1	Pmepa1
7.03663e-31	-0.464358	0.914	0.965	1.09047e-26	1	Dst
8.55824e-31	-0.472435	0.355	0.588	1.32627e-26	1	Ext1
9.69048e-31	-0.815197	0.11	0.33	1.50173e-26	1	Mymk
1.12302e-30	-0.452854	0.711	0.853	1.74034e-26	1	Lpp
2.13486e-30	-0.496492	0.924	0.963	3.30839e-26	1	Timp2
2.56948e-30	-0.564475	0.726	0.856	3.98192e-26	1	Myo10
2.66534e-30	-0.505543	0.7	0.854	4.13048e-26	1	Ptgs1
3.62299e-30	-0.433801	0.893	0.944	5.61456e-26	1	Cdh2
4.51607e-30	0.380584	0.948	0.885	6.99855e-26	1	Lsm4
4.64736e-30	-0.699966	0.362	0.611	7.20201e-26	1	Fbln2
5.99611e-30	-0.689729	0.525	0.716	9.29218e-26	1	Gas6
9.29769e-30	-0.48693	0.262	0.5	1.44086e-25	1	Klf9
1.29621e-29	-0.488577	0.382	0.617	2.00873e-25	1	Fstl1
1.51824e-29	-0.606105	0.449	0.675	2.35282e-25	1	Btg2
3.43884e-29	-0.412393	0.785	0.913	5.32917e-25	1	Nisch
3.53992e-29	-0.483744	0.68	0.846	5.48582e-25	1	Arl6ip5
7.31996e-29	-0.45269	0.237	0.468	1.13437e-24	1	Ptger4
8.35117e-29	-0.433355	0.268	0.504	1.29418e-24	1	Ttc28
1.10767e-28	-0.864123	0.173	0.389	1.71656e-24	1	C1qtnf3
2.09049e-28	0.279926	1	0.996	3.23963e-24	1	Park7
2.67294e-28	-0.396255	0.994	1	4.14225e-24	1	Esd
2.82452e-28	-0.405916	0.519	0.725	4.37716e-24	1	Tmf1
5.06437e-28	-0.684052	0.914	0.941	7.84825e-24	1	Hbegf
5.22938e-28	0.365983	0.961	0.893	8.10397e-24	1	Ppa1
5.35179e-28	0.299431	1	0.998	8.29366e-24	1	Pdap1
5.71362e-28	0.391001	0.987	0.974	8.8544e-24	1	Srsf3
6.81936e-28	-0.528662	0.9	0.933	1.0568e-23	1	Col4a1
1.70826e-27	-0.461158	0.158	0.38	2.64729e-23	1	Egr3
2.22964e-27	-0.897329	0.353	0.569	3.45527e-23	1	Plpp1
2.40223e-27	-0.525938	0.085	0.285	3.72274e-23	1	Lox
3.45942e-27	-0.528484	0.532	0.73	5.36106e-23	1	Gsn
3.69419e-27	0.346028	0.961	0.917	5.72488e-23	1	Mrpl42
3.84369e-27	-0.402561	0.982	0.989	5.95657e-23	1	Chrna1
4.09451e-27	-0.441558	0.173	0.388	6.34526e-23	1	Fitm1
4.67696e-27	-0.586541	0.292	0.51	7.24788e-23	1	Aebp1
5.69297e-27	-0.683519	0.073	0.266	8.82239e-23	1	Fxyd6
6.35645e-27	-0.381396	0.934	0.984	9.85058e-23	1	Tsc22d1
6.98792e-27	-0.413634	0.444	0.666	1.08292e-22	1	Sgca
7.46923e-27	-0.427284	0.303	0.534	1.15751e-22	1	Fam20c
8.36299e-27	-0.482879	0.429	0.641	1.29601e-22	1	Map4
9.38503e-27	-0.466677	0.73	0.869	1.4544e-22	1	Hacd1
1.44441e-26	-0.518572	0.942	0.978	2.2384e-22	1	Macf1
2.00651e-26	-0.503508	0.462	0.686	3.10948e-22	1	Pold4
3.11759e-26	-0.377107	0.077	0.271	4.83133e-22	1	Nid2
3.28461e-26	0.354679	0.897	0.818	5.09016e-22	1	Magoh
3.55818e-26	-0.423409	0.514	0.725	5.5141e-22	1	Dlgap4
3.65599e-26	-0.48778	0.255	0.477	5.66569e-22	1	Tubb2b
5.81137e-26	-0.41807	0.727	0.865	9.00588e-22	1	Clcn5
6.58233e-26	-0.431078	0.651	0.823	1.02006e-21	1	Retreg1
9.50785e-26	0.30217	1	0.994	1.47343e-21	1	S100a10
1.03795e-25	-0.89034	0.064	0.247	1.60852e-21	1	Mgp
1.4816e-25	-0.396095	0.803	0.905	2.29604e-21	1	Pakap.1
1.48247e-25	-0.489011	0.794	0.875	2.29739e-21	1	Col4a2
1.71487e-25	-0.48137	0.308	0.526	2.65753e-21	1	Dipk2a
2.19753e-25	-0.567772	0.472	0.688	3.40552e-21	1	Hmox1
3.97495e-25	0.272193	1	0.997	6.15997e-21	1	Psmb3
4.03852e-25	-0.565168	0.867	0.909	6.25849e-21	1	Ckb
5.66009e-25	-0.409865	0.447	0.661	8.77144e-21	1	Creb3l1
6.46929e-25	-0.53064	0.185	0.389	1.00255e-20	1	Actn3
1.03212e-24	-0.408204	0.055	0.23	1.59948e-20	1	Cdh11
2.36899e-24	-0.504949	0.867	0.933	3.67122e-20	1	Tubb4b
2.41154e-24	-0.43032	0.307	0.517	3.73716e-20	1	Dag1
2.72333e-24	-0.390811	0.264	0.48	4.22035e-20	1	Vgll3
3.70155e-24	0.309385	1	1	5.73629e-20	1	Ncl
5.26165e-24	-0.368486	0.681	0.838	8.15398e-20	1	Wipi1
5.94928e-24	-0.425234	0.493	0.686	9.21959e-20	1	Lima1
7.63651e-24	-0.580727	0.176	0.37	1.18343e-19	1	Cacng1
7.63696e-24	-0.45261	0.125	0.313	1.1835e-19	1	Lix1
7.92909e-24	0.377984	0.988	0.964	1.22877e-19	1	Hnrnpa1
1.06432e-23	-0.418522	0.389	0.587	1.64937e-19	1	Pdlim7
1.11347e-23	-1.0283	0.086	0.269	1.72555e-19	1	Tagln
1.19152e-23	-0.680544	0.253	0.458	1.84649e-19	1	Il6st
1.19822e-23	-0.384134	0.371	0.581	1.85688e-19	1	Ddr1
1.29854e-23	-0.415537	0.879	0.942	2.01234e-19	1	Jsrp1
1.63281e-23	-0.56459	0.505	0.684	2.53037e-19	1	Blvrb
1.69369e-23	-0.347989	0.979	0.99	2.62471e-19	1	Itgb1
1.94406e-23	0.264129	1	1	3.01271e-19	1	Gm10076
1.97611e-23	-0.519729	0.994	0.994	3.06238e-19	1	Ankrd1
2.60159e-23	-0.39148	0.212	0.41	4.03168e-19	1	1700003F12Rik
2.62448e-23	-0.389532	0.493	0.691	4.06716e-19	1	Zfp451
3.81732e-23	-0.436168	0.677	0.815	5.9157e-19	1	Tln2
4.00096e-23	-0.399611	0.63	0.789	6.20029e-19	1	B230219D22Rik
5.29279e-23	0.296642	0.994	0.991	8.20224e-19	1	Ranbp1
5.30617e-23	-0.36686	0.651	0.803	8.22297e-19	1	Tcf25
6.1206e-23	-0.379239	0.613	0.797	9.4851e-19	1	Dnajc3
7.58196e-23	-0.518425	0.556	0.702	1.17498e-18	1	Sema3e
7.70989e-23	-0.436572	0.319	0.522	1.1948e-18	1	Srpx2
8.53408e-23	-0.368002	0.744	0.876	1.32253e-18	1	Chic2
9.07241e-23	-0.357482	0.58	0.759	1.40595e-18	1	Hspg2
9.12226e-23	-0.570044	0.049	0.212	1.41368e-18	1	Pdlim3
1.18204e-22	0.254038	1	1	1.83181e-18	1	Hsp90aa1
1.47881e-22	-0.712693	0.571	0.682	2.29171e-18	1	Bgn
1.56083e-22	-0.363591	0.465	0.671	2.41881e-18	1	Gpc1
2.06073e-22	-0.382488	0.674	0.826	3.19352e-18	1	Utrn
2.10988e-22	-0.28465	0.99	1	3.26968e-18	1	Cd81
2.58137e-22	-0.4148	0.835	0.921	4.00034e-18	1	Mxra7
2.74868e-22	-0.44105	0.334	0.529	4.25962e-18	1	Ecm1
3.62237e-22	-0.401174	0.247	0.441	5.61358e-18	1	Cacna2d1
4.07528e-22	-0.361474	0.267	0.47	6.31546e-18	1	Cdh15
4.6738e-22	-0.371486	0.146	0.331	7.24298e-18	1	Eya4
5.24119e-22	0.304289	0.985	0.962	8.12227e-18	1	Sarnp
6.82784e-22	0.252343	0.999	0.999	1.05811e-17	1	Cycs
6.99429e-22	0.291636	0.99	0.991	1.08391e-17	1	Ddx21
9.01472e-22	-1.0457	0.092	0.26	1.39701e-17	1	Igf2
1.03056e-21	0.324838	0.97	0.958	1.59706e-17	1	Hnrnpm
1.04088e-21	0.330599	0.981	0.925	1.61305e-17	1	Phgdh
1.26606e-21	-0.45002	0.39	0.572	1.96202e-17	1	Bok
1.37498e-21	-0.397235	0.42	0.617	2.1308e-17	1	St3gal1
1.69764e-21	-0.410236	0.152	0.336	2.63084e-17	1	Idh1
1.83561e-21	-1.05799	0.925	0.923	2.84465e-17	1	Tnnt2
1.83938e-21	0.368709	0.997	0.994	2.85048e-17	1	H2afz
2.29027e-21	-0.412565	0.465	0.669	3.54923e-17	1	Klf5
2.48877e-21	-0.627523	0.176	0.362	3.85685e-17	1	Hist1h2bc
2.51419e-21	-0.673618	0.75	0.82	3.89624e-17	1	Rasa1
3.64623e-21	-0.356974	0.76	0.873	5.65056e-17	1	Rnf11
4.02755e-21	-0.318453	0.996	0.995	6.24149e-17	1	Serpinf1
4.81725e-21	-0.306726	0.979	0.987	7.46529e-17	1	Ctsd
4.95061e-21	0.310898	1	0.982	7.67197e-17	1	Ccnd1
7.0219e-21	-0.268167	0.142	0.328	1.08818e-16	1	Ece1
9.45934e-21	-0.328412	0.86	0.946	1.46591e-16	1	Mtch1
1.02591e-20	-0.307399	0.973	0.989	1.58986e-16	1	Tln1
1.18398e-20	-0.348772	0.487	0.674	1.83482e-16	1	Map3k20
1.63547e-20	0.274585	0.991	0.982	2.53448e-16	1	Snrpb
1.88549e-20	-2.54038	0.134	0.298	2.92194e-16	1	Mylpf
2.06692e-20	-0.395089	0.507	0.687	3.2031e-16	1	Mmd
2.29898e-20	-0.368851	0.358	0.546	3.56272e-16	1	Deptor
2.33445e-20	-0.315508	0.931	0.963	3.6177e-16	1	Rbms1
2.55637e-20	0.251618	1	0.998	3.9616e-16	1	Psma7
4.62665e-20	-0.348005	0.385	0.577	7.16992e-16	1	Gclc
5.77131e-20	-0.435659	0.176	0.353	8.94379e-16	1	Zfp36l1
7.87823e-20	-0.361689	0.572	0.738	1.22089e-15	1	Ppp3ca
8.00729e-20	-0.590194	0.24	0.417	1.24089e-15	1	Mier3
8.23765e-20	-0.347613	0.778	0.885	1.27659e-15	1	Fermt2
9.07548e-20	-0.343328	0.423	0.609	1.40643e-15	1	Ctnnd1
1.05126e-19	-0.342059	0.282	0.474	1.62914e-15	1	Cyb5r1
1.05963e-19	0.322018	0.869	0.813	1.64211e-15	1	Gng10
1.12944e-19	-0.357099	0.319	0.505	1.7503e-15	1	Samd4
1.16856e-19	-0.380738	0.736	0.856	1.81092e-15	1	App
1.20744e-19	-0.269593	0.994	0.997	1.87117e-15	1	Prdx5
1.33605e-19	0.297165	0.957	0.929	2.07048e-15	1	Lsm7
1.51999e-19	-0.334005	0.222	0.405	2.35553e-15	1	Samd8
1.6379e-19	-0.363341	0.37	0.557	2.53826e-15	1	Rhoq
1.75779e-19	-0.337951	0.222	0.411	2.72405e-15	1	Stac3
1.85083e-19	-0.48181	0.274	0.472	2.86823e-15	1	Egr1
2.04993e-19	-0.336825	0.362	0.56	3.17678e-15	1	Mxd4
2.07633e-19	-0.390541	0.668	0.814	3.21769e-15	1	Vcl
2.20672e-19	-0.323433	0.93	0.968	3.41975e-15	1	Zyx
2.39715e-19	-0.309195	0.808	0.906	3.71487e-15	1	Cltc
2.70481e-19	-0.662298	0.215	0.385	4.19164e-15	1	Cavin4
3.12994e-19	-0.608345	0.678	0.771	4.85047e-15	1	Npnt
3.35777e-19	-1.07994	0.788	0.866	5.20354e-15	1	Gpx8
3.67992e-19	-0.35133	0.331	0.512	5.70277e-15	1	Bicd2
4.03787e-19	-0.312398	0.404	0.595	6.25749e-15	1	Arl2
4.13521e-19	-0.266761	0.107	0.273	6.40834e-15	1	Emilin1
4.60042e-19	-0.342171	0.492	0.682	7.12926e-15	1	Ehbp1l1
4.89112e-19	-0.330925	0.295	0.487	7.57976e-15	1	Lpin2
5.221e-19	-0.338357	0.328	0.517	8.09098e-15	1	Mir22hg
5.83166e-19	-0.305358	0.75	0.881	9.03733e-15	1	Mrpl57
5.84608e-19	-0.489928	0.326	0.501	9.05967e-15	1	Slc29a1
5.98071e-19	-0.350607	0.361	0.55	9.26831e-15	1	Cyth3
5.99123e-19	-0.425255	0.395	0.575	9.28461e-15	1	Ankrd10
6.15206e-19	-0.323572	0.429	0.608	9.53384e-15	1	Micu2
6.72995e-19	-0.335854	0.928	0.943	1.04294e-14	1	Ptms
9.1736e-19	0.273081	0.987	0.967	1.42163e-14	1	Ywhaq
9.62729e-19	-0.344474	0.058	0.203	1.49194e-14	1	Spats2l
1.17266e-18	-0.420257	0.958	0.975	1.81728e-14	1	Tubb5
1.29073e-18	-0.403646	0.142	0.307	2.00025e-14	1	Chrng
1.39885e-18	-0.30769	0.139	0.305	2.1678e-14	1	Kremen1
1.47918e-18	-0.321824	0.152	0.323	2.29229e-14	1	Plpp3
1.51913e-18	-0.351763	0.686	0.827	2.35419e-14	1	Nfe2l1
1.54078e-18	-0.363562	0.502	0.688	2.38774e-14	1	Tcf4
1.65814e-18	-0.499698	0.981	0.988	2.56962e-14	1	Cdkn1a
1.75247e-18	0.307548	0.994	0.994	2.71581e-14	1	Hnrnpa2b1
2.01799e-18	-0.307197	0.772	0.885	3.12727e-14	1	Erp29
2.25265e-18	-0.325366	0.434	0.614	3.49094e-14	1	Serinc3
2.41586e-18	-0.359646	0.118	0.275	3.74385e-14	1	Cobl
2.49761e-18	-0.306511	0.411	0.607	3.87055e-14	1	Sorcs2
2.67176e-18	-0.308297	0.447	0.631	4.14042e-14	1	Prnp
2.78362e-18	-0.399231	0.507	0.667	4.31378e-14	1	Nfat5
3.06557e-18	-0.334557	0.531	0.7	4.75072e-14	1	Ncor2
3.10306e-18	-0.349859	0.255	0.432	4.80881e-14	1	Myo18a
3.11222e-18	-0.313302	0.414	0.592	4.82301e-14	1	Fndc3b
3.36572e-18	-0.345394	0.972	0.98	5.21586e-14	1	Rock2
3.58169e-18	0.344522	0.255	0.119	5.55054e-14	1	Fgf7
3.72108e-18	-0.371376	0.241	0.421	5.76656e-14	1	Flrt2
4.03005e-18	-0.269809	0.942	0.974	6.24537e-14	1	Atp6v1f
4.04453e-18	-0.520347	0.143	0.303	6.26781e-14	1	Lpl
4.33853e-18	0.297065	0.996	0.993	6.72342e-14	1	Anp32b
4.9988e-18	-0.306991	0.465	0.658	7.74664e-14	1	Rab6a
5.25366e-18	-0.345081	0.255	0.427	8.1416e-14	1	Masp1
5.31056e-18	-0.363014	0.341	0.506	8.22978e-14	1	Picalm
6.10485e-18	-0.324025	0.048	0.183	9.46068e-14	1	Fibin
6.10828e-18	-0.323614	0.346	0.535	9.46601e-14	1	Akap11
6.1991e-18	-0.262136	0.107	0.266	9.60675e-14	1	Trim55
6.6581e-18	-0.347673	0.666	0.8	1.03181e-13	1	Cxxc5
6.76416e-18	-0.356888	0.514	0.684	1.04824e-13	1	Dapk2
6.94037e-18	-0.305453	0.551	0.726	1.07555e-13	1	Erlec1
8.74836e-18	-0.309768	0.782	0.889	1.35573e-13	1	Rest
9.63001e-18	-0.291053	0.191	0.366	1.49236e-13	1	Lama2
1.00726e-17	-0.329999	0.262	0.438	1.56095e-13	1	Svil
1.09948e-17	-0.427948	0.429	0.591	1.70387e-13	1	Tmem47
1.11161e-17	-0.311662	0.532	0.714	1.72266e-13	1	Lamp2
1.19234e-17	-0.374559	0.672	0.804	1.84778e-13	1	Phldb2
1.38557e-17	-0.304525	0.481	0.654	2.14722e-13	1	Tm2d1
1.39901e-17	-0.331146	0.21	0.385	2.16805e-13	1	St3gal5
1.56607e-17	-0.341961	0.364	0.531	2.42694e-13	1	Mxra8
1.57653e-17	-0.300318	0.827	0.902	2.44315e-13	1	Ckap4
1.70184e-17	-0.298183	0.539	0.718	2.63734e-13	1	Ltbp3
1.73804e-17	-0.310807	0.514	0.682	2.69345e-13	1	Bmpr2
1.75089e-17	-0.265967	0.121	0.282	2.71336e-13	1	Ypel3
2.09882e-17	-0.254075	0.021	0.138	3.25255e-13	1	Parm1
2.1409e-17	-0.268712	0.025	0.146	3.31775e-13	1	Ucp2
2.26132e-17	-0.312968	0.308	0.491	3.50437e-13	1	Ypel5
2.68894e-17	-0.309184	0.276	0.457	4.16705e-13	1	Armcx3
2.90562e-17	-0.339624	0.842	0.925	4.50284e-13	1	Pkig
3.02088e-17	-0.318275	0.738	0.859	4.68146e-13	1	Nfe2l2
3.39287e-17	-0.30392	0.49	0.676	5.25793e-13	1	Tppp3
4.00361e-17	-0.283704	0.235	0.41	6.20439e-13	1	Hexa
4.06166e-17	-0.364012	0.729	0.84	6.29436e-13	1	Celf2
4.72881e-17	-0.329823	0.957	0.977	7.32824e-13	1	Hspb1
4.84781e-17	-0.342138	0.39	0.591	7.51265e-13	1	Arl6ip1
6.63401e-17	-0.299811	0.046	0.175	1.02807e-12	1	Ppp1r14c
6.66296e-17	-0.259466	0.097	0.245	1.03256e-12	1	Rbms3
6.74551e-17	-0.423473	0.523	0.678	1.04535e-12	1	Flnc
6.84177e-17	-0.356478	0.586	0.723	1.06027e-12	1	Arhgef2
7.6508e-17	-0.337349	0.429	0.608	1.18564e-12	1	Ankrd12
9.46594e-17	-0.297268	0.358	0.528	1.46694e-12	1	Cpd
1.00087e-16	-0.293732	0.432	0.608	1.55106e-12	1	Ate1
1.08445e-16	-0.291694	0.359	0.542	1.68057e-12	1	St6galnac4
1.10269e-16	-0.309506	0.985	0.991	1.70884e-12	1	Myh9
1.22682e-16	-0.315807	0.265	0.432	1.9012e-12	1	Slco3a1
1.57004e-16	-0.318432	0.432	0.605	2.4331e-12	1	Cpt1a
1.60448e-16	-0.327368	0.554	0.721	2.48646e-12	1	Aopep
1.61732e-16	-0.656069	0.613	0.729	2.50636e-12	1	Gpbp1
1.77985e-16	-0.541241	0.933	0.963	2.75824e-12	1	Cryab
1.80586e-16	-0.311939	0.386	0.553	2.79855e-12	1	Rnaset2b
1.8238e-16	-0.298988	0.383	0.557	2.82634e-12	1	Trappc2l
1.86762e-16	-0.298677	0.556	0.73	2.89426e-12	1	Slc3a2
2.08665e-16	-0.35973	0.28	0.447	3.23368e-12	1	Ptprd
2.32208e-16	-1.18782	0.051	0.175	3.59853e-12	1	Tnnt3
2.47759e-16	-0.582395	0.419	0.594	3.83952e-12	1	Dhx29
2.50353e-16	-0.307255	0.481	0.656	3.87971e-12	1	Jam2
3.01437e-16	-0.291615	0.262	0.433	4.67138e-12	1	Stat3
3.62573e-16	-0.445264	0.87	0.902	5.6188e-12	1	Tuba1a
3.825e-16	-0.309568	0.539	0.711	5.9276e-12	1	Fat1
3.88878e-16	-0.33548	0.566	0.719	6.02645e-12	1	Sdc2
3.90259e-16	-0.363203	0.396	0.561	6.04785e-12	1	Foxo1
4.09378e-16	-0.325843	0.611	0.763	6.34413e-12	1	Plod2
4.51109e-16	-0.260465	0.902	0.956	6.99084e-12	1	Spcs1
5.60338e-16	-0.269934	0.626	0.778	8.68356e-12	1	Mphosph8
5.69106e-16	0.561408	0.38	0.244	8.81944e-12	1	Pttg1
6.07678e-16	-0.282589	0.505	0.675	9.41718e-12	1	Exoc4
6.18769e-16	-0.274137	0.24	0.403	9.58907e-12	1	Sync
6.39905e-16	-0.267185	0.2	0.364	9.91661e-12	1	Cers6
6.94698e-16	-0.393017	0.452	0.618	1.07657e-11	1	Fyn
7.23058e-16	-1.52753	0.608	0.695	1.12052e-11	1	Plk2
7.41183e-16	-1.22147	0.033	0.147	1.14861e-11	1	Tnni1
7.61883e-16	-0.296024	0.417	0.591	1.18069e-11	1	Atp6v1a
8.15257e-16	-0.330154	0.559	0.711	1.2634e-11	1	Rbfox2
8.24208e-16	-1.82911	0.021	0.127	1.27728e-11	1	H19
8.28768e-16	-0.267725	0.212	0.378	1.28434e-11	1	Fam214b
8.2899e-16	-0.372379	0.446	0.6	1.28469e-11	1	Auts2
8.60006e-16	-0.305614	0.367	0.531	1.33275e-11	1	Mical2
9.27821e-16	-0.380502	0.262	0.421	1.43784e-11	1	Dusp27
1.03722e-15	-1.41792	0.595	0.654	1.60738e-11	1	Car3
1.16651e-15	-0.271804	0.301	0.472	1.80774e-11	1	Ube2h
1.36525e-15	-0.331275	0.046	0.167	2.11573e-11	1	Car8
1.39475e-15	-0.270171	0.396	0.576	2.16145e-11	1	Nab2
1.50527e-15	-0.844983	0.486	0.63	2.33271e-11	1	Mtrex
1.62546e-15	0.499827	0.45	0.293	2.51897e-11	1	Cenpa
1.64446e-15	-0.273353	0.344	0.517	2.54842e-11	1	Lrp10
1.70955e-15	-0.304161	0.228	0.386	2.6493e-11	1	Adamtsl3
1.71086e-15	-0.290031	0.548	0.699	2.65131e-11	1	Ski
1.75218e-15	-0.305586	0.857	0.927	2.71536e-11	1	Calu
1.96918e-15	-0.321331	0.593	0.737	3.05163e-11	1	Ccdc186
1.98788e-15	-0.319747	0.411	0.568	3.08062e-11	1	Amotl1
2.11089e-15	-0.569971	0.286	0.445	3.27125e-11	1	Ptgs2
2.11633e-15	-0.3934	0.477	0.613	3.27968e-11	1	Gstm1
2.57201e-15	-0.345965	0.288	0.439	3.98584e-11	1	Pdlim5
2.66573e-15	-0.378168	0.185	0.336	4.13108e-11	1	Pnmal2
2.72443e-15	-0.292543	0.872	0.934	4.22205e-11	1	Tceal9
3.06027e-15	-0.27689	0.314	0.483	4.7425e-11	1	Arhgef40
3.15766e-15	-0.32832	0.402	0.553	4.89342e-11	1	Spred1
3.25727e-15	-0.293359	0.194	0.352	5.0478e-11	1	Tnfaip2
3.39808e-15	-0.264532	0.267	0.434	5.266e-11	1	Fcgrt
3.55397e-15	0.27901	0.878	0.84	5.50758e-11	1	Ddx18
3.70134e-15	-0.265603	0.429	0.592	5.73597e-11	1	Add1
3.92325e-15	-0.326633	0.227	0.38	6.07987e-11	1	Trim54
3.97937e-15	-0.349753	0.265	0.425	6.16682e-11	1	Plxdc2
4.51898e-15	-0.286568	0.484	0.654	7.00306e-11	1	Ifi27
5.14628e-15	-0.418199	0.192	0.344	7.97518e-11	1	Slc38a9
5.24013e-15	-0.259425	0.294	0.464	8.12063e-11	1	Parp3
5.41856e-15	-0.336596	0.383	0.549	8.39714e-11	1	Cdc42ep3
5.8414e-15	-0.255237	0.253	0.412	9.05242e-11	1	Cuedc1
5.93201e-15	-0.278974	0.304	0.467	9.19284e-11	1	Pik3c2a
6.9731e-15	-0.274369	0.265	0.422	1.08062e-10	1	Drp2
7.44825e-15	-0.328904	0.347	0.501	1.15425e-10	1	Sacs
7.46344e-15	-0.317363	0.727	0.83	1.15661e-10	1	Eif4a2
8.27493e-15	-0.261891	0.264	0.423	1.28237e-10	1	Arf3
8.30215e-15	-0.261253	0.58	0.745	1.28658e-10	1	Ak1
9.5452e-15	-0.309242	0.493	0.643	1.47922e-10	1	Peak1
9.78409e-15	-0.283835	0.082	0.211	1.51624e-10	1	Ereg
9.95057e-15	-0.313076	0.256	0.41	1.54204e-10	1	Syne1
1.18465e-14	-0.302464	0.627	0.764	1.83586e-10	1	Usp9x
1.22158e-14	-0.269734	0.255	0.414	1.89309e-10	1	Tanc1
1.40997e-14	-0.302223	0.183	0.332	2.18503e-10	1	Tgfb1
1.54521e-14	-0.294023	0.829	0.91	2.39461e-10	1	Psap
1.61563e-14	-0.380502	0.928	0.951	2.50373e-10	1	Gclm
1.65933e-14	-0.282267	0.356	0.519	2.57147e-10	1	Ahi1
1.73211e-14	-0.592845	0.925	0.953	2.68425e-10	1	Ctsl
1.87604e-14	-0.498946	0.419	0.578	2.9073e-10	1	Gadd45a
2.20566e-14	-0.258803	0.122	0.261	3.41812e-10	1	Rims2
2.98935e-14	-0.282899	0.224	0.376	4.6326e-10	1	Aamdc
3.02997e-14	-0.251456	0.957	0.97	4.69554e-10	1	Morf4l2
3.1485e-14	-0.333143	0.417	0.571	4.87924e-10	1	Lbh
3.14999e-14	-0.266709	0.553	0.71	4.88154e-10	1	Dcaf8
3.47738e-14	-0.295735	0.563	0.713	5.3889e-10	1	Hook3
4.07826e-14	-0.37954	0.086	0.214	6.32008e-10	1	Ly6a
4.32815e-14	-0.254464	0.174	0.324	6.70733e-10	1	Rb1
4.36841e-14	-0.278152	0.176	0.318	6.76973e-10	1	Scn1b
4.58576e-14	-0.255493	0.3	0.457	7.10656e-10	1	Ppp3cb
4.96096e-14	-0.271816	0.915	0.948	7.688e-10	1	Lrp1
5.08062e-14	-0.260035	0.469	0.636	7.87344e-10	1	Mob1b
5.7354e-14	-0.282694	0.717	0.834	8.88815e-10	1	Golgb1
6.10476e-14	-0.259262	0.094	0.223	9.46055e-10	1	Tmem119
6.51294e-14	-0.308926	0.69	0.801	1.00931e-09	1	Zeb2
6.78195e-14	-0.286937	0.63	0.753	1.051e-09	1	Frmd4a
6.87728e-14	-0.270113	0.422	0.57	1.06577e-09	1	Dnm2
7.08205e-14	-0.27694	0.602	0.732	1.09751e-09	1	Pgrmc2
7.67185e-14	-0.269502	0.601	0.728	1.18891e-09	1	Fgfr1op2
8.32802e-14	-0.259972	0.343	0.497	1.29059e-09	1	Scamp2
9.01818e-14	-0.447159	0.923	0.921	1.39755e-09	1	Thbs1
9.31748e-14	-0.297596	0.389	0.542	1.44393e-09	1	Ghr
9.32466e-14	-0.353992	0.325	0.464	1.44504e-09	1	Enc1
9.48067e-14	-0.259455	0.551	0.705	1.46922e-09	1	Igf1r
9.64692e-14	-0.398846	0.179	0.314	1.49498e-09	1	Nrep
9.8285e-14	-0.318892	0.408	0.557	1.52312e-09	1	Erc1
9.95808e-14	-0.340742	0.08	0.202	1.5432e-09	1	Lsp1
1.06453e-13	-0.361249	0.869	0.899	1.6497e-09	1	Rnaset2a
1.21355e-13	-0.268663	0.453	0.614	1.88064e-09	1	Pigp
1.27802e-13	-0.306122	0.732	0.831	1.98055e-09	1	Ttc3
1.3135e-13	-0.253866	0.459	0.611	2.03553e-09	1	Grina
1.62877e-13	-0.269278	0.516	0.665	2.52411e-09	1	Rtn2
1.94875e-13	-0.278891	0.399	0.556	3.01998e-09	1	Pdia4
1.973e-13	-0.34579	0.077	0.198	3.05756e-09	1	Rbm24
2.06096e-13	-0.293283	0.545	0.68	3.19387e-09	1	Ccdc88a
2.06253e-13	-0.312777	0.136	0.27	3.1963e-09	1	Synpo2l
2.09684e-13	-0.266117	0.063	0.177	3.24947e-09	1	Ryr1
2.51222e-13	-0.316658	0.574	0.719	3.89319e-09	1	Cdk2ap2
2.74109e-13	-0.274148	0.385	0.539	4.24787e-09	1	Zbtb1
2.82835e-13	-0.271262	0.466	0.615	4.3831e-09	1	Riok3
2.85245e-13	-0.251015	0.306	0.457	4.42045e-09	1	Mmp14
2.9781e-13	-0.503938	0.137	0.268	4.61517e-09	1	Serpinb2
3.28203e-13	-0.293541	0.489	0.629	5.08616e-09	1	Iscu
3.31665e-13	-0.371047	0.869	0.92	5.13982e-09	1	Sqstm1
3.32089e-13	-0.280651	0.769	0.87	5.14639e-09	1	Dmpk
3.32934e-13	-0.282894	0.469	0.618	5.15948e-09	1	Herc1
3.61407e-13	-0.30348	0.566	0.705	5.60072e-09	1	F2r
3.65669e-13	-0.250066	0.279	0.429	5.66677e-09	1	Copz2
3.83943e-13	-0.254731	0.396	0.543	5.94997e-09	1	Asah1
3.98144e-13	-0.326587	0.51	0.629	6.17004e-09	1	Chd3
4.07272e-13	-0.255163	0.311	0.464	6.31149e-09	1	Sgcb
4.24281e-13	-0.258312	0.435	0.588	6.57509e-09	1	Rras
4.27356e-13	-0.334731	0.817	0.872	6.62274e-09	1	Ugdh
4.76013e-13	-0.271157	0.559	0.706	7.37678e-09	1	Ttc39b
5.12199e-13	0.266366	0.806	0.736	7.93755e-09	1	Bzw2
5.14194e-13	-0.251317	0.577	0.724	7.96846e-09	1	Kdm5a
5.38515e-13	-0.299542	0.645	0.763	8.34537e-09	1	Sptan1
5.51746e-13	-0.294521	0.887	0.928	8.55041e-09	1	Runx1
6.03138e-13	-0.265789	0.401	0.55	9.34683e-09	1	Lnpep
7.34045e-13	-0.287403	0.246	0.387	1.13755e-08	1	Sh3kbp1
7.35635e-13	-0.287825	0.781	0.869	1.14001e-08	1	Cux1
7.58578e-13	-0.300192	0.577	0.71	1.17557e-08	1	Prrx2
7.88818e-13	-0.266942	0.684	0.802	1.22243e-08	1	Slc44a2
8.38731e-13	-0.339958	0.776	0.865	1.29978e-08	1	Atp1a1
8.46354e-13	-0.300421	0.285	0.418	1.31159e-08	1	Vat1
8.93799e-13	-0.250319	0.139	0.268	1.38512e-08	1	Dbn1
9.1103e-13	-0.259734	0.453	0.603	1.41182e-08	1	Golim4
9.54282e-13	-0.345039	0.66	0.778	1.47885e-08	1	Ass1
9.78273e-13	-0.270297	0.979	0.976	1.51603e-08	1	Eno3
1.07794e-12	-0.355411	0.575	0.692	1.67048e-08	1	Tubb6
1.38256e-12	-0.26852	0.712	0.832	2.14255e-08	1	Hs2st1
1.39658e-12	-0.325102	0.486	0.629	2.16429e-08	1	Tuba4a
1.41912e-12	-0.269947	0.206	0.351	2.19921e-08	1	Herpud1
1.42261e-12	-0.253208	0.253	0.395	2.20462e-08	1	Ttll5
1.42878e-12	-0.356984	0.928	0.956	2.21419e-08	1	Tuba1b
1.59821e-12	-0.381386	0.191	0.323	2.47674e-08	1	Igfbp3
1.63457e-12	-0.254487	0.468	0.623	2.53309e-08	1	Zfhx3
1.68044e-12	-0.344577	0.466	0.616	2.60418e-08	1	Ggct
1.75225e-12	-0.321587	0.832	0.895	2.71546e-08	1	Col5a2
1.79565e-12	-0.264916	0.937	0.953	2.78272e-08	1	Map4k4
1.86634e-12	-0.353667	0.064	0.171	2.89226e-08	1	Ccdc141
1.922e-12	-0.261968	0.733	0.842	2.97852e-08	1	Map1lc3b
2.54384e-12	-0.262119	0.724	0.836	3.94219e-08	1	Ivns1abp
2.90789e-12	-0.258976	0.462	0.608	4.50636e-08	1	Pja2
2.94895e-12	-0.290671	0.222	0.355	4.56999e-08	1	Wfs1
3.04027e-12	-1.67127	0.519	0.601	4.7115e-08	1	Ttn
3.13281e-12	-0.258302	0.446	0.59	4.85492e-08	1	Tead1
3.56982e-12	-0.25901	0.249	0.388	5.53215e-08	1	Gse1
3.84339e-12	-0.264384	0.711	0.819	5.9561e-08	1	Kifap3
4.66214e-12	-0.321232	0.757	0.846	7.22491e-08	1	Serpinb6a
4.8281e-12	-0.260943	0.319	0.46	7.4821e-08	1	Dnajb4
4.84752e-12	-0.250987	0.472	0.626	7.5122e-08	1	Slc4a7
4.85164e-12	-0.851739	0.34	0.473	7.51859e-08	1	Ccn2
5.21455e-12	-0.267898	0.477	0.613	8.08098e-08	1	Golga4
5.37808e-12	-0.254928	0.149	0.275	8.33441e-08	1	Robo1
5.6751e-12	-0.305665	0.557	0.694	8.7947e-08	1	Socs2
6.07741e-12	-0.256946	0.191	0.322	9.41817e-08	1	Inppl1
6.71745e-12	-0.281569	0.432	0.577	1.041e-07	1	Nav1
6.93557e-12	-0.265636	0.617	0.733	1.07481e-07	1	Dusp4
8.36022e-12	-0.346934	0.778	0.847	1.29558e-07	1	Cnot6l
8.80844e-12	0.318358	0.478	0.357	1.36504e-07	1	Snhg9
9.78515e-12	-0.255573	0.402	0.549	1.5164e-07	1	Itpripl2
1.06219e-11	-0.378601	0.322	0.457	1.64607e-07	1	Sat1
1.36588e-11	-0.255175	0.359	0.501	2.1167e-07	1	Hivep2
1.3697e-11	-0.313208	0.945	0.948	2.12262e-07	1	Csf1
1.4115e-11	-0.259237	0.441	0.585	2.18741e-07	1	Akr1b8
1.44991e-11	-0.253574	0.283	0.419	2.24693e-07	1	Schip1
1.87451e-11	-0.541749	0.999	0.986	2.90493e-07	1	Spp1
2.35858e-11	-0.366997	0.891	0.931	3.65509e-07	1	Neat1
2.45833e-11	0.266822	0.253	0.144	3.80967e-07	1	Ccnb2
2.55661e-11	0.272686	0.805	0.74	3.96198e-07	1	Mrps6
2.912e-11	-0.275083	0.405	0.556	4.51272e-07	1	Enho
3.61092e-11	-0.252292	0.288	0.421	5.59584e-07	1	2900026A02Rik
3.61501e-11	-0.358123	0.313	0.442	5.60219e-07	1	Hist1h1c
3.67891e-11	-0.595035	0.075	0.176	5.70121e-07	1	Cthrc1
3.8626e-11	-0.253395	0.365	0.499	5.98588e-07	1	Larp4b
4.93979e-11	-0.294823	0.846	0.916	7.65519e-07	1	Ndufv3
5.46466e-11	-0.359296	0.547	0.664	8.46859e-07	1	Pdlim2
6.47921e-11	-0.256344	0.475	0.611	1.00408e-06	1	Casc4
6.74414e-11	-0.26067	0.368	0.497	1.04514e-06	1	Rnd3
6.99943e-11	0.336223	0.696	0.626	1.0847e-06	1	Celf4
7.51329e-11	-0.261011	0.544	0.686	1.16434e-06	1	Cyb5a
8.1714e-11	-0.276505	0.186	0.312	1.26632e-06	1	Igfbp7
9.50011e-11	0.408045	0.845	0.791	1.47223e-06	1	Ifrd1
1.29557e-10	-0.263919	0.557	0.686	2.00775e-06	1	Pde4dip
1.51101e-10	-0.287551	0.264	0.388	2.34161e-06	1	Nuak1
1.62619e-10	-0.268291	0.337	0.468	2.52011e-06	1	Zfp568
1.64554e-10	-0.270904	0.17	0.289	2.5501e-06	1	Tgfb2
2.42421e-10	-0.295899	0.398	0.528	3.7568e-06	1	Bdnf
2.94055e-10	-0.269023	0.443	0.577	4.55698e-06	1	Ptprk
3.21495e-10	-0.297231	0.307	0.429	4.98221e-06	1	Dusp6
3.33282e-10	-0.262389	0.613	0.718	5.16487e-06	1	Frmd6
3.9481e-10	-0.263083	0.788	0.869	6.11836e-06	1	Jund
4.1643e-10	-0.274692	0.097	0.199	6.45341e-06	1	Mustn1
4.44975e-10	-0.251631	0.499	0.618	6.89578e-06	1	Trim35
4.56425e-10	-0.265884	0.294	0.421	7.07322e-06	1	Tmem64
4.70796e-10	-0.283706	0.039	0.122	7.29592e-06	1	Ogn
5.61396e-10	-0.271909	0.367	0.49	8.69996e-06	1	Hspb2
6.34115e-10	0.278764	0.787	0.757	9.82687e-06	1	Lsm5
7.51108e-10	-0.277947	0.726	0.821	1.16399e-05	1	Prrx1
7.7326e-10	-0.325435	0.623	0.738	1.19832e-05	1	Mef2a
8.74611e-10	-0.254228	0.358	0.495	1.35538e-05	1	Plau
8.85757e-10	-0.251602	0.61	0.719	1.37266e-05	1	Pdcd4
1.01678e-09	-0.26003	0.675	0.777	1.57571e-05	1	Maged1
1.05073e-09	-0.424722	0.924	0.926	1.62832e-05	1	Rpl22l1
1.30375e-09	-0.282685	0.301	0.423	2.02042e-05	1	Ablim1
1.59006e-09	-0.342421	0.621	0.724	2.46411e-05	1	Palld
1.95071e-09	-0.461345	0.188	0.297	3.02302e-05	1	Mest
2.05662e-09	-0.346465	0.666	0.749	3.18715e-05	1	Tmem37
2.64953e-09	-0.372308	0.2	0.304	4.10598e-05	1	Sorbs2
3.39669e-09	-0.321243	0.598	0.688	5.26385e-05	1	Slf2
4.59572e-09	-0.598863	0.365	0.472	7.12198e-05	1	Areg
5.15656e-09	-0.295791	0.657	0.749	7.99113e-05	1	Svbp
5.61753e-09	-0.309297	0.581	0.688	8.70548e-05	1	Zbtb38
6.55498e-09	-0.267408	0.054	0.134	0.000101583	1	Lce1g
7.42044e-09	-0.500926	0.638	0.713	0.000114995	1	Hes6
9.43573e-09	-0.251888	0.292	0.404	0.000146225	1	Iqsec3
1.25131e-08	-0.263655	0.364	0.471	0.000193916	1	Lgr6
1.31779e-08	0.310902	0.559	0.447	0.000204219	1	Akap12
1.87746e-08	0.320018	0.951	0.929	0.00029095	1	Snhg1
2.77895e-08	-0.259371	0.301	0.404	0.000430653	1	Gamt
3.16823e-08	-0.294303	0.207	0.312	0.00049098	1	Dusp1
3.32966e-08	-0.370396	0.413	0.519	0.000515998	1	Serpine1
4.12632e-08	-0.301086	0.624	0.699	0.000639456	1	Dcbld2
5.69456e-08	-0.361084	0.259	0.365	0.000882486	1	Hspb8
6.97527e-08	-0.411047	0.168	0.262	0.00108096	1	Inhba
8.07013e-08	-0.306682	0.669	0.754	0.00125063	1	Scx
2.46936e-07	-0.276337	0.31	0.409	0.00382676	1	Srxn1
1.16729e-06	-0.417958	0.592	0.653	0.0180894	1	Crip1
1.16977e-06	0.273916	0.507	0.422	0.018128	1	Cenpw
1.83538e-06	-0.732308	0.107	0.18	0.0284428	1	Stmn2
2.15196e-06	-0.270223	0.68	0.743	0.033349	1	Gng11
5.88003e-06	-0.264062	0.252	0.327	0.0911228	1	Rrm1
1.103e-05	-0.555428	0.717	0.721	0.170931	1	Fn1
1.33539e-05	0.289119	0.379	0.299	0.206946	1	Ltc4s
1.9423e-05	-0.2699	0.839	0.857	0.300999	1	Nexn
2.20685e-05	-0.49228	0.373	0.442	0.341995	1	Trbc2
3.56226e-05	-0.293895	0.104	0.166	0.552043	1	Hist1h2ap
4.12366e-05	-0.309944	0.2	0.267	0.639044	1	Incenp
0.00575686	-0.269528	0.838	0.864	1	1	Bin1
0.00718895	-0.259369	0.162	0.203	1	1	Clspn
0.0092682	-0.320972	0.259	0.3	1	1	Dclk1
0.00409554	-0.282105	0.136	0.182	1	1	Igfbp2
0.00141217	-0.251636	0.75	0.786	1	1	Mt1
0.00187857	-0.275977	0.118	0.161	1	1	Nusap1
0.0089472	-0.250851	0.89	0.875	1	1	Plin2
0.00105604	-0.274498	0.273	0.33	1	1	Sfrp2
0.00480322	-0.27294	0.872	0.811	1	1	Tnc
0.000175643	-0.650829	0.27	0.33	1	1	Top2a

## Sheet: PSC2
p_val	avg_log2FC	pct.1	pct.2	p_val_adj	cluster	gene
7.00809e-115	0.837101	0.955	0.754	1.08604e-110	0	Cd200
2.05928e-114	1.75969	0.831	0.512	3.19127e-110	0	Igfbp5
9.75838e-106	1.01325	0.84	0.567	1.51226e-101	0	Gas6
1.64342e-100	0.442313	0.737	0.35	2.5468e-96	0	Tnnc1
9.61749e-93	0.731518	0.965	0.847	1.49042e-88	0	Rnaset2a
4.94019e-87	1.19408	0.797	0.482	7.65581e-83	0	Acta2
5.76573e-87	-0.644675	1	0.999	8.93514e-83	0	Mif
7.03017e-85	0.71445	0.998	0.977	1.08947e-80	0	Peg3
1.26947e-80	0.438003	1	1	1.96729e-76	0	mt-Co1
8.54671e-80	-0.369057	1	1	1.32448e-75	0	Rps2
1.5898e-79	0.555774	0.998	0.973	2.46371e-75	0	Ncam1
8.03173e-78	0.65885	0.929	0.723	1.24468e-73	0	Crlf1
5.22512e-76	0.470892	0.996	0.983	8.09737e-72	0	Chrna1
2.24616e-69	0.903226	0.533	0.219	3.48088e-65	0	C1qtnf3
2.38381e-69	0.669609	0.951	0.82	3.69419e-65	0	Xist
5.46556e-69	1.50216	0.792	0.548	8.46998e-65	0	Car3
5.76534e-68	0.39338	0.959	0.808	8.93454e-64	0	Neb
9.98104e-68	0.616234	1	0.994	1.54676e-63	0	Malat1
1.33921e-66	0.493178	0.998	0.964	2.07538e-62	0	Myod1
9.99781e-66	-0.445691	1	0.999	1.54936e-61	0	Vim
5.10994e-61	0.284364	1	1	7.91888e-57	0	mt-Co2
6.53619e-61	-0.341746	0.999	1	1.01291e-56	0	Rpl13
2.99717e-60	-0.789758	0.432	0.703	4.64471e-56	0	1700012B09Rik
5.15157e-60	-0.71569	0.313	0.603	7.98339e-56	0	Pdlim1
7.2442e-60	0.446824	1	0.987	1.12263e-55	0	Itm2b
1.02352e-59	-0.38375	0.999	1	1.58615e-55	0	Txn1
2.64866e-58	-0.411537	1	1	4.10463e-54	0	Eif5a
5.05013e-57	-0.358083	1	0.999	7.82619e-53	0	Hint1
5.6652e-57	0.611884	0.874	0.709	8.77936e-53	0	Prune2
8.50217e-57	0.29302	1	1	1.31758e-52	0	mt-Co3
1.61426e-56	-0.287743	1	0.999	2.50162e-52	0	Rpl27a
5.06185e-56	0.306813	0.999	1	7.84434e-52	0	Sh3glb1
8.67196e-56	-0.360447	0.999	1	1.34389e-51	0	Nme1
1.48422e-55	0.493287	0.922	0.81	2.3001e-51	0	Ccnd3
5.87937e-55	-0.255996	1	1	9.11127e-51	0	Nme2
1.03242e-54	0.528955	0.999	0.985	1.59995e-50	0	Sparc
6.18055e-54	0.468645	0.522	0.242	9.578e-50	0	Adamtsl3
1.06261e-53	0.610807	0.856	0.669	1.64672e-49	0	Hs6st2
1.80718e-52	-0.29565	1	1	2.80059e-48	0	Rps23
2.34775e-51	0.503737	0.978	0.894	3.63831e-47	0	Col4a1
4.92602e-51	-0.329469	1	1	7.63386e-47	0	Pkm
5.64418e-51	0.537993	0.816	0.605	8.74678e-47	0	St8sia2
7.28917e-51	0.443559	0.993	0.959	1.1296e-46	0	Tsc22d1
1.56032e-50	-0.284842	1	0.999	2.41803e-46	0	Rps13
1.58498e-50	0.444725	0.966	0.911	2.45624e-46	0	Cdh2
8.13082e-50	0.532076	0.966	0.891	1.26003e-45	0	Slc6a6
9.8257e-50	-0.3754	1	1	1.52269e-45	0	Ftl1
1.11506e-49	0.487263	0.871	0.727	1.728e-45	0	Retreg1
2.27961e-49	-0.707293	0.652	0.827	3.53272e-45	0	Fabp5
6.83562e-49	0.525588	0.748	0.526	1.05932e-44	0	Pcdh7
2.01041e-48	0.43455	0.371	0.135	3.11553e-44	0	Nid2
3.68959e-48	0.502917	0.987	0.937	5.71775e-44	0	Col18a1
2.31808e-45	0.541817	0.89	0.794	3.59233e-41	0	Cnot6l
2.95063e-45	0.460736	0.942	0.846	4.5726e-41	0	Cdon
5.90031e-45	0.614262	0.768	0.604	9.14371e-41	0	Slf2
6.14715e-44	0.488648	0.927	0.813	9.52624e-40	0	Col4a2
2.13292e-43	0.252893	1	1	3.30538e-39	0	mt-Atp6
5.01046e-43	0.522883	0.789	0.594	7.76471e-39	0	Sema3e
3.6393e-41	-0.298874	1	1	5.63982e-37	0	Npm1
1.28206e-40	-0.406383	0.975	0.981	1.98681e-36	0	Aprt
3.89397e-40	-0.612397	0.475	0.703	6.03448e-36	0	Basp1
6.73173e-40	0.41181	0.999	0.998	1.04322e-35	0	Tpm1
7.08902e-40	0.403731	0.988	0.95	1.09859e-35	0	Asb5
9.04963e-40	0.398012	0.969	0.927	1.40242e-35	0	Cnn3
1.08548e-39	-1.39097	0.495	0.655	1.68217e-35	0	Mtrex
3.23792e-39	-0.728886	0.9	0.941	5.0178e-35	0	S100a4
2.91128e-38	0.468884	0.839	0.696	4.51162e-34	0	Vegfa
4.89853e-38	-0.358301	0.987	0.993	7.59125e-34	0	Tomm20
4.9259e-38	-0.270439	1	0.999	7.63367e-34	0	Rps15a
8.39584e-38	0.511271	0.734	0.555	1.3011e-33	0	Pop4
1.32851e-37	-0.861042	0.612	0.784	2.05878e-33	0	Fn1
1.35532e-37	-2.13893	0.586	0.727	2.10033e-33	0	Plk2
1.35534e-37	0.40446	0.991	0.97	2.10038e-33	0	Rock2
2.29358e-37	-0.323521	1	0.999	3.55436e-33	0	S100a6
8.98227e-37	0.468702	0.609	0.392	1.39198e-32	0	Dipk2a
1.3306e-36	0.359246	0.481	0.244	2.06203e-32	0	Arpp21
2.0459e-36	0.512165	0.999	0.991	3.17053e-32	0	Ankrd1
4.5103e-36	-0.302684	1	0.999	6.98961e-32	0	Rps3
7.11754e-36	-1.54308	0.814	0.867	1.103e-31	0	Gpx8
8.14296e-36	0.484296	0.751	0.566	1.26192e-31	0	Pdlim2
8.23977e-36	-0.345798	0.997	0.995	1.27692e-31	0	Msn
1.73869e-35	-0.969552	0.616	0.751	2.69445e-31	0	Gpbp1
5.58371e-35	0.435786	0.681	0.492	8.65307e-31	0	Cpt1a
6.0406e-35	0.460198	0.804	0.665	9.36111e-31	0	Aig1
1.09894e-34	-0.322212	0.999	0.999	1.70303e-30	0	Ran
3.03729e-34	-0.403446	0.991	0.983	4.70688e-30	0	Ccnd1
6.14792e-34	-0.479888	0.256	0.471	9.52743e-30	0	Tkt
6.32166e-34	-0.287507	0.998	1	9.79668e-30	0	Btf3
9.40714e-34	0.339922	0.984	0.942	1.45783e-29	0	Wls
1.02996e-33	0.250488	0.808	0.626	1.59613e-29	0	Hes6
1.81606e-33	-1.06249	0.456	0.608	2.81435e-29	0	Dhx29
3.31655e-33	-2.05843	0.013	0.154	5.13965e-29	0	H19
5.07701e-33	0.404445	0.778	0.59	7.86785e-29	0	Socs2
5.24408e-33	-0.519324	0.769	0.858	8.12676e-29	0	Serpinb6a
6.41428e-33	0.299287	0.256	0.086	9.9402e-29	0	Fibin
9.67642e-33	0.278035	1	0.997	1.49955e-28	0	Cald1
9.7867e-33	-0.255173	0.999	1	1.51665e-28	0	Ybx1
1.28764e-32	0.34663	0.997	0.99	1.99545e-28	0	Abracl
2.23244e-32	-0.647919	0.402	0.59	3.45961e-28	0	Cavin2
2.68662e-32	0.447993	0.679	0.503	4.16346e-28	0	St3gal1
3.20137e-32	0.389067	0.64	0.411	4.96116e-28	0	Lrrn1
3.38333e-32	0.332968	0.997	0.982	5.24314e-28	0	Sdc4
3.8242e-32	0.431594	0.861	0.718	5.92636e-28	0	Phldb2
5.26857e-32	-0.336538	0.999	0.999	8.1647e-28	0	Prdx1
8.06268e-32	0.297164	0.998	0.985	1.24947e-27	0	Purb
8.48314e-32	0.29298	0.998	0.995	1.31463e-27	0	Prdx5
1.00069e-31	0.397387	0.866	0.751	1.55077e-27	0	Unc5b
2.61749e-31	-0.36423	0.981	0.988	4.05633e-27	0	Eno1
3.0125e-31	0.512071	0.635	0.45	4.66847e-27	0	Enho
5.33991e-31	0.351965	0.841	0.667	8.27525e-27	0	Megf10
7.11015e-31	0.556161	0.723	0.558	1.10186e-26	0	Btg2
7.8396e-31	-0.40024	0.908	0.952	1.2149e-26	0	Tpi1
7.92636e-31	-0.523928	0.849	0.922	1.22835e-26	0	Tuba1a
8.12803e-31	-0.757736	0.952	0.958	1.2596e-26	0	Cryab
9.48522e-31	-0.302827	1	0.997	1.46992e-26	0	Ptma
1.40235e-30	-0.276173	1	1	2.17322e-26	0	Hsp90aa1
6.21775e-30	0.428117	0.884	0.8	9.63565e-26	0	Dnajc21
1.01039e-29	0.326051	0.978	0.96	1.56581e-25	0	Morf4l2
1.19107e-29	0.382157	0.563	0.366	1.8458e-25	0	Scn5a
1.37527e-29	0.361535	0.536	0.33	2.13125e-25	0	Eva1b
1.77329e-29	-0.838861	0.301	0.473	2.74807e-25	0	Il6st
1.91218e-29	-0.66309	0.926	0.959	2.96331e-25	0	Ctsl
2.29668e-29	-0.362975	0.681	0.823	3.55917e-25	0	Prelid1
3.95898e-29	0.282997	0.996	0.98	6.13523e-25	0	Tm9sf3
4.06011e-29	0.357624	0.876	0.759	6.29195e-25	0	Hs2st1
7.64398e-29	0.395235	0.815	0.696	1.18459e-24	0	Six1
1.27353e-28	-0.385973	0.985	0.993	1.97359e-24	0	Pgk1
1.29761e-28	0.449202	0.67	0.498	2.0109e-24	0	Crim1
1.47878e-28	-0.41529	0.103	0.278	2.29166e-24	0	Uchl1
1.66475e-28	0.35174	0.891	0.795	2.57986e-24	0	Clcn5
2.57971e-28	0.330499	0.932	0.852	3.99777e-24	0	Nisch
3.22669e-28	0.294591	0.994	0.974	5.00041e-24	0	Ugcg
4.2132e-28	0.383942	0.397	0.216	6.5292e-24	0	Gfra1
4.5012e-28	0.311189	0.988	0.961	6.97551e-24	0	Scand1
7.2708e-28	0.379238	0.891	0.815	1.12676e-23	0	Atp1a1
9.1772e-28	0.322382	0.96	0.904	1.42219e-23	0	Mtch1
9.67586e-28	-0.516608	0.165	0.347	1.49947e-23	0	Sorbs2
1.38265e-27	0.256474	0.385	0.195	2.1427e-23	0	Chrng
1.49816e-27	0.276769	0.994	0.991	2.3217e-23	0	Arl1
2.30623e-27	-0.296952	1	0.999	3.57396e-23	0	Hspd1
2.46649e-27	-0.37158	0.836	0.894	3.82232e-23	0	Gsto1
2.69674e-27	0.379606	0.71	0.548	4.17913e-23	0	Creb3l1
2.72031e-27	0.354162	0.75	0.578	4.21566e-23	0	Dapk2
3.79453e-27	0.299045	0.951	0.872	5.88039e-23	0	Strn3
3.80672e-27	0.297749	0.417	0.228	5.89927e-23	0	Pnmal2
3.9279e-27	-0.536481	0.239	0.431	6.08706e-23	0	Alcam
4.23385e-27	-0.394048	0.704	0.835	6.5612e-23	0	Ddx39
5.10766e-27	-0.315047	0.999	0.996	7.91534e-23	0	Snrpf
5.94047e-27	0.526737	0.327	0.154	9.20595e-23	0	Igf2
6.13003e-27	0.372883	0.972	0.933	9.4997e-23	0	Zfas1
1.0164e-26	0.388273	0.875	0.751	1.57511e-22	0	Prrx1
1.05644e-26	0.376643	0.443	0.255	1.63717e-22	0	Egr3
1.16796e-26	-0.344875	0.854	0.928	1.80999e-22	0	Lsm4
5.92918e-26	0.347944	0.626	0.432	9.18846e-22	0	Ghr
7.74029e-26	0.318918	0.851	0.727	1.19951e-21	0	Slc44a2
1.13579e-25	-0.309067	0.99	0.992	1.76014e-21	0	Ranbp1
4.43956e-25	-0.669049	0.273	0.434	6.87999e-21	0	Mier3
4.70368e-25	0.4052	0.402	0.224	7.2893e-21	0	Igfbp3
5.03476e-25	0.339078	0.499	0.313	7.80237e-21	0	Dusp27
5.93662e-25	0.31538	0.378	0.201	9.19998e-21	0	Lix1
1.43435e-24	0.365532	0.946	0.84	2.22282e-20	0	Col5a2
1.45875e-24	-0.7756	0.222	0.401	2.26063e-20	0	Grem1
1.61558e-24	0.365464	0.522	0.337	2.50366e-20	0	Ptprd
1.84178e-24	-0.301133	1	1	2.8542e-20	0	Ncl
1.86189e-24	-0.470336	0.838	0.913	2.88538e-20	0	Anxa3
1.98335e-24	0.337199	0.581	0.398	3.0736e-20	0	Hivep2
2.38055e-24	0.354759	0.763	0.633	3.68914e-20	0	Sdc2
3.14225e-24	0.413202	0.937	0.915	4.86955e-20	0	Tnnt2
4.83926e-24	0.430663	0.737	0.579	7.4994e-20	0	Crip1
4.88447e-24	0.295268	0.975	0.919	7.56946e-20	0	Lrp1
8.57207e-24	0.376226	0.616	0.459	1.32841e-19	0	Olfm1
8.84964e-24	0.371842	0.384	0.202	1.37143e-19	0	Mest
1.14233e-23	0.284625	0.962	0.898	1.77026e-19	0	Ahnak2
2.25051e-23	0.326104	0.397	0.23	3.48762e-19	0	Sema6a
2.75028e-23	0.29526	0.998	0.994	4.26211e-19	0	Serpinf1
2.91679e-23	-0.317972	0.965	0.97	4.52015e-19	0	Arpc1b
3.42787e-23	0.32251	0.975	0.923	5.31217e-19	0	Id3
3.91304e-23	0.338016	0.506	0.325	6.06403e-19	0	Ablim1
5.85545e-23	-0.455768	0.959	0.98	9.07419e-19	0	Hspb1
6.85317e-23	0.264097	0.886	0.769	1.06204e-18	0	Celf2
8.42887e-23	-0.499867	0.038	0.16	1.30622e-18	0	Lce1g
1.00726e-22	0.26719	0.373	0.205	1.56095e-18	0	Tox2
1.14335e-22	0.331557	0.902	0.847	1.77185e-18	0	Anapc13
1.46163e-22	0.335676	0.841	0.744	2.26509e-18	0	Arhgap5
1.61894e-22	0.288892	0.99	0.966	2.50887e-18	0	mt-Nd5
1.65806e-22	-0.59305	0.898	0.936	2.56949e-18	0	Tm4sf1
1.79969e-22	-0.27247	0.127	0.285	2.78898e-18	0	Creb5
2.62719e-22	-0.32974	0.559	0.708	4.07135e-18	0	Plpp2
2.78362e-22	0.344564	0.467	0.298	4.31377e-18	0	Tsix
3.17231e-22	0.344107	0.145	0.042	4.91613e-18	0	Car2
4.30768e-22	0.330145	0.728	0.591	6.67561e-18	0	Zfp451
4.47309e-22	0.330223	0.763	0.645	6.93195e-18	0	Arhgef2
6.69792e-22	0.270308	0.567	0.393	1.03798e-17	0	Slc29a1
7.68188e-22	0.313713	0.979	0.938	1.19046e-17	0	Id1
9.3614e-22	-0.478211	0.21	0.365	1.45074e-17	0	Slc38a9
9.82195e-22	0.288978	0.446	0.27	1.52211e-17	0	Fitm1
1.4395e-21	0.373112	0.825	0.66	2.23079e-17	0	Sct
1.78146e-21	0.493852	0.605	0.434	2.76072e-17	0	Aqp5
2.59995e-21	0.295413	0.616	0.45	4.02914e-17	0	Rnaset2b
2.65489e-21	0.315125	0.846	0.78	4.11428e-17	0	Eif4a2
2.94699e-21	-0.276591	0.989	0.991	4.56695e-17	0	Tpm3
3.91774e-21	0.31913	0.897	0.836	6.07133e-17	0	Fermt2
5.13691e-21	-0.27835	0.958	0.974	7.96067e-17	0	Nhp2
6.74484e-21	0.347629	0.39	0.232	1.04525e-16	0	Idh1
9.99708e-21	0.331503	0.741	0.613	1.54925e-16	0	Akap13
1.3209e-20	0.316642	0.694	0.563	2.047e-16	0	Sgca
1.35147e-20	0.315436	0.969	0.913	2.09437e-16	0	Id2
1.91124e-20	0.284583	0.824	0.701	2.96185e-16	0	Cirbp
2.35553e-20	0.380944	0.377	0.223	3.65036e-16	0	Nrep
4.59611e-20	-0.836066	0.442	0.56	7.12259e-16	0	Plpp1
1.07447e-19	0.29121	0.925	0.879	1.66511e-15	0	Atf4
1.09805e-19	0.307324	0.487	0.325	1.70165e-15	0	Plxdc2
1.18853e-19	-0.544474	0.384	0.528	1.84187e-15	0	Akap12
1.19065e-19	0.263455	0.252	0.123	1.84515e-15	0	Acot1
1.34108e-19	-0.325294	0.362	0.542	2.07827e-15	0	Klf6
1.70795e-19	-0.328788	0.676	0.794	2.64682e-15	0	Cd9
2.96321e-19	0.275893	0.938	0.877	4.59208e-15	0	Mxra7
3.09108e-19	0.339831	0.751	0.61	4.79025e-15	0	Vamp5
3.44862e-19	0.286261	0.82	0.736	5.34433e-15	0	Cxxc5
3.4574e-19	0.286743	0.882	0.823	5.35793e-15	0	Dmpk
3.67919e-19	0.278243	0.985	0.956	5.70164e-15	0	Sptbn1
3.97689e-19	0.302424	0.853	0.784	6.16299e-15	0	Sptssa
5.52349e-19	0.280091	0.736	0.617	8.55976e-15	0	Ski
8.3549e-19	0.281237	0.717	0.579	1.29476e-14	0	Tppp3
8.90563e-19	0.302321	0.568	0.415	1.38011e-14	0	Srpx2
1.00039e-18	0.328732	0.882	0.812	1.55031e-14	0	Ahcyl1
1.05107e-18	0.284882	0.943	0.872	1.62885e-14	0	Ckb
1.07238e-18	-0.343918	0.064	0.181	1.66186e-14	0	Car8
1.1574e-18	0.2725	0.285	0.151	1.79363e-14	0	Alpk2
1.20915e-18	-0.274888	0.114	0.249	1.87382e-14	0	Ebf1
1.24429e-18	0.334728	0.664	0.535	1.92827e-14	0	Sh3bp5
1.26239e-18	0.275423	0.737	0.6	1.95632e-14	0	Pbxip1
1.52475e-18	0.285359	0.757	0.64	2.36291e-14	0	Erlec1
1.88733e-18	-0.327152	0.761	0.863	2.92479e-14	0	Rala
2.34387e-18	0.364941	0.289	0.15	3.6323e-14	0	Mgp
2.38292e-18	-0.342143	0.966	0.958	3.69281e-14	0	Anxa5
2.71919e-18	0.258947	0.869	0.815	4.21393e-14	0	Hacd1
2.86689e-18	-0.273224	0.106	0.235	4.44282e-14	0	Cda
3.25839e-18	-0.280841	0.438	0.591	5.04952e-14	0	Gcsh
4.51571e-18	0.304208	0.478	0.334	6.998e-14	0	2900026A02Rik
4.60254e-18	-0.550094	0.901	0.94	7.13255e-14	0	Rpl22l1
9.53226e-18	-0.27749	0.958	0.976	1.47721e-13	0	Eif4ebp1
1.08245e-17	-0.315657	0.846	0.903	1.67747e-13	0	Jpt1
1.09243e-17	-0.320529	0.511	0.652	1.69295e-13	0	Ly6e
1.32869e-17	-0.274009	0.111	0.237	2.05907e-13	0	Map3k1
1.45498e-17	-0.312869	0.944	0.966	2.25478e-13	0	Tpm4
1.50179e-17	0.277944	0.743	0.623	2.32732e-13	0	Tcf7l2
1.54956e-17	-0.285686	0.91	0.945	2.40136e-13	0	Psma2
1.60445e-17	0.262467	0.899	0.847	2.48642e-13	0	Irf2bpl
1.7713e-17	0.36913	0.693	0.561	2.74498e-13	0	Col3a1
3.53852e-17	-0.280619	0.153	0.287	5.48365e-13	0	Dbn1
4.0108e-17	0.265044	0.477	0.331	6.21553e-13	0	Schip1
5.77264e-17	0.261533	0.534	0.384	8.94586e-13	0	Lpin2
5.79694e-17	0.282995	0.82	0.722	8.98352e-13	0	Soat1
7.90003e-17	0.32196	0.784	0.703	1.22427e-12	0	Scx
9.5983e-17	0.422133	0.194	0.088	1.48745e-12	0	Cited1
1.11681e-16	-0.270486	0.891	0.955	1.73071e-12	0	Akr1b3
2.11134e-16	-0.315575	0.1	0.219	3.27195e-12	0	Mustn1
2.12539e-16	0.294837	0.972	0.933	3.29372e-12	0	Csf1
2.28909e-16	-0.300827	0.808	0.874	3.5474e-12	0	B2m
2.62667e-16	0.25261	0.476	0.317	4.07055e-12	0	Iqsec3
2.83924e-16	-0.256634	0.919	0.951	4.39996e-12	0	Phgdh
3.65838e-16	0.281824	0.479	0.342	5.6694e-12	0	Fcgrt
3.69325e-16	-0.303748	0.336	0.481	5.72343e-12	0	Cpe
4.69992e-16	0.337702	0.579	0.447	7.28347e-12	0	Bdnf
6.09546e-16	0.276345	0.684	0.569	9.44613e-12	0	Itga7
6.39369e-16	0.291024	0.652	0.512	9.9083e-12	0	Ankrd12
7.8364e-16	0.289869	0.763	0.665	1.21441e-11	0	Ccdc186
1.66911e-15	0.271996	0.718	0.611	2.58661e-11	0	Mgl2
1.70808e-15	0.359448	0.943	0.908	2.64701e-11	0	Thbs1
1.7727e-15	0.273526	0.753	0.656	2.74715e-11	0	Pdcd4
2.08415e-15	-0.270252	0.171	0.299	3.22981e-11	0	Nrp1
2.24931e-15	0.258254	0.499	0.361	3.48575e-11	0	Rbm20
2.56319e-15	-0.264343	0.614	0.721	3.97218e-11	0	Psma1
2.95702e-15	0.285235	0.707	0.592	4.58249e-11	0	Tjp1
3.09181e-15	0.262857	0.444	0.312	4.79138e-11	0	1700003F12Rik
3.29935e-15	0.268285	0.602	0.472	5.113e-11	0	Lats2
3.62971e-15	0.266438	0.746	0.646	5.62497e-11	0	Mfap3l
3.77301e-15	-0.519416	0.223	0.355	5.84703e-11	0	Gdf15
4.13718e-15	-0.270195	0.77	0.863	6.41138e-11	0	Nol7
4.24284e-15	-0.370781	0.983	0.985	6.57513e-11	0	Cited2
5.90579e-15	0.443237	0.828	0.753	9.15221e-11	0	Sox11
6.78177e-15	-0.295476	0.556	0.689	1.05097e-10	0	Prdx4
9.11329e-15	0.295964	0.66	0.557	1.41229e-10	0	Lmo4
9.49844e-15	-0.314501	0.194	0.327	1.47197e-10	0	Pttg1
1.14922e-14	0.250341	0.596	0.466	1.78094e-10	0	Smarcd3
1.63245e-14	-0.276886	0.899	0.931	2.5298e-10	0	Ndufs6
1.82773e-14	-0.258629	0.306	0.439	2.83243e-10	0	Abcc1
2.87872e-14	-0.299625	0.75	0.828	4.46115e-10	0	Taf10
3.15806e-14	-0.263121	0.986	0.988	4.89405e-10	0	Itgb1
3.20614e-14	-0.366723	0.325	0.451	4.96855e-10	0	Sgk1
4.2547e-14	0.2534	0.731	0.633	6.59351e-10	0	Rsbn1l
4.32001e-14	-0.308294	0.647	0.744	6.69472e-10	0	Pgd
6.21555e-14	0.251467	0.624	0.503	9.63224e-10	0	Nfkb1
8.05817e-14	-0.250533	0.111	0.221	1.24877e-09	0	Ereg
8.2436e-14	0.253459	0.501	0.373	1.27751e-09	0	1110002E22Rik
8.4552e-14	-0.256483	0.439	0.563	1.3103e-09	0	Ehd1
9.26839e-14	0.264289	0.675	0.57	1.43632e-09	0	Gbf1
9.98365e-14	-0.64263	0.089	0.188	1.54717e-09	0	Cthrc1
1.00829e-13	-0.253101	0.281	0.412	1.56255e-09	0	Wincr1
1.24379e-13	-0.365274	0.673	0.76	1.92751e-09	0	Gng11
1.68658e-13	-0.355589	0.973	0.978	2.6137e-09	0	Cst6
1.82866e-13	0.270397	0.636	0.517	2.83387e-09	0	Auts2
2.6358e-13	-0.267413	0.169	0.283	4.08471e-09	0	Slc16a3
3.37048e-13	-0.28373	0.532	0.64	5.22323e-09	0	Cast
3.6395e-13	-0.264448	0.996	0.998	5.64014e-09	0	Hmgb1
4.04061e-13	-0.259275	0.138	0.249	6.26173e-09	0	Pla2g4a
8.62492e-13	0.253162	0.734	0.63	1.3366e-08	0	Fat1
9.38829e-13	-0.269629	0.307	0.426	1.4549e-08	0	Mgst3
1.78414e-12	0.35412	0.999	0.983	2.76489e-08	0	Spp1
2.6903e-12	-0.2672	0.687	0.785	4.16915e-08	0	Ywhah
3.20972e-12	-0.36382	0.375	0.483	4.9741e-08	0	Nrn1
4.49441e-12	0.311555	0.724	0.642	6.96498e-08	0	Pcolce2
7.36362e-12	-0.329165	0.808	0.852	1.14114e-07	0	Capg
8.68905e-12	-0.340497	0.12	0.22	1.34654e-07	0	Ly6a
1.32628e-11	-0.869966	0.384	0.474	2.05534e-07	0	Ccn2
1.41898e-11	0.260259	0.962	0.93	2.199e-07	0	Errfi1
1.62481e-11	-0.265202	0.528	0.634	2.51797e-07	0	Tuba4a
1.82826e-11	0.262207	0.301	0.193	2.83325e-07	0	Dusp2
2.12696e-11	-0.257004	0.451	0.556	3.29616e-07	0	Mfge8
2.944e-11	-0.280471	0.314	0.427	4.56232e-07	0	Srxn1
4.38966e-11	0.312834	0.702	0.626	6.80266e-07	0	Bgn
4.39827e-11	-0.319866	0.788	0.828	6.816e-07	0	Gchfr
8.90987e-11	0.33628	0.549	0.447	1.38076e-06	0	Hes1
9.86738e-11	-0.312537	0.888	0.919	1.52915e-06	0	Sqstm1
1.27067e-10	-0.41503	0.313	0.416	1.96915e-06	0	Nrcam
1.67069e-10	-0.531524	0.143	0.241	2.58907e-06	0	Il11
4.54308e-10	-0.346237	0.749	0.794	7.04042e-06	0	Mt1
4.59454e-10	-0.44708	0.659	0.534	7.12016e-06	0	Ttn
8.47333e-10	0.391465	0.327	0.226	1.31311e-05	0	Lpl
1.05966e-09	-0.267197	0.925	0.947	1.64215e-05	0	Taldo1
1.53401e-09	-0.262696	0.231	0.326	2.37725e-05	0	Apbb1ip
1.65424e-09	-0.401166	0.279	0.376	2.56357e-05	0	Hspb8
1.85254e-09	0.287912	0.458	0.364	2.87088e-05	0	Dusp6
5.58491e-09	-0.256417	0.787	0.833	8.65493e-05	0	Map1lc3b
8.53825e-09	-0.262864	0.614	0.689	0.000132317	0	Fkbp11
8.79066e-09	-0.312804	0.659	0.695	0.000136229	0	Gsn
1.29328e-08	-0.316175	0.372	0.458	0.00020042	0	Rgs16
3.131e-08	-0.259776	0.645	0.717	0.000485211	0	S100a13
3.22891e-08	-0.312798	0.617	0.691	0.000500384	0	Tubb6
5.22918e-08	-0.304241	0.682	0.751	0.000810367	0	Rsbn1
7.25754e-08	-0.347533	0.183	0.268	0.0011247	0	Serpinb2
2.42868e-07	-0.296841	0.625	0.685	0.00376372	0	Zbtb38
4.13626e-07	-0.37706	0.435	0.506	0.00640996	0	Pde4d
6.1674e-07	-0.337816	0.881	0.878	0.00955762	0	Plin2
1.19306e-06	-0.275272	0.7	0.746	0.0184888	0	Tmem37
1.43203e-06	-0.267838	0.645	0.722	0.0221921	0	Popdc3
2.08786e-06	-0.309576	0.269	0.344	0.0323555	0	Sfrp2
2.55701e-06	-0.251052	0.95	0.949	0.039626	0	Tuba1b
6.39605e-06	-1.12527	0.111	0.165	0.0991197	0	Tnnt3
8.52761e-06	-0.68019	0.277	0.193	0.132152	0	Tagln
1.89778e-05	-1.66215	0.314	0.224	0.294098	0	Mylpf
1.96458e-05	-0.608053	0.126	0.184	0.30445	0	Stmn2
0.00400585	-0.40711	0.42	0.462	1	0	Areg
0.000581172	-0.359122	0.258	0.309	1	0	Dclk1
0.00426995	-0.362179	0.541	0.556	1	0	Fbln2
0.000124561	-0.276469	0.366	0.416	1	0	Ier3
0.000958107	-0.262644	0.207	0.258	1	0	Inhba
0.00148478	-0.25032	0.415	0.452	1	0	Itga6
0.000116581	-0.33945	0.465	0.51	1	0	Serpine1
0.00306549	-0.268852	0.231	0.277	1	0	Timp3
0.000100641	-1.21728	0.092	0.135	1	0	Tnni1

## Sheet: PSC3
p_val	avg_log2FC	pct.1	pct.2	p_val_adj	cluster	gene
1.10913e-215	2.45362	0.976	0.51	1.71881e-211	2	Mtrex
2.54212e-205	1.95607	0.996	0.635	3.93953e-201	2	Gpbp1
7.81222e-202	2.67467	0.992	0.815	1.21066e-197	2	Gpx8
2.27187e-196	1.99469	0.964	0.459	3.52071e-192	2	Dhx29
1.72876e-195	3.32583	0.98	0.606	2.67905e-191	2	Plk2
1.36536e-194	1.55803	0.88	0.261	2.1159e-190	2	Mier3
1.12711e-193	1.77462	0.894	0.3	1.74668e-189	2	Il6st
3.28378e-176	1.27339	0.79	0.199	5.08888e-172	2	Slc38a9
6.85359e-174	1.90483	0.928	0.424	1.0621e-169	2	Plpp1
9.66185e-139	1.41832	0.892	0.388	1.4973e-134	2	Pde4d
2.17667e-115	1.04646	0.675	0.191	3.37318e-111	2	Sorbs2
1.37812e-114	0.684074	0.545	0.111	2.13568e-110	2	Map3k1
6.21231e-108	0.650453	1	1	9.62722e-104	2	Ftl1
2.92558e-104	0.983554	0.862	0.412	4.53377e-100	2	Pdlim1
3.52832e-102	1.96267	0.786	0.363	5.46783e-98	2	Ccn2
7.56617e-101	0.766516	1	0.986	1.17253e-96	2	Psmd8
1.57456e-97	0.847714	1	0.952	2.4401e-93	2	Anxa5
5.99197e-96	1.28833	0.862	0.481	9.28576e-92	2	Fbln2
1.05535e-94	0.977158	0.934	0.625	1.63547e-90	2	Gsn
1.78696e-88	0.696832	0.571	0.166	2.76926e-84	2	Slc16a3
2.84209e-86	1.40587	0.93	0.673	4.40438e-82	2	Fn1
1.51098e-84	0.691036	0.409	0.082	2.34156e-80	2	Siglecg
4.30701e-81	1.04046	0.649	0.242	6.67457e-77	2	Sfrp2
8.64881e-77	0.752717	0.731	0.315	1.34031e-72	2	Tkt
2.88078e-76	0.800178	0.962	0.808	4.46435e-72	2	Capg
5.78199e-76	-1.29629	0.405	0.759	8.96035e-72	2	Hes6
1.02234e-73	-1.56921	0.385	0.797	1.58433e-69	2	Sct
8.64665e-73	-0.522159	1	1	1.33997e-68	2	Ppp1r14b
7.71864e-70	0.525962	0.521	0.16	1.19616e-65	2	Creb5
1.55676e-69	0.856113	0.453	0.123	2.41252e-65	2	Ly6a
4.64084e-69	0.572861	0.461	0.126	7.19191e-65	2	Cda
1.1682e-68	0.93991	0.962	0.86	1.81036e-64	2	Plin2
1.45048e-67	0.371271	0.19	0.012	2.24782e-63	2	Postn
1.171e-66	0.725301	0.525	0.172	1.81469e-62	2	Lox
1.27863e-65	0.720546	0.842	0.478	1.98149e-61	2	Ptprk
1.82997e-62	0.698697	1	0.998	2.8359e-58	2	Esd
3.66196e-62	-1.69226	0.16	0.573	5.67493e-58	2	Aqp5
2.09763e-61	1.03818	0.766	0.432	3.25069e-57	2	Serpine1
3.90968e-61	0.902494	0.601	0.24	6.05883e-57	2	Gdf15
5.968e-61	-0.878812	0.85	0.963	9.24861e-57	2	Id3
1.81515e-59	0.784346	1	0.996	2.81294e-55	2	Txnrd1
1.88758e-59	-1.1081	0.481	0.808	2.92518e-55	2	Npnt
2.78934e-59	0.360615	0.236	0.032	4.32263e-55	2	Ly6c1
4.61591e-59	0.367363	0.327	0.07	7.15328e-55	2	3300005D01Rik
7.95047e-59	0.655588	0.685	0.324	1.23208e-54	2	Hk2
9.93201e-59	0.521255	0.427	0.127	1.53916e-54	2	Cpne4
1.11559e-58	0.478718	0.99	0.997	1.72884e-54	2	Msn
6.69708e-57	0.524469	0.517	0.187	1.03785e-52	2	Nnmt
1.71103e-54	0.791741	0.894	0.692	2.65159e-50	2	Tmem37
2.34748e-53	0.54874	0.439	0.145	3.63789e-49	2	Ebf1
4.66561e-53	0.394453	0.283	0.058	7.2303e-49	2	Nt5e
8.75088e-53	0.673488	0.323	0.081	1.35612e-48	2	Slc7a11
3.06267e-51	-0.692099	0.936	0.986	4.74622e-47	2	Myod1
2.68652e-50	0.556909	0.99	0.99	4.1633e-46	2	Pgk1
3.27244e-50	-0.837145	0.607	0.843	5.0713e-46	2	Crlf1
1.11206e-49	0.46675	1	1	1.72336e-45	2	Mif
2.61802e-49	0.857747	0.637	0.32	4.05715e-45	2	Nrcam
1.03422e-48	0.514544	0.515	0.204	1.60272e-44	2	Nrp2
1.06722e-48	0.254695	1	1	1.65386e-44	2	Rplp1
2.23674e-48	0.471425	0.481	0.184	3.46628e-44	2	Fstl3
3.88262e-48	0.576203	0.499	0.192	6.0169e-44	2	Loxl2
1.54831e-47	0.667083	0.741	0.424	2.39942e-43	2	Ecm1
2.05674e-47	0.536112	0.585	0.266	3.18733e-43	2	Gxylt2
7.26455e-47	0.443251	1	0.999	1.12579e-42	2	Pgam1
1.18067e-46	-1.64208	0.108	0.438	1.82969e-42	2	Tnnt1
2.21578e-46	0.510044	1	0.982	3.4338e-42	2	Eno1
7.28957e-46	0.676843	0.295	0.074	1.12967e-41	2	Lce1g
1.0193e-45	0.457561	0.389	0.126	1.5796e-41	2	Mustn1
1.70578e-44	0.329462	0.319	0.088	2.64344e-40	2	Camk1d
2.43689e-44	0.524167	0.565	0.258	3.77644e-40	2	Tnfaip2
3.89909e-44	0.528985	0.998	0.975	6.04242e-40	2	Anxa1
9.40469e-44	0.550352	0.968	0.928	1.45745e-39	2	Tpi1
1.56175e-43	0.506846	0.932	0.751	2.42025e-39	2	Ftl1-ps1
2.40634e-43	0.622225	0.994	0.966	3.72911e-39	2	Tubb5
2.85359e-43	0.310101	0.261	0.06	4.42221e-39	2	Gm41724
8.78224e-43	0.46136	0.593	0.283	1.36098e-38	2	Nav3
1.20329e-42	0.491805	0.976	0.924	1.86475e-38	2	Zwint
1.69353e-42	-0.660665	0.884	0.969	2.62446e-38	2	Id1
2.79518e-42	0.508569	0.531	0.237	4.33169e-38	2	Apbb1ip
3.34025e-42	0.526992	0.814	0.517	5.17638e-38	2	Lasp1
4.27162e-42	0.814469	0.461	0.186	6.61973e-38	2	Serpinb2
1.52013e-41	0.575067	0.99	0.97	2.35575e-37	2	Ccnd2
2.88773e-41	0.592659	0.958	0.88	4.47511e-37	2	Tuba1a
4.08037e-41	0.348449	1	0.998	6.32334e-37	2	Pabpc1
6.68379e-41	-0.301675	1	1	1.03579e-36	2	Eif1
7.13505e-41	0.582853	0.872	0.638	1.10572e-36	2	Dcbld2
9.51323e-41	0.669225	0.645	0.35	1.47427e-36	2	Sgk1
1.20958e-40	0.564724	0.713	0.406	1.87449e-36	2	Plau
1.74651e-40	0.601596	0.996	0.967	2.70657e-36	2	Hspb1
3.41918e-40	-0.918453	0.034	0.323	5.2987e-36	2	Mest
3.8693e-40	0.49097	0.629	0.332	5.99626e-36	2	Vat1
9.75003e-40	-0.627782	0.992	1	1.51096e-35	2	Tpm1
4.46521e-39	0.345296	0.218	0.046	6.91974e-35	2	Pappa
7.94238e-39	0.316619	0.311	0.093	1.23083e-34	2	Ildr2
1.27096e-38	-0.529801	0.98	0.989	1.96961e-34	2	Chrna1
1.53786e-38	0.63059	0.854	0.675	2.38322e-34	2	Pgd
3.92109e-38	0.27252	1	1	6.07651e-34	2	Gapdh
4.88083e-38	0.474938	0.81	0.551	7.56383e-34	2	Litaf
5.88104e-38	0.28891	1	1	9.11384e-34	2	Serf2
9.87182e-38	0.564982	0.952	0.853	1.52984e-33	2	Tuba1c
1.17233e-37	0.427953	0.996	0.983	1.81676e-33	2	Tln1
1.4486e-37	0.522995	0.693	0.413	2.24489e-33	2	Sacs
1.78055e-37	0.710994	0.958	0.896	2.75931e-33	2	Sqstm1
3.2117e-37	0.260595	1	1	4.97716e-33	2	Rps12
4.74599e-37	0.498913	0.417	0.167	7.35486e-33	2	Uchl1
5.24973e-36	0.556665	0.95	0.832	8.1355e-32	2	Ctsb
5.39658e-36	0.29447	0.307	0.095	8.36309e-32	2	Thbs2
9.51085e-36	0.446463	0.571	0.296	1.4739e-31	2	Tmcc3
1.45728e-35	0.517495	0.944	0.856	2.25834e-31	2	Gsto1
1.69964e-35	0.521639	0.992	0.974	2.63393e-31	2	Fam162a
2.75451e-35	0.663617	0.928	0.803	4.26866e-31	2	Tnc
5.39002e-35	-0.413207	1	1	8.35292e-31	2	Sh3glb1
1.1055e-34	-1.13759	0.202	0.487	1.71319e-30	2	G0s2
2.25676e-34	0.526978	0.992	0.984	3.4973e-30	2	Nes
2.50615e-34	0.470682	0.986	0.951	3.88377e-30	2	Tpm4
2.79833e-34	-2.04948	0.279	0.543	4.33657e-30	2	Tnnc1
8.02809e-34	-0.757094	0.1	0.372	1.24411e-29	2	Plagl1
8.19453e-34	0.430378	0.565	0.297	1.26991e-29	2	Ubash3b
1.04816e-33	0.426532	0.98	0.941	1.62433e-29	2	Rhoc
2.39669e-33	0.433849	0.623	0.347	3.71415e-29	2	Ier3
2.68201e-33	0.735842	0.928	0.876	4.15632e-29	2	Anxa3
4.29157e-33	0.461346	0.675	0.39	6.65065e-29	2	Klf9
5.68802e-33	0.429094	0.998	0.983	8.81473e-29	2	Cdkn2a
9.68879e-33	0.5443	0.818	0.604	1.50147e-28	2	Ddah1
1.26699e-32	0.328202	0.405	0.165	1.96346e-28	2	Loxl3
1.60435e-32	-0.532423	0.88	0.973	2.48627e-28	2	Col18a1
4.97088e-32	-0.603605	0.766	0.861	7.70337e-28	2	Atp1a1
5.23635e-32	-0.311434	1	1	8.11477e-28	2	H3f3a
7.13891e-32	0.446844	0.463	0.215	1.10632e-27	2	Tgfb2
8.13699e-32	0.259112	0.242	0.068	1.26099e-27	2	AU018091
1.70754e-31	-0.396678	1	1	2.64618e-27	2	mt-Co1
2.45062e-31	0.259275	0.259	0.078	3.79772e-27	2	Acsbg1
3.09865e-31	0.332731	0.391	0.16	4.80197e-27	2	Sema3c
3.24344e-31	-0.406425	1	1	5.02635e-27	2	Gm42418
3.27565e-31	0.493895	0.792	0.55	5.07627e-27	2	Tuba4a
3.60749e-31	-0.636096	0.483	0.7	5.59052e-27	2	Socs2
4.00674e-31	-0.606529	0.723	0.856	6.20925e-27	2	Dnajc21
4.51585e-31	0.42862	0.992	0.963	6.99821e-27	2	Arpc1b
6.98218e-31	-0.424434	0.94	0.983	1.08203e-26	2	Cnpy2
8.51961e-31	-0.61284	0.477	0.709	1.32028e-26	2	Sema3e
1.47033e-30	-0.389863	1	1	2.27857e-26	2	Lmna
2.21039e-30	-0.626901	0.715	0.848	3.42544e-26	2	Myo10
2.29744e-30	0.319469	1	0.992	3.56034e-26	2	Clic1
3.84225e-30	0.668777	0.725	0.502	5.95433e-26	2	Angptl4
4.72387e-30	0.443072	0.643	0.378	7.32058e-26	2	Cpe
6.99914e-30	-0.559546	0.689	0.84	1.08466e-25	2	Celf2
7.9132e-30	0.437205	0.998	0.984	1.22631e-25	2	Des
8.8326e-30	0.654471	0.848	0.701	1.36879e-25	2	Gng11
8.89755e-30	0.375238	1	1	1.37885e-25	2	Ldha
9.1697e-30	0.404557	0.625	0.36	1.42103e-25	2	Ctsh
1.92125e-29	0.327585	0.491	0.244	2.97736e-25	2	P4ha2
2.328e-29	0.462227	0.884	0.715	3.6077e-25	2	Flnb
2.78807e-29	-0.272055	1	1	4.32067e-25	2	Ndufa4
3.74061e-29	0.371533	0.513	0.262	5.79682e-25	2	Metrnl
4.66382e-29	0.353981	0.465	0.226	7.22752e-25	2	Slc20a1
8.87676e-29	0.600948	0.565	0.303	1.37563e-24	2	Fam111a
1.00079e-28	0.35422	0.994	0.991	1.55093e-24	2	Sec61b
1.38811e-28	-0.540498	0.673	0.855	2.15116e-24	2	Lars2
1.42004e-28	0.623017	0.984	0.975	2.20064e-24	2	Cst6
3.63541e-28	0.344558	0.593	0.324	5.6338e-24	2	Maff
4.30259e-28	-0.311282	1	1	6.66772e-24	2	Ubb
6.80233e-28	0.273638	0.323	0.125	1.05416e-23	2	Nhsl1
7.34273e-28	-0.383364	1	0.998	1.1379e-23	2	Cox7c
1.00347e-27	0.477436	0.964	0.884	1.55508e-23	2	Ckb
1.1648e-27	0.292198	0.293	0.107	1.80509e-23	2	Ccdc80
1.26263e-27	0.298702	1	1	1.9567e-23	2	Hsp90aa1
1.34308e-27	-0.43902	0.076	0.311	2.08137e-23	2	Tox2
1.36485e-27	0.408785	0.561	0.315	2.11511e-23	2	Fxyd5
1.82053e-27	0.378514	0.723	0.464	2.82128e-23	2	Rhoq
2.07822e-27	0.416604	0.786	0.544	3.22062e-23	2	Cttnbp2nl
2.25106e-27	0.414089	0.9	0.728	3.48847e-23	2	Capn2
2.46854e-27	0.334058	0.453	0.225	3.8255e-23	2	Mcub
3.95174e-27	0.571869	0.96	0.929	6.12402e-23	2	Hbegf
4.23067e-27	0.380829	0.587	0.341	6.55627e-23	2	Ephx1
7.86687e-27	0.425858	0.497	0.264	1.21913e-22	2	Filip1l
8.49112e-27	-0.841018	0.136	0.381	1.31587e-22	2	C1qtnf3
8.55022e-27	0.774507	0.527	0.291	1.32503e-22	2	Grem1
9.18457e-27	0.511341	0.473	0.244	1.42333e-22	2	Dusp1
1.35498e-26	-0.388947	0.974	0.992	2.09982e-22	2	Eif4g2
1.44226e-26	0.39948	0.685	0.428	2.23508e-22	2	Klf6
1.48454e-26	-0.289629	1	1	2.3006e-22	2	Uqcrq
1.64629e-26	0.362587	0.629	0.37	2.55125e-22	2	Pnp
1.67191e-26	0.408413	0.81	0.603	2.59096e-22	2	Flnc
2.18559e-26	0.259879	0.349	0.144	3.38701e-22	2	Tpd52
2.84098e-26	-0.257802	1	1	4.40267e-22	2	mt-Co2
2.87623e-26	0.33331	0.339	0.142	4.4573e-22	2	Bhlhe40
3.54537e-26	0.368613	0.451	0.223	5.49425e-22	2	Cav1
3.59861e-26	-0.95829	0.144	0.375	5.57677e-22	2	Arpp21
4.15337e-26	-0.859394	0.764	0.887	6.43647e-22	2	Neb
4.25695e-26	0.492073	0.906	0.757	6.597e-22	2	Ccn4
4.38736e-26	0.534662	0.966	0.953	6.7991e-22	2	Cryab
1.01894e-25	-0.519027	0.629	0.787	1.57905e-21	2	Ilkap
2.51378e-25	0.380798	0.75	0.52	3.8956e-21	2	H2-K1
2.63332e-25	0.696146	0.956	0.919	4.08086e-21	2	S100a4
3.02088e-25	0.504987	0.762	0.539	4.68145e-21	2	Ggct
3.18803e-25	-0.40588	0.932	0.98	4.94049e-21	2	Scand1
3.26818e-25	0.403513	0.876	0.706	5.0647e-21	2	Ostf1
3.87885e-25	-0.48246	0.788	0.885	6.01106e-21	2	Anapc13
4.14739e-25	-0.966956	0.238	0.467	6.4272e-21	2	Trbc2
6.31739e-25	-0.52439	0.87	0.948	9.79007e-21	2	Id2
7.75477e-25	0.382148	0.581	0.346	1.20176e-20	2	Abcc1
7.95304e-25	0.332444	1	0.999	1.23248e-20	2	Atp6v1g1
8.29503e-25	0.28213	0.449	0.223	1.28548e-20	2	Lpl
9.24165e-25	0.529084	0.978	0.909	1.43218e-20	2	Tm4sf1
9.82185e-25	0.354903	0.471	0.248	1.52209e-20	2	Slc2a1
1.2366e-24	0.391288	0.725	0.484	1.91636e-20	2	Bok
1.43813e-24	0.441953	0.954	0.876	2.22867e-20	2	Psap
2.32989e-24	0.390777	0.725	0.495	3.61064e-20	2	Rhob
2.7474e-24	0.464984	0.587	0.367	4.25764e-20	2	Csrp1
3.39985e-24	0.301024	0.99	0.998	5.26874e-20	2	Tmsb4x
3.8545e-24	-0.282052	1	1	5.97332e-20	2	mt-Atp6
5.95489e-24	0.309686	1	0.999	9.2283e-20	2	Vim
6.53005e-24	-0.443871	0.727	0.821	1.01196e-19	2	Ahsa2
7.89033e-24	-2.55358	0.088	0.296	1.22276e-19	2	Mylpf
1.25236e-23	0.794941	0.766	0.612	1.94078e-19	2	Blvrb
1.36427e-23	0.390727	0.968	0.914	2.11421e-19	2	Actn1
1.82715e-23	-0.728017	0.549	0.696	2.83153e-19	2	Gas6
2.02477e-23	0.527033	0.631	0.418	3.13779e-19	2	Aebp1
2.60688e-23	0.291599	0.469	0.245	4.03987e-19	2	Htatip2
2.97945e-23	0.534006	0.563	0.345	4.61725e-19	2	Srxn1
3.49847e-23	-0.498373	0.499	0.674	5.42158e-19	2	Dapk2
5.02705e-23	0.309679	0.547	0.317	7.79042e-19	2	Znrf2
7.24065e-23	0.323817	0.581	0.345	1.12208e-18	2	Zfp703
7.35588e-23	0.293379	0.421	0.21	1.13994e-18	2	Vgll2
1.03519e-22	0.444677	0.97	0.944	1.60423e-18	2	Tuba1b
1.39474e-22	0.28523	0.407	0.2	2.16143e-18	2	Lhfp
1.8787e-22	0.321271	0.595	0.372	2.91142e-18	2	Eno1b
2.33221e-22	-0.367464	0.97	0.984	3.61423e-18	2	Cst3
2.9711e-22	0.440254	0.816	0.626	4.60432e-18	2	Fkbp11
3.38848e-22	0.311243	0.641	0.401	5.25113e-18	2	Pfkl
5.5311e-22	-0.358783	0.906	0.955	8.57155e-18	2	Rsrc2
5.72632e-22	0.271904	0.377	0.18	8.87408e-18	2	Syne2
5.79759e-22	0.359215	0.774	0.56	8.98452e-18	2	Ly6e
7.61404e-22	-0.353702	0.978	0.993	1.17995e-17	2	Prkar1a
1.05124e-21	0.323721	0.617	0.394	1.6291e-17	2	Frrs1
1.0814e-21	-0.266341	0.996	1	1.67584e-17	2	Atp5e
1.15953e-21	0.320921	0.709	0.481	1.79692e-17	2	Xrcc5
1.3186e-21	0.357792	0.974	0.922	2.04343e-17	2	Akr1b3
1.35912e-21	0.294806	0.481	0.271	2.10622e-17	2	Myadm
1.49405e-21	0.28609	0.403	0.206	2.31534e-17	2	Dipk1a
1.61067e-21	-0.359332	0.926	0.967	2.49605e-17	2	Ptp4a2
1.77665e-21	0.322521	0.653	0.417	2.75328e-17	2	Samd4
2.28835e-21	0.420568	0.774	0.563	3.54625e-17	2	1700012B09Rik
3.63789e-21	0.402467	0.868	0.722	5.63764e-17	2	Ywhah
3.71202e-21	0.309915	0.517	0.303	5.75251e-17	2	Grn
3.98642e-21	-0.78616	0.443	0.637	6.17775e-17	2	Dynap
5.43245e-21	0.324615	0.812	0.616	8.41867e-17	2	Plpp2
5.52437e-21	0.349784	0.818	0.648	8.56112e-17	2	Trappc6a
5.81039e-21	0.394505	0.731	0.521	9.00436e-17	2	Fstl1
9.44579e-21	-0.451559	0.623	0.775	1.46381e-16	2	Cirbp
1.16859e-20	0.357233	0.842	0.658	1.81096e-16	2	P4ha1
1.20916e-20	0.414837	0.573	0.363	1.87383e-16	2	Cbr3
1.21352e-20	0.279722	0.393	0.2	1.8806e-16	2	Ampd3
1.2396e-20	0.297039	0.509	0.293	1.92101e-16	2	Rbpms2
1.5267e-20	0.379525	0.962	0.928	2.36593e-16	2	Cd44
1.95396e-20	0.33465	0.872	0.691	3.02805e-16	2	Sri
2.03686e-20	0.27913	0.455	0.248	3.15652e-16	2	Bmp1
2.21562e-20	0.329314	0.507	0.305	3.43355e-16	2	Mmp23
2.92557e-20	-0.49884	0.124	0.328	4.53376e-16	2	Igfbp3
2.93352e-20	0.306349	0.695	0.456	4.54608e-16	2	Pi4k2b
3.40163e-20	-1.1934	0.014	0.173	5.27151e-16	2	Tnnt3
3.51524e-20	-0.968715	0.445	0.673	5.44756e-16	2	Igfbp5
4.39111e-20	0.371694	0.543	0.328	6.80491e-16	2	Csrp2
4.50945e-20	0.369086	0.365	0.182	6.9883e-16	2	Pim1
5.30092e-20	0.46066	0.289	0.131	8.21484e-16	2	Gsta4
5.53596e-20	0.589942	0.954	0.935	8.57908e-16	2	Taldo1
6.07833e-20	-0.663605	0.675	0.805	9.41958e-16	2	Sox11
6.51082e-20	0.489148	0.649	0.436	1.00898e-15	2	Akap12
7.95048e-20	0.321428	0.661	0.454	1.23209e-15	2	Emp2
8.29202e-20	0.367875	0.782	0.612	1.28501e-15	2	Mmd
8.9534e-20	0.27096	0.427	0.233	1.38751e-15	2	Ier5
9.80977e-20	0.312396	0.553	0.346	1.52022e-15	2	Snx24
1.09089e-19	0.311746	0.717	0.496	1.69055e-15	2	H2-D1
1.34308e-19	0.302394	0.719	0.501	2.08137e-15	2	Stambpl1
1.41672e-19	0.319264	0.974	0.929	2.1955e-15	2	Tmem160
1.5713e-19	0.310969	0.487	0.287	2.43504e-15	2	Lama2
1.70703e-19	0.264272	0.369	0.184	2.64539e-15	2	Cd109
1.83015e-19	0.30312	0.625	0.408	2.83619e-15	2	Smyd2
1.90439e-19	0.262678	0.257	0.106	2.95123e-15	2	Gpnmb
1.96622e-19	0.412881	0.782	0.637	3.04705e-15	2	Tubb6
2.00302e-19	0.338523	0.894	0.746	3.10408e-15	2	Arpc5
2.03854e-19	0.437407	0.739	0.545	3.15912e-15	2	Ccn1
2.05768e-19	0.255394	0.435	0.236	3.18879e-15	2	St3gal6
2.12785e-19	0.302257	0.619	0.402	3.29752e-15	2	Ctsa
2.40658e-19	0.295019	0.617	0.404	3.72947e-15	2	Ptprs
2.43496e-19	0.419387	0.597	0.388	3.77346e-15	2	Rgs16
3.04993e-19	0.301827	0.752	0.546	4.72647e-15	2	Nadk
3.47149e-19	0.321192	0.922	0.837	5.37977e-15	2	Bnip3l
3.94542e-19	0.333893	0.729	0.532	6.11421e-15	2	Ipo5
4.09944e-19	-0.395894	0.657	0.8	6.35291e-15	2	Slc44a2
4.42384e-19	-0.338996	0.876	0.941	6.85562e-15	2	Ndufv2
1.14839e-18	0.275969	0.511	0.307	1.77966e-14	2	Taok3
1.26375e-18	0.413261	0.723	0.545	1.95843e-14	2	Tsc22d2
1.50547e-18	-0.501076	0.413	0.582	2.33302e-14	2	Tmem47
1.52276e-18	-0.273504	0.998	1	2.35982e-14	2	Cox4i1
1.52655e-18	-0.936934	0.449	0.682	2.3657e-14	2	Car3
1.70585e-18	0.260789	0.385	0.202	2.64356e-14	2	Prelid2
1.77998e-18	-0.52465	0.619	0.73	2.75844e-14	2	Mef2a
1.83052e-18	0.271439	1	0.996	2.83675e-14	2	Eif5
1.95654e-18	0.336967	0.589	0.369	3.03206e-14	2	Klf2
2.02476e-18	0.320729	0.681	0.48	3.13777e-14	2	Ehd1
2.08772e-18	-0.3102	0.856	0.93	3.23533e-14	2	Ndufa1
2.4871e-18	0.269612	0.537	0.33	3.85425e-14	2	Ralb
2.61715e-18	0.253882	0.463	0.263	4.05579e-14	2	Mast2
2.70979e-18	0.312866	0.679	0.481	4.19936e-14	2	Mfge8
2.81602e-18	-0.344195	0.954	0.98	4.36398e-14	2	Phlda3
3.15182e-18	0.270489	0.299	0.14	4.88437e-14	2	Gjb3
3.38256e-18	-0.489053	0.782	0.868	5.24196e-14	2	Ccnd3
3.63614e-18	0.589914	0.844	0.762	5.63493e-14	2	Mt1
4.51866e-18	0.409098	0.952	0.909	7.00257e-14	2	Tubb4b
4.52101e-18	0.266491	0.537	0.323	7.00622e-14	2	Dok1
4.74791e-18	0.373922	0.932	0.838	7.35784e-14	2	Gpx3
5.11178e-18	0.302779	0.832	0.638	7.92173e-14	2	Carhsp1
5.26919e-18	0.299968	0.441	0.257	8.16566e-14	2	G6pdx
5.47494e-18	0.296048	0.687	0.487	8.48452e-14	2	Arhgap10
5.49192e-18	-0.426738	0.966	0.973	8.51083e-14	2	Odc1
6.41614e-18	0.290545	0.593	0.376	9.94309e-14	2	Glipr2
9.34484e-18	0.280446	0.485	0.292	1.44817e-13	2	Abcg2
9.79102e-18	0.267367	0.553	0.344	1.51731e-13	2	Ero1l
1.14074e-17	0.260375	0.517	0.314	1.7678e-13	2	Plekho1
1.23954e-17	0.282794	0.701	0.499	1.92091e-13	2	Ppp1r18
1.45893e-17	0.301627	0.719	0.509	2.2609e-13	2	Snx9
1.52813e-17	0.260393	0.433	0.246	2.36814e-13	2	Arhgap42
1.54588e-17	-0.3662	0.739	0.872	2.39565e-13	2	Cux1
1.79191e-17	0.269412	0.285	0.131	2.77693e-13	2	Tubb3
2.03481e-17	0.32849	0.918	0.804	3.15335e-13	2	Serpinb6a
2.31734e-17	0.308187	0.938	0.881	3.59119e-13	2	Ltbp1
2.93194e-17	0.314265	0.878	0.727	4.54363e-13	2	Tes
2.98286e-17	0.29743	0.659	0.446	4.62254e-13	2	Cep250
3.15149e-17	0.273493	0.591	0.375	4.88386e-13	2	Snx18
3.47129e-17	-0.33606	0.928	0.959	5.37945e-13	2	Tbca
3.61901e-17	0.320131	0.808	0.677	5.60837e-13	2	Rab11a
3.72413e-17	0.629189	0.457	0.263	5.77128e-13	2	Prc1
3.91862e-17	0.285566	0.745	0.551	6.07269e-13	2	Prnp
4.45309e-17	0.285872	0.683	0.476	6.90095e-13	2	Itpripl2
4.72059e-17	0.272871	0.559	0.355	7.3155e-13	2	Slc25a37
4.89521e-17	0.300903	0.717	0.514	7.58611e-13	2	Rras
5.21834e-17	0.274857	0.717	0.511	8.08687e-13	2	Fndc3b
7.12348e-17	-0.414474	0.595	0.711	1.10393e-12	2	Arhgef2
7.42281e-17	-0.435964	0.549	0.674	1.15031e-12	2	Mgl2
8.8745e-17	-0.382756	0.95	0.983	1.37528e-12	2	Eno3
1.00195e-16	0.323638	0.884	0.782	1.55272e-12	2	Mtap
1.00951e-16	0.284422	0.693	0.511	1.56444e-12	2	Wipi2
1.02591e-16	0.386842	0.411	0.234	1.58985e-12	2	Diaph3
1.04476e-16	-0.462226	0.433	0.591	1.61906e-12	2	Auts2
1.0937e-16	0.269068	0.617	0.416	1.69491e-12	2	Lta4h
1.18644e-16	0.348444	0.581	0.393	1.83863e-12	2	Gusb
1.26916e-16	0.279009	0.966	0.898	1.96682e-12	2	Mtpn
1.69835e-16	-0.42567	0.056	0.213	2.63194e-12	2	Cox6b2
1.73673e-16	-0.437913	0.97	0.988	2.69141e-12	2	Peg3
2.89206e-16	0.317873	0.659	0.47	4.48183e-12	2	Dap
3.63299e-16	0.275125	0.623	0.403	5.63004e-12	2	Grb10
3.93303e-16	0.296936	0.707	0.526	6.09501e-12	2	Me1
3.96143e-16	0.280939	0.625	0.435	6.13902e-12	2	Rbms2
4.03875e-16	-0.368089	0.705	0.811	6.25885e-12	2	Eid1
4.72805e-16	0.252168	0.581	0.387	7.32707e-12	2	Fam3c
4.8499e-16	0.294624	0.563	0.369	7.51589e-12	2	Noct
5.03462e-16	-0.447885	0.277	0.446	7.80215e-12	2	Sik1
5.31764e-16	0.263296	0.996	0.996	8.24074e-12	2	Dbi
5.34384e-16	0.338396	0.108	0.028	8.28134e-12	2	Nefm
5.74542e-16	-0.396162	0.148	0.314	8.90367e-12	2	Gfra1
6.21426e-16	-0.290715	0.948	0.972	9.63024e-12	2	Fxr1
6.26709e-16	-0.316296	0.988	0.996	9.71211e-12	2	Hnrnpa2b1
7.58329e-16	0.324274	0.593	0.41	1.17518e-11	2	Col5a1
8.08554e-16	-0.281486	0.99	0.992	1.25302e-11	2	Arl1
8.20635e-16	0.285122	0.573	0.383	1.27174e-11	2	Cinp
8.41229e-16	0.272317	0.681	0.487	1.30365e-11	2	Sf3b4
9.18051e-16	0.259076	0.547	0.356	1.4227e-11	2	Ndel1
9.85818e-16	0.393474	0.447	0.259	1.52772e-11	2	Tpx2
1.06314e-15	0.282395	0.737	0.543	1.64754e-11	2	Prkar2b
1.15622e-15	0.308671	0.984	0.966	1.7918e-11	2	Eif4ebp1
1.20464e-15	0.250229	0.585	0.387	1.86683e-11	2	Parp3
1.45438e-15	0.278229	0.709	0.537	2.25385e-11	2	Ergic1
1.49812e-15	0.273203	0.565	0.373	2.32163e-11	2	Arid4a
1.5616e-15	-0.539192	0.569	0.687	2.42001e-11	2	Acsl3
1.72257e-15	0.320641	1	0.999	2.66946e-11	2	Prdx1
1.75412e-15	0.277935	0.541	0.354	2.71836e-11	2	Fmn1
1.7956e-15	-0.474373	0.517	0.662	2.78265e-11	2	Pdlim2
1.81615e-15	0.280851	0.549	0.359	2.81449e-11	2	Plaur
1.90292e-15	0.298751	0.95	0.918	2.94895e-11	2	Rars
2.46266e-15	0.328323	0.888	0.792	3.81638e-11	2	S100a16
3.25265e-15	-0.268151	0.994	0.992	5.04063e-11	2	Atxn7l3b
4.39842e-15	0.265953	0.649	0.455	6.81623e-11	2	Tspan4
5.3815e-15	-0.906487	0.094	0.247	8.33971e-11	2	Igf2
6.03891e-15	0.296513	0.98	0.954	9.35849e-11	2	Zyx
6.34768e-15	0.269791	0.996	0.993	9.837e-11	2	Ankrd1
6.61976e-15	-0.31437	0.038	0.175	1.02586e-10	2	Fibin
6.89329e-15	0.423273	0.739	0.591	1.06825e-10	2	Basp1
7.06188e-15	-0.34921	0.896	0.949	1.09438e-10	2	Ptms
7.07944e-15	-0.556558	0.723	0.82	1.0971e-10	2	Rasa1
8.20336e-15	-0.456898	0.96	0.972	1.27127e-10	2	Macf1
8.28982e-15	0.255579	0.391	0.222	1.28467e-10	2	Ccne1
8.37946e-15	0.25018	0.571	0.383	1.29856e-10	2	Angptl2
9.47846e-15	0.255616	0.619	0.43	1.46888e-10	2	Hoxc10
1.14382e-14	0.305276	1	0.993	1.77258e-10	2	Lgals3
1.2923e-14	-0.311005	0.072	0.218	2.00268e-10	2	Tmem119
1.6507e-14	-0.3087	0.886	0.936	2.5581e-10	2	Cox14
1.68769e-14	-0.344402	0.968	0.985	2.61541e-10	2	Ncam1
1.69032e-14	-0.316975	0.9	0.931	2.61949e-10	2	Mtch1
2.52953e-14	-0.641565	0.21	0.373	3.92002e-10	2	Cavin4
3.23726e-14	-0.278813	0.946	0.979	5.01679e-10	2	Ndufb11
3.34565e-14	0.698457	0.277	0.147	5.18476e-10	2	Igfbp2
3.3638e-14	0.340165	0.988	0.983	5.21288e-10	2	Cited2
3.71147e-14	0.264555	0.99	0.984	5.75166e-10	2	Ctsd
3.84692e-14	0.343136	0.964	0.917	5.96157e-10	2	Tagln2
4.10904e-14	-0.294285	0.908	0.961	6.36778e-10	2	Ctnna1
4.93301e-14	0.296612	0.904	0.837	7.64468e-10	2	B2m
5.50311e-14	0.274429	0.95	0.937	8.52817e-10	2	Grpel1
5.66812e-14	-0.311737	0.876	0.92	8.78388e-10	2	Arf5
5.72025e-14	0.267264	0.423	0.259	8.86467e-10	2	Kctd11
5.96288e-14	0.366766	0.327	0.177	9.24067e-10	2	Kif20b
6.08827e-14	0.365902	0.764	0.626	9.43499e-10	2	Cyb5a
6.11438e-14	0.266865	0.834	0.696	9.47546e-10	2	Wdr1
6.14543e-14	0.270547	0.735	0.562	9.52357e-10	2	Acot7
6.85007e-14	0.263336	0.697	0.541	1.06156e-09	2	Cmpk1
7.42506e-14	0.255119	0.583	0.393	1.15066e-09	2	Vgll3
7.66996e-14	-0.446378	0.483	0.673	1.18861e-09	2	Crip1
8.4249e-14	-0.667179	0.152	0.304	1.30561e-09	2	Mymk
8.66625e-14	-0.25732	0.992	0.991	1.34301e-09	2	Sec62
9.55061e-14	0.293971	0.589	0.413	1.48006e-09	2	Raph1
1.22619e-13	-0.394969	0.028	0.15	1.90022e-09	2	Cited1
1.25643e-13	0.25769	0.938	0.883	1.9471e-09	2	Pin4
1.5307e-13	-0.312727	0.858	0.894	2.37212e-09	2	Spcs2
1.60581e-13	-0.404465	0.411	0.545	2.48852e-09	2	Foxo1
1.66257e-13	0.279537	0.916	0.807	2.57649e-09	2	App
1.82028e-13	-0.390459	0.505	0.632	2.82088e-09	2	Pcdh7
1.84338e-13	-0.275994	0.894	0.92	2.85669e-09	2	Arl3
1.91188e-13	-1.18635	0.024	0.14	2.96283e-09	2	Tnni1
2.62116e-13	-0.6538	0.455	0.632	4.06201e-09	2	Acta2
3.19826e-13	0.257471	0.703	0.544	4.95635e-09	2	Cap1
3.22079e-13	0.318065	0.425	0.258	4.99126e-09	2	Mcm3
3.32611e-13	-0.315494	0.663	0.772	5.15447e-09	2	Maged1
3.96044e-13	0.259824	0.499	0.335	6.13749e-09	2	Ets1
4.16693e-13	-0.425577	0.25	0.412	6.4575e-09	2	Rdh5
4.82397e-13	-1.79227	0.014	0.12	7.47571e-09	2	H19
5.70917e-13	0.315965	0.89	0.8	8.8475e-09	2	Ptgs1
5.78371e-13	-0.322051	0.82	0.877	8.96302e-09	2	Tafa5
6.20002e-13	-0.252408	0.956	0.98	9.60817e-09	2	Gtf2h5
6.8885e-13	0.292709	0.559	0.393	1.06751e-08	2	Creg1
6.89621e-13	-0.261247	0.926	0.963	1.06871e-08	2	Csde1
1.02171e-12	0.2741	0.918	0.835	1.58335e-08	2	Rnh1
1.02872e-12	0.297584	0.525	0.355	1.5942e-08	2	Mcm4
1.08467e-12	0.350273	0.687	0.556	1.68092e-08	2	Gstm1
1.14094e-12	-0.426918	0.248	0.398	1.76812e-08	2	Ank1
1.4133e-12	0.394395	0.824	0.733	2.19019e-08	2	Ass1
1.57144e-12	0.439007	0.385	0.232	2.43525e-08	2	Timp3
1.70147e-12	0.299466	0.896	0.8	2.63678e-08	2	Ppp1r2
1.74941e-12	-0.292389	0.092	0.228	2.71106e-08	2	Lamb3
1.82209e-12	0.272498	0.928	0.874	2.82369e-08	2	Ckap4
1.83266e-12	-0.383109	0.788	0.84	2.84008e-08	2	Cnot6l
1.88846e-12	-0.252432	0.97	0.988	2.92655e-08	2	Gm8797
1.9189e-12	-0.318824	0.75	0.816	2.97372e-08	2	Msi2
2.00987e-12	-0.349922	0.892	0.959	3.11469e-08	2	H2afv
2.0537e-12	0.31969	0.872	0.793	3.18262e-08	2	Cdk6
2.24603e-12	0.3712	0.976	0.968	3.48067e-08	2	Timp1
2.40653e-12	-0.354879	0.844	0.902	3.72939e-08	2	Rnaset2a
3.15063e-12	0.280501	0.848	0.745	4.88253e-08	2	Sap18
3.38733e-12	-0.342158	0.479	0.6	5.24934e-08	2	Casc4
4.28775e-12	0.350648	0.515	0.345	6.64473e-08	2	Atad2
4.35492e-12	-0.347943	0.864	0.931	6.74882e-08	2	Slc6a6
4.36792e-12	-0.360704	0.529	0.65	6.76897e-08	2	Nfat5
4.56174e-12	-0.489685	0.357	0.481	7.06933e-08	2	Slc29a1
4.68965e-12	-0.311847	0.633	0.754	7.26755e-08	2	Megf10
4.96146e-12	-0.250965	0.924	0.962	7.68877e-08	2	Grcc10
5.13161e-12	-0.379244	0.487	0.587	7.95246e-08	2	St3gal1
5.57348e-12	0.275281	0.902	0.858	8.63722e-08	2	1810058I24Rik
6.64073e-12	-0.329127	0.707	0.781	1.02911e-07	2	Cxxc5
6.65708e-12	-0.429858	0.589	0.683	1.03165e-07	2	Slf2
6.66614e-12	-0.500713	0.437	0.536	1.03305e-07	2	Olfm1
7.85484e-12	-0.261063	0.842	0.905	1.21726e-07	2	Luc7l2
8.42313e-12	-0.511457	0.214	0.347	1.30533e-07	2	Cacng1
8.42745e-12	0.252589	0.451	0.289	1.306e-07	2	Ltc4s
1.00243e-11	-0.656692	0.056	0.172	1.55346e-07	2	Cthrc1
1.00264e-11	-0.33511	0.754	0.809	1.55379e-07	2	Taf10
1.02565e-11	-0.274661	0.95	0.97	1.58945e-07	2	Morf4l2
1.15668e-11	-0.34501	0.601	0.692	1.7925e-07	2	Smim11
1.17028e-11	0.270074	0.842	0.729	1.81359e-07	2	Cd9
1.27721e-11	-0.392757	0.156	0.291	1.97929e-07	2	Chrng
1.43916e-11	0.265985	0.912	0.836	2.23027e-07	2	Jund
1.45676e-11	-0.306505	0.178	0.318	2.25754e-07	2	Sema6a
1.45811e-11	0.263529	0.992	0.989	2.25963e-07	2	Myh9
1.51258e-11	-0.331418	0.505	0.688	2.34405e-07	2	Bgn
1.71802e-11	-0.270989	0.758	0.836	2.66241e-07	2	Fam204a
1.75714e-11	-0.27165	0.15	0.29	2.72304e-07	2	Kremen1
1.81236e-11	-0.464915	0.679	0.745	2.80861e-07	2	Scx
1.84515e-11	-0.343695	0.671	0.756	2.85943e-07	2	Six1
2.25292e-11	0.257139	0.838	0.718	3.49136e-07	2	Clic4
2.73037e-11	0.254656	0.892	0.802	4.23125e-07	2	Lpp
2.7628e-11	-0.406812	0.439	0.551	4.28151e-07	2	Ankrd10
2.77462e-11	0.25991	0.695	0.545	4.29982e-07	2	Vcam1
2.85502e-11	0.349132	0.365	0.225	4.42443e-07	2	Ddit3
2.97033e-11	-0.478307	0.375	0.509	4.60312e-07	2	Hes1
2.97193e-11	0.28875	0.974	0.914	4.60559e-07	2	Col4a1
3.16958e-11	-0.25915	0.826	0.876	4.9119e-07	2	Sf3b6
3.86621e-11	-0.368089	0.072	0.19	5.99147e-07	2	Rbm24
4.61491e-11	-0.260034	0.826	0.88	7.15173e-07	2	Ncor1
4.7026e-11	0.299334	0.623	0.47	7.28763e-07	2	Dnmt1
5.11428e-11	-0.327597	0.888	0.908	7.92561e-07	2	Pkig
5.32205e-11	-0.578385	0.118	0.242	8.24758e-07	2	Fxyd6
6.2224e-11	-0.272903	0.866	0.909	9.64286e-07	2	Strn3
7.47069e-11	-0.296706	0.675	0.761	1.15773e-06	2	Sin3b
8.44545e-11	-0.264278	0.743	0.816	1.30879e-06	2	Hs2st1
9.09512e-11	-0.297075	0.816	0.852	1.40947e-06	2	Dmpk
9.34664e-11	-0.253123	0.872	0.9	1.44845e-06	2	Eny2
9.79445e-11	0.259272	0.758	0.651	1.51785e-06	2	Ptpn1
1.14872e-10	-0.299069	0.894	0.923	1.78018e-06	2	Runx1
2.78284e-10	0.268572	0.852	0.757	4.31256e-06	2	Cks1b
2.93579e-10	-0.308272	0.455	0.564	4.5496e-06	2	Hpcal1
2.95881e-10	-0.340452	0.553	0.648	4.58527e-06	2	Tppp3
3.47869e-10	0.301866	0.8	0.708	5.39093e-06	2	Rsbn1
3.8959e-10	0.251596	0.786	0.686	6.03748e-06	2	Csnk1e
5.41011e-10	-0.345719	0.285	0.417	8.38405e-06	2	Ablim1
6.21511e-10	0.263956	0.88	0.815	9.63156e-06	2	Eea1
6.48041e-10	-0.407121	0.711	0.784	1.00427e-05	2	Prune2
1.00722e-09	0.289757	0.577	0.428	1.56089e-05	2	Rassf1
1.01727e-09	0.270631	0.986	0.982	1.57647e-05	2	Prdx6
1.03281e-09	0.501515	0.429	0.29	1.60055e-05	2	Top2a
1.10881e-09	0.335913	0.401	0.263	1.71832e-05	2	Ube2c
1.36344e-09	-0.306976	0.645	0.711	2.11292e-05	2	Tmem14c
1.60386e-09	-0.253674	0.794	0.855	2.4855e-05	2	Atp2a2
2.03533e-09	0.348609	0.417	0.28	3.15415e-05	2	Hells
2.1379e-09	0.314139	0.818	0.722	3.31311e-05	2	Hs6st2
2.48368e-09	-0.259286	0.036	0.128	3.84896e-05	2	Gm28653
2.83451e-09	-0.300957	0.735	0.792	4.39263e-05	2	Retreg1
3.37534e-09	-0.652639	0.11	0.223	5.23077e-05	2	Mgp
3.59934e-09	0.358153	0.357	0.231	5.5779e-05	2	Anln
4.74854e-09	-0.287424	0.571	0.658	7.35881e-05	2	Ldhb
5.40193e-09	-0.263979	0.946	0.976	8.37137e-05	2	Hnrnpa1
6.89682e-09	-0.259473	0.802	0.833	0.00010688	2	Hsbp1
6.9165e-09	-0.277535	0.818	0.896	0.000107185	2	Cdon
6.98728e-09	-0.270176	0.8	0.864	0.000108282	2	Tmem176b
7.39406e-09	-0.252356	0.124	0.236	0.000114586	2	Fmo1
1.34567e-08	0.445681	0.954	0.944	0.000208538	2	Gclm
1.58068e-08	-0.261963	0.92	0.934	0.000244957	2	Cdh2
2.42768e-08	0.302289	0.439	0.32	0.000376218	2	Maoa
2.6014e-08	-0.288515	0.583	0.656	0.00040314	2	Tcf4
2.62197e-08	-0.327855	0.399	0.519	0.000406327	2	Lrrn1
2.88987e-08	-0.255283	0.136	0.243	0.000447843	2	Nid2
3.37489e-08	-0.297844	0.639	0.7	0.000523006	2	Vma21
3.92378e-08	-0.292119	0.559	0.642	0.000608069	2	Ddah2
3.95436e-08	-0.830246	0.9	0.928	0.000612807	2	Tnnt2
4.18062e-08	-0.25907	0.503	0.6	0.00064787	2	Herc1
5.41368e-08	-0.253432	0.745	0.842	0.000838957	2	Psip1
5.90883e-08	-0.315599	0.18	0.287	0.000915691	2	Lix1
7.82546e-08	-0.290169	0.543	0.628	0.00121271	2	Itga7
8.35301e-08	0.267933	0.228	0.134	0.00129447	2	Hist1h2ap
9.18654e-08	-0.290332	0.212	0.321	0.00142364	2	Gnai1
9.65474e-08	-0.313528	0.609	0.7	0.00149619	2	St8sia2
1.09911e-07	-0.274795	0.248	0.356	0.00170329	2	Fitm1
1.11264e-07	-0.294461	0.579	0.648	0.00172426	2	Tjp1
1.41463e-07	0.339973	0.559	0.443	0.00219225	2	Smc2
1.53593e-07	-0.252698	0.691	0.773	0.00238024	2	Soat1
1.55334e-07	-0.372256	0.98	0.988	0.0024072	2	Cdkn1a
2.20996e-07	-0.288387	0.621	0.69	0.00342477	2	Prrx2
2.43673e-07	-0.258553	0.539	0.625	0.0037762	2	Gbf1
2.99132e-07	-0.300061	0.313	0.407	0.00463565	2	Tmem64
3.22832e-07	0.37816	0.497	0.386	0.00500293	2	Ptgs2
3.26964e-07	-0.331411	0.106	0.198	0.00506696	2	Fst
3.27712e-07	-0.310005	0.1	0.189	0.00507856	2	Lsp1
3.76721e-07	-0.267336	0.154	0.256	0.00583805	2	Synpo2l
5.60224e-07	-0.256565	0.096	0.184	0.00868179	2	Spats2l
5.82016e-07	-0.28138	0.627	0.697	0.0090195	2	Ezr
7.13427e-07	-0.254598	0.902	0.909	0.011056	2	Psmd7
7.64939e-07	0.274383	0.934	0.918	0.0118543	2	Thbs1
1.31724e-06	-0.251031	0.739	0.792	0.0204133	2	Smyd4
1.84678e-06	0.342507	0.299	0.204	0.0286196	2	Cenpe
2.22719e-06	0.398925	0.483	0.388	0.0345148	2	Cdk1
2.86393e-06	-0.320004	0.369	0.459	0.0443824	2	Nrn1
3.34111e-06	-0.262627	0.721	0.746	0.0517772	2	1110004F10Rik
3.97516e-06	-0.253936	0.411	0.486	0.0616031	2	Srpx2
4.11719e-06	0.439262	0.527	0.422	0.0638042	2	Hist2h2ac
4.35632e-06	-0.338323	0.503	0.566	0.0675098	2	Prss23
6.39354e-06	-0.30212	0.423	0.484	0.0990807	2	Dipk2a
9.40483e-06	-0.253789	0.377	0.454	0.145747	2	Scn5a
1.46476e-05	0.306303	0.693	0.604	0.226994	2	Rrm2
1.703e-05	0.331144	0.188	0.118	0.263913	2	1700120C14Rik
1.89512e-05	-0.299533	0.234	0.314	0.293686	2	Pnmal2
1.90524e-05	-0.278846	0.345	0.423	0.295255	2	Itm2a
1.94616e-05	-0.250058	0.735	0.754	0.301596	2	B230219D22Rik
2.37816e-05	-0.279981	0.088	0.157	0.368543	2	Ccdc141
2.67237e-05	-0.259939	0.621	0.658	0.414138	2	Pbxip1
3.18762e-05	-0.391216	0.401	0.463	0.493986	2	Fbxo32
3.19264e-05	0.256557	0.802	0.752	0.494763	2	Fabp5
3.86595e-05	-0.326722	0.836	0.862	0.599106	2	Bin1
4.74472e-05	-0.306306	0.471	0.53	0.735289	2	Enho
0.000211057	0.32635	0.313	0.24	1	2	Birc5
0.00570441	-0.342119	0.251	0.299	1	2	Dclk1
0.000139584	-0.266441	0.337	0.4	1	2	Egln3
0.0012339	0.357202	0.437	0.374	1	2	Hmgb2
7.76614e-05	0.359301	0.259	0.188	1	2	Hmmr
0.000139669	-0.301833	0.387	0.45	1	2	Itga6
0.000136366	-0.276251	0.281	0.355	1	2	Mcpt8
0.000527751	0.279409	0.579	0.528	1	2	Smc4
0.000297878	-0.273397	0.705	0.732	1	2	Svbp
0.000322589	1.63409	0.269	0.215	1	2	Tagln
0.000261455	-0.289005	0.914	0.945	1	2	Tpm2
0.00177435	-0.253537	0.657	0.664	1	2	Zbtb38

## Sheet: ISC
p_val	avg_log2FC	pct.1	pct.2	p_val_adj	cluster	gene
4.79874e-55	0.687919	0.149	0.003	7.43661e-51	4	Ifit3
4.40043e-45	1.56894	0.255	0.019	6.81934e-41	4	Oasl1
7.17454e-43	3.09989	0.255	0.02	1.11184e-38	4	Ifit1
2.07409e-40	1.2518	0.213	0.014	3.21422e-36	4	Rsad2
5.194e-38	0.925463	0.191	0.012	8.04914e-34	4	Ccl2
2.06378e-35	1.55357	0.83	0.342	3.19824e-31	4	Alcam
1.51559e-33	1.58644	0.17	0.011	2.34871e-29	4	Cxcl10
2.35828e-32	0.666565	0.298	0.039	3.65463e-28	4	Lilr4b
5.72974e-31	0.344323	0.128	0.006	8.87938e-27	4	Ccl7
1.393e-30	0.319207	0.181	0.014	2.15873e-26	4	Apol9a
4.07235e-29	-0.646615	1	1	6.31092e-25	4	Rps11
3.58938e-28	-0.670368	1	1	5.56246e-24	4	Rps19
8.55154e-28	1.97965	0.745	0.319	1.32523e-23	4	Grem1
1.69354e-26	0.333652	0.202	0.021	2.62448e-22	4	Gm20125
5.65166e-26	0.817905	0.266	0.038	8.75838e-22	4	Gap43
1.03719e-25	-0.787127	1	1	1.60734e-21	4	Sh3glb1
4.90546e-25	-0.652725	1	1	7.602e-21	4	Rpl18
1.59977e-24	-0.588383	1	1	2.47917e-20	4	Rps17
1.87528e-24	0.578838	0.223	0.029	2.90612e-20	4	Oasl2
2.24794e-23	-0.987516	0.947	0.989	3.48364e-19	4	Chrna1
2.44662e-23	-0.583316	1	1	3.79153e-19	4	Rps16
5.93332e-23	-1.11145	1	0.998	9.19486e-19	4	Tpm1
1.0527e-22	1.34571	0.266	0.045	1.63137e-18	4	Ifih1
3.35182e-22	1.51006	0.979	0.92	5.19432e-18	4	Tm4sf1
6.77626e-22	2.30524	0.266	0.046	1.05012e-17	4	Ccl5
1.17899e-21	0.302757	0.16	0.016	1.82707e-17	4	Gbp7
3.88423e-21	-0.55923	1	1	6.0194e-17	4	Rps5
4.65265e-21	0.520045	0.245	0.04	7.21021e-17	4	Pcdh9
2.73831e-20	-0.752299	0.904	0.992	4.24356e-16	4	Prmt1
2.84485e-20	-0.629159	1	1	4.40867e-16	4	Ppp1r14b
3.30111e-20	0.539922	0.404	0.105	5.11573e-16	4	Rcan2
3.36378e-20	0.699205	0.532	0.175	5.21285e-16	4	Cda
5.67342e-20	0.905204	0.83	0.469	8.79209e-16	4	Ecm1
8.30002e-20	0.721143	0.479	0.144	1.28625e-15	4	Cdh6
1.00752e-19	2.59525	0.34	0.081	1.56136e-15	4	Isg15
5.18601e-19	0.998585	0.989	0.875	8.03676e-15	4	Plin2
5.91328e-19	-0.484279	1	1	9.16381e-15	4	Rpl13a
7.27455e-19	0.996709	0.457	0.142	1.12734e-14	4	Fgf7
8.04726e-19	-0.945941	0.915	0.979	1.24708e-14	4	Myod1
9.87615e-19	0.458351	0.287	0.06	1.53051e-14	4	Tinagl1
2.85049e-18	0.774537	0.702	0.332	4.4174e-14	4	Crem
6.70876e-18	-0.533018	1	1	1.03966e-13	4	Cox6b1
7.84883e-18	-1.30489	0.553	0.875	1.21633e-13	4	Neb
3.44005e-17	1.16298	0.904	0.718	5.33104e-13	4	Rsbn1
7.83731e-17	0.751172	0.681	0.352	1.21455e-12	4	Wincr1
1.58633e-16	0.910054	1	0.999	2.45834e-12	4	Atp6v1g1
1.92953e-16	0.421977	0.245	0.05	2.99019e-12	4	Add2
2.42931e-16	0.291275	0.255	0.052	3.76471e-12	4	Lingo2
2.70773e-16	0.871801	0.968	0.808	4.19617e-12	4	Gchfr
4.05356e-16	1.03607	0.638	0.309	6.2818e-12	4	Thbd
6.76636e-16	0.598569	1	0.999	1.04858e-11	4	S100a6
9.52547e-16	0.397506	0.234	0.047	1.47616e-11	4	Ramp3
1.02557e-15	1.24775	0.809	0.594	1.58933e-11	4	1700012B09Rik
1.05577e-15	-0.900261	0.723	0.932	1.63613e-11	4	Col4a1
1.30748e-15	0.70296	0.574	0.256	2.0262e-11	4	Mapk13
1.60532e-15	-0.497629	1	1	2.48776e-11	4	Bax
2.06003e-15	0.759891	1	0.983	3.19243e-11	4	Hmga2
2.75164e-15	0.527572	1	1	4.26422e-11	4	Bsg
2.93912e-15	0.35798	0.245	0.052	4.55476e-11	4	Ccbe1
5.77698e-15	0.743114	0.617	0.289	8.95258e-11	4	Vcan
6.28466e-15	1.07238	0.989	0.984	9.73933e-11	4	Cited2
6.34136e-15	0.752889	0.83	0.591	9.8272e-11	4	Ly6e
8.3665e-15	0.623227	0.979	0.948	1.29656e-10	4	Cdc34
9.08467e-15	0.499997	0.404	0.135	1.40785e-10	4	Lmo1
9.09579e-15	0.423558	0.223	0.046	1.40957e-10	4	Klk8
1.0351e-14	0.915602	0.628	0.294	1.6041e-10	4	Gdf15
1.52182e-14	0.47746	0.543	0.215	2.35837e-10	4	Creb5
2.12391e-14	0.693523	0.989	0.977	3.29143e-10	4	Fam162a
2.26575e-14	0.997815	0.989	0.979	3.51124e-10	4	Ifitm3
2.34757e-14	0.49989	0.585	0.255	3.63803e-10	4	Mcub
5.98378e-14	0.550419	0.404	0.139	9.27307e-10	4	Xaf1
7.12018e-14	-0.50781	0.989	0.998	1.10342e-09	4	Snrpd2
1.25953e-13	0.900785	0.968	0.914	1.9519e-09	4	Btg1
1.3404e-13	0.288951	0.16	0.026	2.07721e-09	4	Zbp1
1.59249e-13	0.661916	0.362	0.114	2.46788e-09	4	Cd24a
1.8221e-13	-0.578512	0.979	0.998	2.8237e-09	4	Crip2
2.10738e-13	-0.470408	1	0.998	3.26581e-09	4	Eif3k
2.31858e-13	1.06751	0.681	0.387	3.5931e-09	4	Ier3
4.00728e-13	-1.64425	0.447	0.732	6.21008e-09	4	Sct
4.05011e-13	-0.897722	0.436	0.75	6.27645e-09	4	Hs6st2
5.31625e-13	0.674889	1	1	8.2386e-09	4	Mif
6.88497e-13	-0.748639	0.266	0.656	1.06696e-08	4	Dapk2
8.42891e-13	-0.387558	1	1	1.30623e-08	4	Rpl28
8.89972e-13	2.31041	0.66	0.438	1.37919e-08	4	Areg
8.97407e-13	0.629427	0.979	0.831	1.39071e-08	4	Capg
1.00182e-12	-0.935104	0.883	0.942	1.55252e-08	4	Tpm2
1.08822e-12	0.638519	0.713	0.416	1.68642e-08	4	Cpe
1.17128e-12	0.55159	0.989	0.994	1.81514e-08	4	Clic1
1.2796e-12	0.945467	0.67	0.367	1.983e-08	4	Nrcam
1.33651e-12	0.433037	0.33	0.104	2.07119e-08	4	Igsf9b
1.66148e-12	0.523457	0.479	0.208	2.57479e-08	4	Nabp1
1.74685e-12	0.570695	0.585	0.277	2.70709e-08	4	Ptprf
1.74939e-12	-2.56736	0.277	0.612	2.71104e-08	4	Acta2
2.24831e-12	-0.707999	0.936	0.978	3.48421e-08	4	Eno3
2.26391e-12	0.701898	0.702	0.43	3.50838e-08	4	Gja1
4.34593e-12	0.576633	0.894	0.685	6.73489e-08	4	P4ha1
4.9827e-12	-0.650275	0.489	0.76	7.72169e-08	4	Vasp
5.42974e-12	0.433006	0.33	0.11	8.41447e-08	4	3300005D01Rik
5.64138e-12	0.684906	0.713	0.398	8.74245e-08	4	Klf2
ISC	0.536927	0.989	0.968	9.19085e-08	4	Arpc1b
5.99864e-12	-2.2684	0.245	0.593	9.29609e-08	4	Ttn
6.60028e-12	0.57512	0.532	0.247	1.02285e-07	4	Kif21a
8.34834e-12	0.569189	0.979	0.907	1.29374e-07	4	Rap1b
8.66001e-12	0.474292	0.287	0.085	1.34204e-07	4	Atf3
8.89976e-12	0.531338	0.404	0.152	1.3792e-07	4	Mgst1
9.98988e-12	0.600011	0.766	0.501	1.54813e-07	4	Aga
1.1346e-11	0.460914	0.372	0.132	1.75829e-07	4	Tcim
1.26889e-11	0.714381	0.926	0.682	1.9664e-07	4	S100a13
1.33954e-11	0.745559	0.872	0.674	2.07588e-07	4	Dcbld2
1.38149e-11	0.632761	1	0.932	2.1409e-07	4	Cd44
1.44638e-11	0.42368	0.415	0.161	2.24145e-07	4	Clcf1
1.83237e-11	0.728547	0.181	0.039	2.83962e-07	4	Ctla2a
1.89879e-11	0.975602	0.489	0.236	2.94256e-07	4	Rorb
2.78855e-11	0.398576	0.191	0.044	4.32142e-07	4	Cd53
2.89383e-11	0.768941	0.894	0.72	4.48456e-07	4	Fgfr1
3.61312e-11	-1.12489	0.33	0.649	5.59924e-07	4	Crip1
3.72832e-11	0.835175	0.979	0.933	5.77778e-07	4	Hbegf
3.98864e-11	0.781465	0.553	0.281	6.18119e-07	4	Apbb1ip
4.89295e-11	-0.440435	0.979	0.995	7.58261e-07	4	Pdcd5
5.44501e-11	0.440759	0.574	0.284	8.43812e-07	4	Sgms2
5.94771e-11	0.531974	1	0.985	9.21717e-07	4	Cdkn2a
6.26938e-11	0.495503	0.574	0.287	9.71566e-07	4	Zc3hav1
6.47338e-11	0.419643	1	0.995	1.00318e-06	4	Msn
6.60419e-11	0.53398	1	0.974	1.02345e-06	4	Cstb
7.50964e-11	-0.357229	1	1	1.16377e-06	4	Ndufa4
7.80809e-11	-0.647264	0.053	0.388	1.21002e-06	4	Iqsec3
8.94957e-11	-1.60946	0.064	0.389	1.38691e-06	4	Tnnt1
9.03264e-11	0.514172	0.457	0.193	1.39979e-06	4	Sema3c
9.57383e-11	0.416547	0.309	0.104	1.48366e-06	4	Acsbg1
1.1747e-10	-1.0311	0.436	0.703	1.82043e-06	4	Hes6
1.1911e-10	-1.81746	0.383	0.649	1.84584e-06	4	Car3
1.32778e-10	0.344883	0.245	0.07	2.05767e-06	4	Ptpn22
1.59187e-10	0.629413	0.426	0.187	2.46692e-06	4	Upp1
1.91942e-10	0.648747	0.713	0.433	2.97452e-06	4	Nrn1
1.925e-10	0.474017	0.553	0.271	2.98317e-06	4	Asap2
1.9335e-10	-0.546614	0.777	0.934	2.99634e-06	4	Ube3a
1.93907e-10	-0.635639	0.181	0.508	3.00497e-06	4	Lrrn1
2.03235e-10	0.530546	0.968	0.876	3.14953e-06	4	Kras
2.52959e-10	-0.757647	0.404	0.694	3.9201e-06	4	St8sia2
2.7869e-10	0.476972	0.415	0.173	4.31886e-06	4	Cpne4
3.87299e-10	-0.741196	0.436	0.669	6.00197e-06	4	Akap13
3.91482e-10	-0.57983	0.34	0.68	6.0668e-06	4	Tcf7l2
4.14561e-10	0.409882	0.255	0.078	6.42446e-06	4	Krt19
5.17105e-10	-0.706794	0.915	0.988	8.01357e-06	4	Peg3
5.42135e-10	0.56497	1	0.933	8.40146e-06	4	Tpi1
6.03703e-10	0.486487	0.489	0.231	9.35558e-06	4	Slc16a3
6.20226e-10	0.4796	0.936	0.746	9.61164e-06	4	Elk3
6.2926e-10	-0.678747	0.66	0.836	9.75164e-06	4	Cnot6l
6.30727e-10	-0.683212	0.67	0.859	9.77438e-06	4	Nexn
7.07627e-10	0.764147	0.851	0.697	1.09661e-05	4	Pdpn
7.52134e-10	0.317047	0.287	0.093	1.16558e-05	4	Nt5e
7.76995e-10	-0.356704	1	1	1.20411e-05	4	H3f3a
8.03771e-10	1.00438	0.649	0.416	1.2456e-05	4	Sat1
9.37828e-10	0.586734	0.819	0.599	1.45335e-05	4	Peak1
1.01453e-09	0.671657	0.926	0.836	1.57222e-05	4	Emp1
1.0958e-09	0.369533	0.543	0.264	1.69816e-05	4	Ptprn
1.16602e-09	-0.478555	0.979	0.991	1.80698e-05	4	Emp3
1.20579e-09	0.272979	0.138	0.028	1.86862e-05	4	Gm16058
1.23611e-09	0.525556	0.915	0.768	1.91561e-05	4	Arpc5
1.25817e-09	-0.651831	0.67	0.841	1.94979e-05	4	Hacd1
1.27207e-09	0.68186	0.957	0.846	1.97133e-05	4	Jund
1.31335e-09	-0.378208	1	1	2.03529e-05	4	Myl12a
1.31543e-09	0.468021	0.979	0.974	2.03852e-05	4	Lamp1
1.50384e-09	0.386057	0.234	0.07	2.3305e-05	4	Ifi202b
1.51445e-09	0.323768	0.372	0.146	2.34694e-05	4	Prkca
1.54681e-09	0.377027	0.521	0.254	2.39709e-05	4	Myo1b
1.71738e-09	-0.600431	0.915	0.989	2.66142e-05	4	Des
1.88092e-09	0.592698	0.798	0.651	2.91486e-05	4	Cep170
1.88945e-09	-0.46322	0.723	0.909	2.92808e-05	4	Tmem147
1.99993e-09	0.463013	0.883	0.755	3.0993e-05	4	Fkbp8
2.70507e-09	-0.473047	0.936	0.992	4.19205e-05	4	Purb
3.0424e-09	-0.544215	0.702	0.85	4.71481e-05	4	Dmpk
3.21735e-09	-0.631402	0.809	0.923	4.98593e-05	4	Slc6a6
3.40694e-09	-0.630217	0.479	0.725	5.27974e-05	4	Psat1
3.41068e-09	0.853377	0.734	0.547	5.28552e-05	4	Msln
3.58762e-09	0.470973	0.936	0.673	5.55974e-05	4	Gsn
3.61853e-09	0.745156	0.947	0.855	5.60763e-05	4	Ugdh
4.14098e-09	0.306566	0.213	0.061	6.41727e-05	4	Osbp2
4.20773e-09	-0.623432	0.702	0.861	6.52072e-05	4	Col4a2
4.21172e-09	0.430655	0.245	0.081	6.5269e-05	4	Vdr
4.23213e-09	-0.62369	0.543	0.764	6.55853e-05	4	Klf13
4.30654e-09	-0.616889	0.777	0.948	6.67384e-05	4	Id3
4.34175e-09	0.355992	0.362	0.148	6.72841e-05	4	Il18rap
4.45234e-09	1.00231	0.723	0.512	6.89979e-05	4	Cavin2
4.62736e-09	0.554949	1	0.99	7.17102e-05	4	Pgk1
5.60155e-09	-0.661839	0.787	0.854	8.68072e-05	4	Ccnd3
5.90199e-09	0.545214	0.404	0.175	9.14631e-05	4	Ly6a
6.04617e-09	0.64851	0.745	0.537	9.36975e-05	4	Ptprk
6.47933e-09	-0.852622	0.011	0.286	0.00010041	4	Mymk
7.032e-09	-0.834358	0.213	0.495	0.000108975	4	Hes1
7.74851e-09	0.298428	0.223	0.068	0.000120079	4	Nr4a1
8.49255e-09	0.454523	0.734	0.483	0.000131609	4	Emp2
8.50758e-09	0.500362	0.394	0.172	0.000131842	4	Ereg
8.85665e-09	-0.577501	0.681	0.835	0.000137251	4	Cd200
9.27379e-09	0.728666	0.968	0.924	0.000143716	4	S100a4
9.72304e-09	-0.710467	0.053	0.332	0.000150678	4	Cacng1
1.03497e-08	0.397531	1	0.959	0.00016039	4	Anxa5
1.35825e-08	0.447812	0.66	0.423	0.000210488	4	Glmp
1.36613e-08	0.382958	0.596	0.335	0.00021171	4	Xpa
1.78047e-08	0.478988	0.83	0.645	0.00027592	4	Plpp2
1.97296e-08	-1.28655	0.372	0.641	0.00030575	4	Igfbp5
2.0724e-08	-0.705801	0.255	0.527	0.000321159	4	Olfm1
2.19062e-08	-0.542646	0.745	0.933	0.00033948	4	Jsrp1
2.59257e-08	0.275461	0.394	0.17	0.00040177	4	Slc39a3
2.74711e-08	0.399112	0.67	0.381	0.000425719	4	Tkt
2.74984e-08	-0.909303	0.064	0.335	0.000426143	4	Myl9
2.76825e-08	-0.662555	0.34	0.622	0.000428995	4	Cxcl12
3.15849e-08	0.35091	0.66	0.381	0.000489471	4	Smarcc2
3.18098e-08	-0.446374	0.766	0.91	0.000492956	4	Fbl
3.21056e-08	0.285326	0.298	0.114	0.00049754	4	Pdk1
3.3631e-08	-2.18713	0.255	0.504	0.000521179	4	Tnnc1
3.94525e-08	-0.557176	0.904	0.985	0.000611396	4	Ncam1
4.17908e-08	-0.523734	0.16	0.446	0.000647632	4	Zfp568
4.2349e-08	0.753055	0.894	0.722	0.000656282	4	Gng11
4.33654e-08	0.564954	0.638	0.395	0.000672034	4	Sgk1
4.69411e-08	-0.518496	0.532	0.793	0.000727447	4	Ccn4
4.90419e-08	0.353801	1	0.991	0.000760002	4	Sec61b
5.12824e-08	-0.627	0.223	0.482	0.000794723	4	Dipk2a
5.15106e-08	-0.408155	0.904	0.966	0.00079826	4	Capns1
5.43529e-08	0.435332	0.787	0.592	0.000842306	4	Cast
5.4722e-08	0.360838	1	0.995	0.000848027	4	Anxa2
5.6122e-08	-0.936139	0.074	0.342	0.000869723	4	Arpp21
5.62573e-08	0.282664	0.319	0.128	0.000871819	4	Man1a
5.62593e-08	0.445554	0.617	0.377	0.00087185	4	Srxn1
5.80822e-08	0.66423	0.521	0.297	0.000900099	4	Uap1
6.55624e-08	0.303167	1	1	0.00101602	4	Prdx2
6.64864e-08	0.284187	0.319	0.127	0.00103034	4	Nudt18
6.99164e-08	-0.489948	0.362	0.638	0.00108349	4	Rtn2
7.06961e-08	0.301748	0.298	0.116	0.00109558	4	Stk10
7.31526e-08	0.493361	0.777	0.575	0.00113365	4	Cflar
7.78959e-08	0.699669	0.723	0.574	0.00120715	4	Adgrg3
7.92225e-08	0.394729	0.372	0.172	0.00122771	4	Nectin1
8.11183e-08	0.25863	0.287	0.11	0.00125709	4	Rnf213
8.78144e-08	-0.584936	0.106	0.38	0.00136086	4	Ank1
9.12614e-08	0.693773	0.287	0.108	0.00141428	4	Lce1g
9.16848e-08	-0.500159	0.521	0.771	0.00142084	4	Cd3eap
9.23178e-08	0.481226	0.649	0.426	0.00143065	4	Pam
9.32312e-08	-0.54577	0.053	0.308	0.0014448	4	Pnmal2
9.8587e-08	0.407597	0.989	0.912	0.0015278	4	Tecr
9.94073e-08	0.314203	0.532	0.28	0.00154052	4	P4ha2
9.98904e-08	-0.813312	0.032	0.279	0.001548	4	Mest
1.05675e-07	-0.591277	0.34	0.62	0.00163764	4	Col3a1
1.23536e-07	0.429926	0.436	0.216	0.00191444	4	Tmem200a
1.2936e-07	0.634134	0.777	0.657	0.00200469	4	Fkbp11
1.32501e-07	0.357382	1	0.991	0.00205337	4	Pgls
1.34205e-07	0.385689	0.872	0.623	0.00207978	4	Pold4
1.38914e-07	-0.640895	0.436	0.674	0.00215276	4	Slf2
1.42408e-07	0.450544	0.936	0.846	0.0022069	4	B2m
1.44558e-07	0.806362	0.883	0.814	0.00224021	4	Ptgs1
1.47885e-07	-0.517284	0.936	0.971	0.00229178	4	Ube2s
1.4809e-07	-0.628424	0.383	0.644	0.00229495	4	Pdlim2
1.50645e-07	0.407603	0.532	0.318	0.00233454	4	Sh3pxd2b
1.61052e-07	0.318493	0.319	0.131	0.00249582	4	Car8
1.66643e-07	-0.479072	0.734	0.891	0.00258246	4	Mphosph10
1.75803e-07	-0.492933	0.851	0.935	0.00272442	4	Cdh2
1.8237e-07	-0.569561	0.681	0.785	0.00282618	4	Retreg1
1.93224e-07	-0.448773	0.436	0.69	0.00299439	4	Napa
1.97348e-07	0.532232	0.947	0.852	0.00305831	4	Gpx3
1.99238e-07	0.415721	0.723	0.509	0.0030876	4	Ehd1
2.21332e-07	0.719028	0.979	0.952	0.00342998	4	Timp2
2.26378e-07	0.457373	0.404	0.202	0.00350818	4	Loxl3
2.53392e-07	-1.14657	0.904	0.924	0.00392682	4	Tnnt2
2.98637e-07	0.366139	0.989	0.959	0.00462797	4	Gnb2
3.11527e-07	0.506863	0.723	0.554	0.00482773	4	Gpd2
3.15473e-07	0.583866	0.957	0.876	0.00488888	4	Prkg2
3.1884e-07	0.285936	0.223	0.078	0.00494107	4	Bcl2l15
3.25917e-07	0.344714	0.617	0.37	0.00505073	4	Anapc2
3.3109e-07	-0.506573	0.479	0.697	0.00513091	4	Arhgef2
3.39147e-07	0.33248	0.989	0.963	0.00525576	4	Aldh2
3.58099e-07	0.335895	0.489	0.263	0.00554945	4	Slc25a1
3.58246e-07	0.83058	0.457	0.253	0.00555173	4	Timp3
4.07289e-07	-0.299122	1	1	0.00631175	4	Atp5md
4.26806e-07	0.493477	0.617	0.399	0.00661421	4	Ntn4
4.34026e-07	0.59156	0.553	0.362	0.0067261	4	Rapgef2
4.34263e-07	0.614638	0.713	0.543	0.00672978	4	Prrg4
4.98847e-07	-0.434116	0.872	0.942	0.00773064	4	Iqgap1
5.20711e-07	-0.54214	0.383	0.63	0.00806946	4	Pop4
5.32459e-07	0.271804	0.319	0.137	0.00825152	4	Frk
5.50292e-07	0.448854	0.681	0.511	0.00852787	4	Spred1
5.51061e-07	-0.437872	0.777	0.904	0.00853979	4	Mxra7
5.51951e-07	0.353125	0.436	0.228	0.00855359	4	Prelid2
5.52329e-07	0.289332	0.372	0.174	0.00855944	4	Tpd52
5.78937e-07	0.352813	0.968	0.953	0.00897179	4	Arpc3
6.05003e-07	-0.372015	0.851	0.908	0.00937573	4	Actn4
6.29482e-07	-0.432916	0.16	0.422	0.00975508	4	Rbm20
6.47393e-07	0.418555	0.968	0.889	0.0100327	4	Ltbp1
6.51365e-07	0.380907	1	0.972	0.0100942	4	Pfdn1
6.74337e-07	0.431587	0.564	0.352	0.0104502	4	Fem1b
7.04178e-07	-0.44797	0.521	0.732	0.0109126	4	Sae1
7.15212e-07	-0.531212	0.617	0.787	0.0110836	4	Tln2
7.1801e-07	-0.698932	0.011	0.227	0.011127	4	Fxyd6
7.27117e-07	-0.455227	0.021	0.245	0.0112681	4	Synpo2l
7.31812e-07	0.537567	0.766	0.528	0.0113409	4	Rhob
7.32929e-07	0.377541	0.989	0.938	0.0113582	4	Lrp1
7.59403e-07	-0.523854	0.649	0.819	0.0117685	4	Celf2
7.89417e-07	0.315065	0.298	0.128	0.0122336	4	Thbs2
8.01844e-07	0.459518	0.926	0.805	0.0124262	4	S100a16
8.04989e-07	-0.378078	0.043	0.269	0.0124749	4	Rin3
8.31468e-07	-0.5511	0.691	0.875	0.0128853	4	Jun
8.8938e-07	0.412909	0.606	0.385	0.0137827	4	Slc25a37
9.13806e-07	0.409767	0.989	0.947	0.0141613	4	Rhoc
9.34431e-07	-0.981774	0.191	0.443	0.0144809	4	G0s2
9.7212e-07	-0.512907	0.362	0.592	0.0150649	4	Sh3bp5
9.92669e-07	0.518431	0.606	0.389	0.0153834	4	Has2
1.0508e-06	-0.363755	0.989	0.992	0.0162843	4	Tomm5
1.24324e-06	0.419256	0.543	0.339	0.0192665	4	Tmcc3
1.24382e-06	-0.59358	0.457	0.668	0.0192754	4	Socs2
1.26831e-06	0.295915	0.191	0.066	0.019655	4	Plat
1.27038e-06	0.352034	1	0.979	0.0196872	4	Bri3
1.27826e-06	0.250614	0.117	0.029	0.0198091	4	Smpd3
1.37625e-06	0.929756	0.415	0.23	0.0213277	4	Serpinb2
1.39365e-06	0.406674	0.926	0.889	0.0215974	4	Psap
1.45072e-06	0.424065	0.723	0.504	0.0224819	4	Rhoq
1.45393e-06	0.499429	0.947	0.907	0.0225315	4	Hcfc1r1
1.45777e-06	-0.660061	0.628	0.787	0.022591	4	Sox11
1.61812e-06	-0.38277	0.617	0.812	0.0250761	4	Ptov1
1.6559e-06	0.367504	0.638	0.402	0.0256615	4	Ifnar2
1.67715e-06	0.318786	0.383	0.194	0.0259908	4	Plk3
1.69613e-06	0.382758	0.596	0.372	0.0262849	4	Cd302
1.73755e-06	-0.368149	1	1	0.0269268	4	Tmsb10
1.76251e-06	0.357886	0.638	0.417	0.0273136	4	Glg1
1.76504e-06	0.404795	0.585	0.374	0.0273529	4	Mgst3
1.78236e-06	0.411603	0.543	0.327	0.0276213	4	Whrn
1.81709e-06	0.370605	0.989	0.978	0.0281594	4	Map2k2
1.82717e-06	0.371432	0.649	0.427	0.0283157	4	Frrs1
1.87901e-06	-0.484612	0.053	0.274	0.029119	4	Chrng
1.88518e-06	-0.491179	0.181	0.414	0.0292147	4	Ptprd
1.89531e-06	0.396895	0.989	0.982	0.0293716	4	Ubc
1.89804e-06	0.332824	0.979	0.951	0.029414	4	Rnasek
1.90267e-06	0.321274	0.947	0.91	0.0294857	4	Rex1bd
1.94421e-06	-0.454466	0.16	0.399	0.0301294	4	Rragd
1.99402e-06	0.328177	0.989	0.95	0.0309013	4	Snx3
2.19617e-06	0.416532	0.457	0.265	0.0340341	4	St3gal6
2.2145e-06	0.375495	0.989	0.989	0.0343181	4	Pmepa1
2.23977e-06	-0.376654	0.83	0.949	0.0347097	4	Gpi1
2.3687e-06	-0.506209	0.34	0.581	0.0367078	4	Pdlim4
2.49588e-06	0.348738	0.83	0.698	0.0386787	4	Bloc1s1
2.52386e-06	-0.543026	0.17	0.401	0.0391122	4	Ablim1
2.60387e-06	-0.387593	0.84	0.949	0.0403522	4	Npm3
2.67426e-06	-0.390014	0.968	0.994	0.041443	4	Abracl
2.67819e-06	-0.370267	0.691	0.819	0.041504	4	Med29
2.68408e-06	0.391499	0.404	0.209	0.0415951	4	Pim1
2.78394e-06	0.300964	0.521	0.304	0.0431427	4	Mri1
2.79686e-06	0.362002	0.372	0.193	0.0433429	4	Cnnm4
2.81449e-06	0.536019	0.894	0.781	0.0436162	4	Serpine2
2.82026e-06	0.461055	0.628	0.405	0.0437055	4	Adarb1
2.86483e-06	0.393733	0.606	0.382	0.0443963	4	Hk2
2.89507e-06	-1.00276	0.021	0.226	0.044865	4	Igf2
2.92609e-06	0.421971	0.926	0.822	0.0453456	4	Gadd45gip1
2.94863e-06	0.380421	0.989	0.973	0.045695	4	Ccnd2
2.99953e-06	-0.395576	0.915	0.963	0.0464837	4	Sept11
3.08997e-06	0.360448	0.968	0.863	0.0478853	4	1810058I24Rik
3.12619e-06	0.357855	0.851	0.687	0.0484465	4	Popdc3
3.16663e-06	0.29432	0.989	0.988	0.0490733	4	Clta
3.37151e-06	0.419738	0.926	0.822	0.0522484	4	Tnc
3.38154e-06	0.359434	0.979	0.965	0.0524037	4	Polr2j
3.62099e-06	0.452757	0.585	0.36	0.0561145	4	Csrp2
3.63858e-06	0.391378	0.894	0.719	0.056387	4	Dctn4
3.65015e-06	-0.403461	0.543	0.747	0.0565664	4	Ethe1
3.73277e-06	0.400124	0.766	0.563	0.0578467	4	Smim14
3.79727e-06	0.305239	0.394	0.204	0.0588464	4	Smim3
3.87611e-06	0.438877	0.543	0.343	0.0600681	4	Pde4b
3.88186e-06	0.417801	0.872	0.746	0.0601571	4	Cd9
3.91351e-06	0.371439	1	0.991	0.0606476	4	Gabarap
3.97699e-06	-0.423634	0.819	0.899	0.0616314	4	Atf4
4.18673e-06	0.373181	0.479	0.282	0.0648818	4	Slc2a1
4.45907e-06	0.48801	0.564	0.367	0.0691023	4	Col8a1
4.58128e-06	0.329021	0.819	0.68	0.0709961	4	Arf6
4.65553e-06	0.456517	0.809	0.667	0.0721467	4	Nt5c
4.78088e-06	-0.352673	0.691	0.896	0.0740893	4	Sec11a
4.85128e-06	-0.452638	0.383	0.589	0.0751803	4	Herc1
5.00311e-06	-0.34174	0.851	0.939	0.0775331	4	Snrnp70
5.0072e-06	0.280306	0.394	0.204	0.0775966	4	Sil1
5.0822e-06	0.341353	0.521	0.315	0.0787588	4	Ank
5.10798e-06	-0.3927	0.064	0.275	0.0791583	4	Tox2
5.14967e-06	0.387146	0.979	0.951	0.0798045	4	Txnl4a
5.21241e-06	0.282748	0.596	0.371	0.0807767	4	Tmem128
5.40483e-06	-0.282454	1	0.998	0.0837586	4	Atp5g3
5.73175e-06	-0.522601	0.33	0.562	0.0888249	4	Prss23
5.748e-06	0.350876	0.681	0.482	0.0890768	4	Galnt1
6.3872e-06	-0.502332	0.255	0.48	0.0989824	4	Srpx2
6.41974e-06	-0.37035	0.16	0.4	0.0994867	4	Slco3a1
6.42119e-06	0.267974	0.277	0.119	0.0995092	4	Scn9a
6.70497e-06	0.26415	0.351	0.175	0.103907	4	Mgat5
6.73111e-06	0.496512	0.67	0.467	0.104312	4	Klf6
6.7534e-06	0.363719	0.681	0.488	0.104657	4	Fbxo28
7.02869e-06	0.396309	0.872	0.75	0.108924	4	Tes
7.22902e-06	-0.418884	0.904	0.944	0.112028	4	Cnn3
7.39919e-06	0.387507	0.926	0.889	0.114665	4	Abhd17a
7.6953e-06	-0.703066	0.5	0.675	0.119254	4	Gas6
7.9714e-06	0.528987	0.883	0.822	0.123533	4	Serpinb6a
7.98306e-06	0.300422	0.394	0.212	0.123713	4	Raet1e
8.0925e-06	0.549345	0.872	0.866	0.125409	4	Acsl4
8.10996e-06	0.330611	1	0.987	0.12568	4	Itgb1
8.31312e-06	-0.277278	1	0.999	0.128828	4	Sfr1
8.97177e-06	0.491585	0.947	0.892	0.139035	4	Tuba1a
9.01077e-06	0.280625	0.372	0.196	0.13964	4	Cnnm2
9.35355e-06	0.384871	0.872	0.77	0.144952	4	Vamp8
9.70538e-06	0.355756	0.915	0.854	0.150404	4	Vps29
9.7096e-06	0.337823	0.649	0.461	0.15047	4	Atg101
9.82017e-06	0.424836	0.734	0.536	0.152183	4	Gm26917
9.91591e-06	0.308259	0.468	0.282	0.153667	4	Prmt2
1.04131e-05	-0.423231	0.436	0.627	0.161372	4	Gpc1
1.04179e-05	0.317722	0.5	0.296	0.161447	4	Fosl2
1.07046e-05	-0.395532	0.511	0.711	0.165889	4	Ercc1
1.09862e-05	-0.525419	0.713	0.828	0.170253	4	Myo10
1.11746e-05	0.371227	0.532	0.335	0.173173	4	Grn
1.16669e-05	0.456972	0.862	0.816	0.180801	4	Selenom
1.24506e-05	0.353344	0.532	0.333	0.192948	4	Nav3
1.25166e-05	0.326729	0.617	0.417	0.193969	4	Polb
1.26125e-05	0.344429	0.426	0.244	0.195456	4	Tecpr1
1.27231e-05	-0.555771	0.872	0.9	0.19717	4	Ckb
1.30497e-05	-0.356311	0.606	0.774	0.202232	4	Kdelr1
1.32035e-05	-2.38593	0.064	0.265	0.204615	4	Mylpf
1.3277e-05	-0.346971	0.84	0.914	0.205754	4	Psmc4
1.33238e-05	0.350674	0.862	0.744	0.206479	4	Ywhah
1.3337e-05	0.32692	0.968	0.932	0.206684	4	Zwint
1.33593e-05	0.306182	0.426	0.241	0.207029	4	Dipk1b
1.36569e-05	0.686225	0.723	0.544	0.211641	4	Fbln2
1.37389e-05	0.455588	0.957	0.977	0.212911	4	Wnk1
1.3869e-05	0.306723	0.415	0.233	0.214928	4	Pik3r2
1.39478e-05	0.673789	0.564	0.421	0.21615	4	Rgs16
1.44283e-05	-0.367929	0.798	0.88	0.223596	4	Ap2s1
1.45815e-05	0.296226	0.468	0.274	0.22597	4	Pgm1
1.54443e-05	0.285342	0.479	0.276	0.239341	4	AI413582
1.71346e-05	0.288111	1	0.999	0.265534	4	Tnfrsf12a
1.77405e-05	0.363027	0.67	0.475	0.274924	4	Zfhx4
1.8531e-05	0.340281	0.415	0.239	0.287176	4	Dusp10
1.87913e-05	0.339039	0.574	0.384	0.291208	4	Ndel1
1.92167e-05	0.319824	0.862	0.766	0.297801	4	Prelid1
1.94767e-05	0.337309	0.543	0.346	0.301831	4	Sh3kbp1
1.95348e-05	-0.342335	0.926	0.958	0.30273	4	Etfb
2.01198e-05	-0.489319	0.574	0.739	0.311797	4	Scx
2.05067e-05	0.49706	0.936	0.926	0.317792	4	Serinc1
2.07772e-05	-0.370678	0.372	0.57	0.321984	4	Dmwd
2.08979e-05	0.320272	0.628	0.427	0.323854	4	Gnpda2
2.09169e-05	0.378685	0.713	0.56	0.324149	4	Ptp4a3
2.09262e-05	-0.386208	0.415	0.619	0.324294	4	Sgca
2.1204e-05	0.257535	0.362	0.19	0.328598	4	Hgsnat
2.1774e-05	0.345965	0.926	0.819	0.337431	4	Wwtr1
2.24757e-05	0.356502	0.649	0.477	0.348306	4	Snx2
2.25817e-05	0.293719	0.277	0.131	0.349949	4	Hhip
2.36055e-05	0.395547	0.596	0.423	0.365815	4	Gm1673
2.36664e-05	-0.400318	0.5	0.674	0.366759	4	Igf1r
2.36687e-05	-0.343487	0.755	0.861	0.366795	4	Tomm40
2.47328e-05	-0.372227	0.5	0.705	0.383285	4	Nsmce3
2.49617e-05	0.256816	0.33	0.167	0.386832	4	Cyp2j6
2.51465e-05	0.291645	0.936	0.933	0.389695	4	Trir
2.5381e-05	0.376924	0.543	0.349	0.393329	4	Nr4a2
2.53909e-05	0.352556	0.947	0.875	0.393483	4	Spag9
2.54077e-05	0.252728	0.989	0.994	0.393744	4	Rwdd1
2.54792e-05	-0.35982	0.553	0.723	0.394851	4	Supt5
2.65992e-05	-0.347702	0.457	0.672	0.412207	4	Yif1b
2.71795e-05	0.476085	0.745	0.682	0.4212	4	Ezr
2.77918e-05	0.400998	0.67	0.525	0.430689	4	Cd47
2.78576e-05	-0.348931	0.457	0.667	0.43171	4	Uri1
2.9009e-05	0.40564	0.968	0.949	0.449552	4	Smad7
2.92048e-05	0.301753	0.628	0.427	0.452586	4	Plekho2
2.97691e-05	-0.358841	0.298	0.522	0.461332	4	Smarcd3
3.06068e-05	-0.361472	0.096	0.293	0.474314	4	Eya4
3.07207e-05	0.803804	0.83	0.716	0.476079	4	Fn1
3.13691e-05	-0.279533	0.032	0.206	0.486127	4	Hddc3
3.18751e-05	0.274801	0.479	0.289	0.493968	4	Rida
3.22544e-05	-0.412878	0.011	0.174	0.499847	4	Rbm24
3.28972e-05	0.297803	0.521	0.329	0.509809	4	Cgref1
3.36023e-05	0.282473	0.404	0.23	0.520735	4	Pcyox1
3.37675e-05	0.350926	0.479	0.302	0.523295	4	Metrnl
3.49722e-05	0.297067	0.564	0.37	0.541964	4	Diaph1
3.56928e-05	0.292146	0.447	0.27	0.553131	4	Nab1
3.60006e-05	-0.384974	0.138	0.343	0.557902	4	Fitm1
3.64321e-05	0.259247	0.479	0.289	0.564589	4	Blcap
3.93109e-05	0.263359	0.457	0.272	0.609201	4	Dlg4
4.03266e-05	0.32983	0.574	0.379	0.624941	4	Ephx1
4.25839e-05	0.306657	0.617	0.425	0.659922	4	Sdc3
4.28946e-05	0.286944	0.957	0.906	0.664738	4	Nenf
4.37318e-05	0.256973	0.319	0.166	0.677712	4	Twf2
4.45808e-05	0.370741	0.628	0.438	0.690868	4	Lgr6
4.61818e-05	0.50806	0.851	0.798	0.715679	4	Crlf1
4.64524e-05	-0.305751	0.989	0.989	0.719873	4	Eif4g2
4.74719e-05	0.250667	0.521	0.335	0.735672	4	Homer3
4.74816e-05	0.308767	0.404	0.234	0.735823	4	Galnt7
4.74819e-05	0.268285	0.426	0.243	0.735828	4	Osbpl8
4.74854e-05	-0.371861	0.649	0.794	0.735881	4	Idh2
4.89194e-05	0.401064	0.585	0.44	0.758104	4	Pfkl
4.99037e-05	0.366383	0.67	0.484	0.773357	4	Mxra8
5.27037e-05	-0.285895	0.957	0.992	0.81675	4	Prkar1a
5.27923e-05	-0.383473	0.426	0.579	0.818122	4	Cib1
5.30091e-05	0.308329	0.691	0.505	0.821482	4	Fam89b
5.37794e-05	-0.470088	0.202	0.389	0.833419	4	Dusp27
5.44048e-05	0.464125	0.553	0.389	0.843112	4	Vav3
5.54369e-05	0.280262	0.713	0.536	0.859105	4	Csnk1d
5.5877e-05	0.314434	0.511	0.332	0.865926	4	Sestd1
5.62791e-05	-0.463118	0.319	0.543	0.872158	4	Chchd10
5.66081e-05	0.29092	0.543	0.352	0.877255	4	Ctxn1
5.75584e-05	0.292042	0.426	0.255	0.891982	4	Gm49890
6.04906e-05	-0.338782	0.691	0.794	0.937422	4	Imp3
6.13607e-05	0.275797	0.936	0.892	0.950906	4	Rac1
6.40051e-05	0.374651	0.809	0.701	0.991887	4	Dusp4
0.000508303	-0.34987	0.255	0.427	1	4	1110002E22Rik
0.00017167	0.261194	0.415	0.253	1	4	5031425E22Rik
0.00129234	0.264915	0.649	0.535	1	4	9530068E07Rik
0.00029193	0.265833	0.489	0.321	1	4	Abcg2
0.000194261	0.26436	0.511	0.342	1	4	Abl2
0.00261329	0.256413	0.638	0.508	1	4	Acaa1a
0.00613885	0.250209	0.596	0.495	1	4	Acads
0.000133085	-0.489076	0.17	0.346	1	4	Actn3
0.000650841	0.305294	0.479	0.342	1	4	Adcy7
9.98976e-05	0.265332	0.362	0.205	1	4	Adgrl3
0.000542571	-0.289348	0.532	0.707	1	4	Aen
0.000304436	-0.271677	0.894	0.923	1	4	Ahnak2
0.00264147	0.253921	0.309	0.193	1	4	Ahr
0.00900338	-0.326639	0.298	0.402	1	4	Aif1l
0.0047843	-0.251591	0.596	0.721	1	4	Aig1
0.00110583	0.350202	0.628	0.469	1	4	Akap12
0.00100703	-0.297386	0.415	0.579	1	4	Akt1s1
0.00099186	-0.352933	0.819	0.869	1	4	Anapc13
0.00386163	-0.330479	0.394	0.536	1	4	Ankrd10
0.00424791	0.27656	0.511	0.412	1	4	Anxa7
0.000113556	-0.389117	0.543	0.685	1	4	Aopep
0.00099065	0.404136	0.713	0.681	1	4	Apbb2
0.00394719	0.255993	0.766	0.727	1	4	Aplp2
0.00895732	-0.314755	0.691	0.751	1	4	Arid5b
0.00230992	-0.30246	0.713	0.809	1	4	Arl6ip5
0.000101207	0.29066	0.83	0.699	1	4	Arpc1a
0.000401081	0.296208	0.66	0.502	1	4	Asah1
0.00325016	-0.286467	0.787	0.86	1	4	Asap1
0.00171728	-0.296902	0.426	0.57	1	4	Ate1
0.000268311	-0.370793	0.383	0.552	1	4	Atf5
0.000657936	0.254868	0.691	0.553	1	4	Atg5
0.00579287	0.31595	0.33	0.227	1	4	Atm
0.00312074	-0.324138	0.777	0.846	1	4	Atp1a1
0.00446919	0.305641	0.989	0.957	1	4	Atp6v0b
0.000192711	0.263539	1	0.992	1	4	Atp6v0c
0.000991183	0.254597	0.606	0.476	1	4	Atp6v1c1
0.000355666	-0.356974	0.372	0.569	1	4	Auts2
0.00282982	0.363959	0.84	0.765	1	4	Avpi1
0.000935949	-0.257107	0.989	0.991	1	4	Bag1
0.000127896	0.408721	0.723	0.584	1	4	Bag3
0.000345095	0.500332	0.766	0.612	1	4	Basp1
0.00087736	0.2648	0.926	0.826	1	4	BC031181
0.000293874	0.267282	0.309	0.173	1	4	Bhlhe40
0.0041305	-0.301197	0.351	0.472	1	4	Bicd2
0.000421666	-0.435091	0.5	0.645	1	4	Blvrb
7.30739e-05	0.308123	0.447	0.28	1	4	Bmp1
0.000262989	0.354208	0.447	0.292	1	4	Bnip3
0.000450838	0.295753	0.681	0.573	1	4	Borcs8
0.000244525	0.303214	0.745	0.653	1	4	Bud31
0.000194879	-0.685038	0.17	0.342	1	4	C1qtnf3
0.000326561	-0.295469	0.66	0.758	1	4	Calm3
0.000504775	0.260472	1	0.992	1	4	Calr
0.00544981	0.255039	0.574	0.458	1	4	Card19
0.00018682	0.384223	0.734	0.671	1	4	Carhsp1
7.60164e-05	0.269819	0.457	0.283	1	4	Casp8
0.000655634	-0.651942	0.202	0.349	1	4	Cavin4
0.00858793	0.348416	0.245	0.157	1	4	Ccdc73
0.000800026	-0.29013	0.745	0.8	1	4	Ccdc86
0.00103542	0.262128	0.745	0.644	1	4	Ccdc88a
0.00315243	0.316283	0.989	0.986	1	4	Ccnd1
0.00108607	0.270994	0.266	0.146	1	4	Cd55
0.00182542	-0.250259	0.521	0.684	1	4	Cdc37l1
0.00142982	-0.330336	0.34	0.514	1	4	Cdc42ep3
0.00255241	-0.279241	0.266	0.426	1	4	Cdh15
0.00036258	-0.257134	0.787	0.885	1	4	Cdon
0.000469965	-0.307967	0.287	0.46	1	4	Cebpg
0.000256062	0.28822	0.713	0.582	1	4	Cers2
0.000871433	-0.287233	0.936	0.947	1	4	Cfl2
0.00431015	0.25431	0.298	0.196	1	4	Chml
0.00499124	-0.267595	0.202	0.324	1	4	Chn1
0.000846008	-0.262676	0.16	0.318	1	4	Chrnd
0.00371242	0.254676	0.436	0.315	1	4	Cltb
0.00333869	0.291325	0.926	0.881	1	4	Cltc
0.00279565	-0.37684	0.596	0.709	1	4	Cnn2
0.000327119	0.280183	0.957	0.976	1	4	Cnpy2
0.00099776	-0.297651	0.096	0.241	1	4	Cobl
9.0728e-05	0.288185	0.872	0.741	1	4	Commd1
8.27412e-05	0.259626	0.277	0.139	1	4	Cped1
0.00067257	-0.311553	0.394	0.569	1	4	Crim1
0.00444355	0.265885	0.532	0.407	1	4	Crtap
0.000807664	0.344769	0.564	0.437	1	4	Ctsa
0.000888121	0.273934	0.936	0.851	1	4	Ctsb
0.000521072	0.283744	0.553	0.403	1	4	Ctsh
0.000297818	0.284053	0.968	0.953	1	4	Ctsz
0.0015261	-0.293838	0.277	0.432	1	4	Cyb5r1
8.08577e-05	0.387404	0.66	0.486	1	4	Cyba
0.00346015	-0.290142	0.362	0.509	1	4	Cyth3
0.000141345	0.327291	0.957	0.921	1	4	Dctn2
0.000269208	0.328944	0.426	0.264	1	4	Dcxr
0.00390531	0.34693	0.691	0.624	1	4	Ddah2
0.00472757	-0.284256	0.415	0.534	1	4	Ddr1
0.000220201	0.358263	0.777	0.68	1	4	Degs1
0.000148031	-0.384153	0.319	0.506	1	4	Deptor
0.000100537	0.257405	0.33	0.183	1	4	Dglucy
6.67805e-05	0.403508	0.543	0.365	1	4	Dnajb1
0.00217486	0.25608	0.447	0.318	1	4	Dnajc14
0.000477096	-0.303645	0.809	0.836	1	4	Dnajc15
0.00029705	-0.344977	0.755	0.834	1	4	Dnajc21
0.000673879	0.250079	0.245	0.129	1	4	Dnase2a
0.000323768	-0.343533	0.223	0.396	1	4	Dok7
0.00554084	0.258795	0.511	0.396	1	4	Dph6
0.00192763	0.25271	0.362	0.241	1	4	Dram2
0.00343174	-0.276169	0.106	0.238	1	4	Dusp2
0.00605614	0.264905	0.66	0.574	1	4	Dync1li2
0.000306896	-0.384318	0.33	0.486	1	4	Dyrk2
0.000568302	0.320292	0.511	0.365	1	4	Ebpl
0.00020569	0.426686	0.862	0.825	1	4	Eea1
0.000575422	0.262696	0.787	0.645	1	4	Efemp2
0.00633616	0.268003	0.5	0.388	1	4	Efhd2
0.00253588	-0.355433	0.255	0.393	1	4	Egln3
0.000402733	-0.297122	0.947	0.949	1	4	Eif3f
0.000124296	0.281908	0.691	0.547	1	4	Eif4g3
0.00125982	-0.279348	0.5	0.649	1	4	Emc10
0.000216453	0.25108	1	0.985	1	4	Eno1
0.00291091	-0.25655	0.809	0.898	1	4	Eny2
7.20772e-05	0.345185	0.691	0.506	1	4	Epc2
0.00605941	0.353998	0.979	0.941	1	4	Errfi1
0.000330131	0.30606	0.521	0.359	1	4	Ets1
0.00822441	-0.256068	0.702	0.783	1	4	Exosc1
0.000339085	-0.33785	0.489	0.644	1	4	Fads3
7.03009e-05	-0.425473	0.298	0.484	1	4	Fam20c
0.000133702	0.313046	0.872	0.755	1	4	Fip1l1
0.000424984	0.303643	0.83	0.743	1	4	Flnb
0.0012711	-0.261113	0.255	0.426	1	4	Fmnl3
0.00858584	0.276267	0.596	0.497	1	4	Fndc3a
0.000142163	0.288938	0.479	0.315	1	4	Fnip1
7.15294e-05	0.35055	0.894	0.78	1	4	Ftl1-ps1
0.000248838	-0.288449	0.957	0.968	1	4	Fxr1
0.00164888	-0.296308	0.415	0.543	1	4	Gadd45a
0.000412965	-0.416528	0.66	0.807	1	4	Gadd45b
0.000171204	0.289763	0.447	0.282	1	4	Gak
7.97571e-05	0.28356	0.777	0.606	1	4	Galk1
0.000341701	-0.323858	0.457	0.615	1	4	Gbf1
0.00239219	-0.28364	0.149	0.289	1	4	Gfra1
0.00342735	0.252126	0.883	0.815	1	4	Glrx2
0.000242273	0.327578	0.447	0.293	1	4	Gm13056
0.000103796	0.298597	0.915	0.804	1	4	Gm16286
0.00501276	0.259414	0.851	0.764	1	4	Gnb4
0.0052437	-0.391124	0.585	0.705	1	4	Gpbp1
0.00778038	-0.500884	0.766	0.85	1	4	Gpx8
0.00196962	0.462633	0.309	0.192	1	4	Gzme
0.000562832	0.265671	0.989	0.906	1	4	H13
0.000134685	0.342419	0.691	0.53	1	4	H2-D1
0.000179482	0.351488	0.723	0.556	1	4	H2-K1
0.000272764	-0.454492	0.883	0.949	1	4	H2afv
0.00389531	-0.351481	1	0.995	1	4	H2afz
0.00072115	0.267856	0.798	0.674	1	4	Hddc2
0.00327154	-0.332731	1	0.997	1	4	Hmgb1
0.00814388	-0.390904	0.245	0.391	1	4	Hmgb2
0.000356913	-0.357969	0.926	0.972	1	4	Hnrnpa1
0.00559883	-0.25098	0.872	0.914	1	4	Hnrnpdl
0.000845183	-0.277168	0.468	0.633	1	4	Hnrnpl
0.0053144	-0.280173	0.436	0.548	1	4	Hpcal1
0.000245929	-0.361196	0.713	0.806	1	4	Hs2st1
0.000198594	-0.335354	0.904	0.955	1	4	Id1
0.00163917	-0.254588	0.096	0.232	1	4	Iffo1
0.000155309	0.300977	0.755	0.607	1	4	Ifi27
0.00213009	0.559877	0.149	0.07	1	4	Ifit2
0.009458	-0.260733	0.17	0.295	1	4	Igfbp3
0.00274805	0.261022	0.372	0.245	1	4	Ikbkg
0.000190015	0.251585	0.33	0.185	1	4	Il11ra1
0.000139015	-0.384824	0.638	0.763	1	4	Ilkap
0.000415158	0.28886	0.628	0.464	1	4	Inf2
0.00245569	0.330632	0.457	0.348	1	4	Isy1
0.00341559	0.266006	0.426	0.301	1	4	Itfg1
0.000444258	-0.394019	0.468	0.617	1	4	Itga7
0.00224452	-0.251634	0.191	0.339	1	4	Itprip
0.00292903	0.282051	0.67	0.508	1	4	Itpripl2
0.00583374	0.256636	0.713	0.633	1	4	Iws1
0.000579647	-0.312405	0.287	0.457	1	4	Josd2
6.90333e-05	-0.278971	0.032	0.198	1	4	Jph2
0.00370305	-0.251462	0.149	0.276	1	4	Jup
0.000440579	-0.290573	0.096	0.249	1	4	Kcnq4
0.00267351	-0.281054	0.149	0.283	1	4	Klf10
0.000173724	0.27813	0.596	0.397	1	4	Klf3
0.00049008	0.356548	0.585	0.419	1	4	Klf4
0.000846435	-0.27359	0.117	0.269	1	4	Kremen1
0.000815022	0.268135	0.809	0.741	1	4	Leprotl1
0.00111519	-0.266838	0.117	0.273	1	4	Lix1
0.000145375	-0.326564	0.277	0.483	1	4	Lsm14a
0.00835336	-0.297337	0.074	0.176	1	4	Lsp1
0.00376474	0.26875	0.723	0.673	1	4	Ltbp3
0.000377772	-0.405108	0.926	0.971	1	4	Macf1
0.00106199	0.287229	1	0.996	1	4	Malat1
0.000702681	-0.28476	0.915	0.932	1	4	Map2k3
7.59124e-05	-0.296929	0.085	0.263	1	4	Map3k14
0.0002236	0.287386	0.787	0.685	1	4	Map3k2
0.00272067	0.25675	0.755	0.66	1	4	Marcksl1
0.000476252	0.725503	0.479	0.337	1	4	Mcpt8
0.00319198	0.594277	0.915	0.881	1	4	Mdm2
0.000104077	-0.494911	0.564	0.715	1	4	Mef2a
0.000132956	-0.322954	0.479	0.661	1	4	Mesd
0.00020374	0.256489	0.404	0.245	1	4	Mfsd1
0.00138733	-0.642902	0.074	0.207	1	4	Mgp
8.34975e-05	0.306067	0.426	0.265	1	4	Micall1
0.00121001	0.271441	0.723	0.601	1	4	Mien1
0.000209274	0.252151	0.319	0.18	1	4	Mindy1
0.00214855	0.32727	0.766	0.639	1	4	Mmd
0.000729028	0.259461	0.904	0.826	1	4	Mrpl14
0.000803069	0.288435	0.947	0.905	1	4	Mrpl51
0.000253875	0.275952	1	0.969	1	4	Mrpl54
0.00184834	-0.315812	0.766	0.806	1	4	Msi2
0.000910947	-0.454013	0.511	0.627	1	4	Mthfd2
0.000289494	0.361346	0.83	0.755	1	4	Naa38
0.00180047	0.359837	0.628	0.529	1	4	Nab2
0.00139032	0.274525	0.489	0.34	1	4	Nacc1
0.000253313	0.251428	0.479	0.32	1	4	Nat9
0.00141244	0.303767	0.755	0.673	1	4	Naxe
0.00155707	0.258841	0.521	0.379	1	4	Ncln
0.000473248	0.335492	0.936	0.941	1	4	Ndfip1
0.000639584	-0.306304	0.553	0.723	1	4	Ndufaf4
0.000546356	0.252804	0.947	0.898	1	4	Ndufv3
0.000824962	0.602437	0.947	0.92	1	4	Neat1
0.000194696	-0.298303	0.968	0.986	1	4	Nes
0.00106103	0.359791	0.277	0.164	1	4	Ngf
0.000174643	-0.300666	0.064	0.229	1	4	Nid2
0.000385657	-0.265936	0.713	0.833	1	4	Nifk
0.00153976	-0.296658	0.457	0.595	1	4	Nipa2
0.00162579	-0.290828	0.33	0.48	1	4	Noc3l
0.0011021	-0.268837	0.883	0.952	1	4	Nolc1
0.000309566	0.296765	0.596	0.415	1	4	Nrip1
7.88426e-05	-0.367971	0.17	0.364	1	4	Nuak1
0.000504394	-0.283858	0.191	0.358	1	4	Nudt19
0.000346664	0.271271	0.862	0.758	1	4	Nus1
0.0063164	0.258284	0.34	0.234	1	4	Oaf
0.00898913	0.251921	0.606	0.482	1	4	Ogdh
0.00204944	0.270953	0.489	0.36	1	4	Ormdl2
0.00028449	0.314256	0.702	0.563	1	4	Os9
0.000175457	0.433696	0.798	0.7	1	4	Otud4
0.00011689	0.346413	0.638	0.472	1	4	Oxr1
0.00275516	-0.319376	0.691	0.736	1	4	Pacsin2
0.000585661	-0.356962	0.574	0.703	1	4	Palld
0.000974713	0.294765	0.298	0.175	1	4	Pcbd1
0.00332613	-0.318241	0.606	0.695	1	4	Pdcd4
0.00240607	0.260239	0.883	0.786	1	4	Pdcd6ip
0.00100817	0.267571	0.426	0.288	1	4	Pde10a
0.000326126	-0.389132	0.266	0.487	1	4	Pde4d
0.000274382	0.37747	0.67	0.488	1	4	Pdlim1
0.00399935	-0.43502	0.064	0.176	1	4	Pdlim3
8.97252e-05	-0.350232	0.426	0.612	1	4	Pepd
8.83216e-05	0.534852	0.66	0.515	1	4	Pgf
0.00826573	-0.263501	0.915	0.94	1	4	Phgdh
0.000963536	0.450637	0.989	0.973	1	4	Phlda1
0.000987502	-0.307953	0.649	0.776	1	4	Phldb2
0.00044613	0.271054	0.67	0.493	1	4	Pi4k2b
0.00708415	-0.269058	0.287	0.415	1	4	Pkia
7.01919e-05	0.300465	0.66	0.473	1	4	Plekhh2
0.000667808	-1.01603	0.553	0.678	1	4	Plk2
0.000443018	0.312432	0.745	0.627	1	4	Plp2
0.000657521	0.251746	0.415	0.266	1	4	Plscr1
0.00559487	0.341471	0.457	0.344	1	4	Pmaip1
0.000206501	0.475907	0.681	0.592	1	4	Pnrc1
0.00015703	0.263829	0.989	0.953	1	4	Polr2e
0.00095576	-0.298794	0.649	0.757	1	4	Polr2i
0.00508502	0.307089	0.543	0.424	1	4	Pop5
0.000132539	0.312539	0.596	0.45	1	4	Pop7
7.748e-05	0.500728	0.777	0.655	1	4	Por
0.00191406	0.290336	0.862	0.737	1	4	Ppm1a
0.00190132	0.271897	0.479	0.365	1	4	Ppme1
0.000132774	0.299813	0.851	0.733	1	4	Ppp1cc
0.0022373	-0.286764	0.553	0.703	1	4	Ppp3ca
0.000183064	0.264406	0.926	0.848	1	4	Ppp4r2
0.00311348	0.326931	0.66	0.597	1	4	Ppt1
0.00186882	0.299983	1	0.996	1	4	Prdx5
0.000337194	-0.493854	0.681	0.774	1	4	Prune2
0.000154815	0.288169	0.277	0.141	1	4	Psmb8
0.000251406	-0.269056	0.979	0.989	1	4	Psmd8
0.000222102	0.388325	0.681	0.535	1	4	Psme1
0.00128842	0.252962	0.543	0.407	1	4	Ptpn2
0.00282207	0.32098	0.84	0.779	1	4	Pttg1ip
0.00094931	0.253192	0.745	0.6	1	4	Puf60
0.00268453	-0.262236	0.766	0.86	1	4	Pum3
0.0040995	-0.322675	0.372	0.483	1	4	Pwwp3b
0.000364831	0.259006	0.798	0.64	1	4	Rab1a
0.00112968	0.315233	0.702	0.596	1	4	Rab21
0.00040508	0.262054	0.883	0.798	1	4	Rab34
0.0022622	0.314765	0.638	0.537	1	4	Rai14
0.000617752	0.288322	0.383	0.247	1	4	Rap2a
0.000952364	-0.269969	0.138	0.293	1	4	Rb1
0.001165	0.304968	0.713	0.618	1	4	Rbm5
0.00018142	0.283135	0.574	0.398	1	4	Rchy1
0.000119302	0.285088	0.936	0.805	1	4	Reep3
0.00185961	0.252015	0.904	0.821	1	4	Rer1
0.0034305	-0.317798	0.766	0.8	1	4	Rgs12
0.000348459	0.369918	0.649	0.509	1	4	Rgs17
0.000274412	0.252693	0.202	0.092	1	4	Rgs4
0.000276223	0.3099	0.947	0.842	1	4	Rnf11
0.000159961	0.256351	0.383	0.231	1	4	Rnf41
8.13769e-05	0.323127	0.989	0.982	1	4	Rrbp1
0.00310331	-0.259585	0.511	0.662	1	4	Rsl24d1
0.000225047	0.431555	0.574	0.439	1	4	S100a1
6.90931e-05	0.263248	0.33	0.173	1	4	Sash1
0.000743465	0.276821	0.819	0.712	1	4	Sbds
8.53605e-05	-0.426934	0.277	0.446	1	4	Scn5a
0.000710362	-0.367092	0.585	0.685	1	4	Sdc2
0.000667533	-0.265884	0.989	0.988	1	4	Sdc4
0.00497254	0.293045	0.702	0.658	1	4	Sdcbp
0.00196774	0.255851	0.819	0.723	1	4	Sec11c
0.00516887	-0.264891	0.787	0.859	1	4	Selenos
0.00257794	-0.27365	0.16	0.297	1	4	Sema6a
0.000582496	-0.369494	0.798	0.902	1	4	Serpinh1
0.000599015	0.317991	0.479	0.346	1	4	Shisa5
0.00169279	0.258291	0.489	0.353	1	4	Slc20a2
0.00407159	-0.439165	0.351	0.462	1	4	Slc29a1
0.00150434	0.253423	0.426	0.292	1	4	Slc38a10
0.000544614	-0.304503	0.638	0.778	1	4	Slc44a2
0.00054024	0.256209	1	0.984	1	4	Smarca5
0.00354072	-0.283442	0.915	0.919	1	4	Smc3
0.00133792	-0.313038	0.851	0.879	1	4	Smc6
0.00565618	-0.258331	0.585	0.69	1	4	Smim10l1
0.000387489	0.36713	0.511	0.348	1	4	Snapc1
0.0024951	-0.25292	0.734	0.849	1	4	Snrpa1
0.00347492	0.300942	0.404	0.29	1	4	Socs5
0.000137337	0.357106	0.436	0.273	1	4	Sorbs2
0.000124769	-0.352987	0.362	0.566	1	4	Sorcs2
0.000221699	0.408222	0.957	0.897	1	4	Sox4
0.00017648	0.392026	0.904	0.842	1	4	Sox9
0.00480262	-0.282924	0.064	0.172	1	4	Spats2l
0.000666822	-0.415122	0.245	0.411	1	4	Spc24
0.00668562	0.29798	0.66	0.582	1	4	Sppl2a
0.00757324	-0.255822	0.266	0.391	1	4	Srgap3
0.00149535	-0.292285	0.926	0.93	1	4	Srsf7
0.000128952	-0.416895	0.415	0.574	1	4	St3gal1
0.000284601	-0.334253	0.191	0.371	1	4	Stac3
0.000165569	0.286217	0.447	0.283	1	4	Stat6
0.00044828	-0.292348	0.106	0.262	1	4	Tcf7l1
0.000200933	-0.323791	0.606	0.765	1	4	Thoc2
0.00864555	-0.254747	0.596	0.708	1	4	Timm10
0.000125959	0.548801	0.989	0.969	1	4	Timp1
0.000463215	-0.321804	0.447	0.642	1	4	Tjp1
0.00215015	0.269304	0.66	0.542	1	4	Tmed3
0.000158403	-0.314166	0.043	0.197	1	4	Tmem119
0.000574033	-0.267599	0.883	0.939	1	4	Tmem160
0.00145164	0.25225	0.489	0.349	1	4	Tmem184c
0.000732367	0.255622	0.543	0.392	1	4	Tmem199
0.000154052	0.285264	0.436	0.282	1	4	Tmem29
0.00166365	-0.432667	0.457	0.555	1	4	Tmem47
0.00150901	0.292799	0.894	0.854	1	4	Tmem50a
0.00145785	0.297432	0.394	0.261	1	4	Tnks1bp1
0.00204745	-0.258533	0.755	0.85	1	4	Tnks2
0.000985459	-1.07206	0.011	0.123	1	4	Tnni1
0.00139487	-1.02833	0.032	0.148	1	4	Tnnt3
0.000784653	0.31888	1	0.956	1	4	Tpm4
0.000159237	0.308802	0.713	0.544	1	4	Trappc5
0.000464419	0.257804	0.436	0.269	1	4	Trib1
0.000413455	-0.282504	0.415	0.583	1	4	Trim28
0.00162287	-0.283484	0.191	0.348	1	4	Trim54
0.000930689	0.262252	0.447	0.307	1	4	Trip6
0.00289763	-0.27217	0.691	0.778	1	4	Tsg101
0.00234025	0.257528	0.777	0.667	1	4	Ttc39b
0.00211364	0.26191	0.904	0.87	1	4	Tuba1c
0.00188625	0.269721	0.266	0.155	1	4	Tubb3
0.00147468	-0.256673	0.191	0.34	1	4	U2af1l4
0.000799808	0.288874	0.574	0.425	1	4	Ube2h
0.000933865	0.252551	0.543	0.397	1	4	Ube4b
0.0014396	-0.309388	0.436	0.576	1	4	Ubtd1
0.00577862	0.358783	0.33	0.208	1	4	Uchl1
0.00334264	0.26879	0.67	0.575	1	4	Upf3a
0.000882895	-0.288904	0.372	0.522	1	4	Usf2
0.00301257	-0.381408	0.596	0.665	1	4	Vamp5
0.000219511	0.326958	0.904	0.839	1	4	Vps35
0.000308178	0.346261	0.755	0.604	1	4	Wdr36
0.00187541	-0.253229	0.287	0.453	1	4	Zdhhc16
0.000399925	-0.349168	0.596	0.689	1	4	Zfand6
0.00176334	-0.255182	0.213	0.363	1	4	Zfp329
0.00369202	-0.328053	0.181	0.315	1	4	Zfp36l1
0.00235585	0.251798	0.468	0.331	1	4	Zfp516
0.000384395	0.351245	0.543	0.383	1	4	Zfp703
0.000766981	-0.259634	0.17	0.332	1	4	Zfp787
0.000608303	-0.260071	0.181	0.348	1	4	Zfp950
0.000180609	0.304472	0.755	0.647	1	4	Zmynd8
0.000129213	-0.328232	0.915	0.96	1	4	Zyx

## Sheet: DMC1
p_val	avg_log2FC	pct.1	pct.2	p_val_adj	cluster	gene
2.70868e-249	1.50528	0.526	0.004	4.19764e-245	6	Hrc
1.20857e-244	4.24958	0.949	0.038	1.87293e-240	6	Myog
1.23547e-211	5.07441	0.833	0.034	1.91461e-207	6	Actc1
1.70371e-177	4.59057	0.641	0.021	2.64025e-173	6	Myh3
1.54286e-172	2.19632	0.769	0.037	2.39097e-168	6	Mymx
1.06263e-171	1.08755	0.397	0.004	1.64676e-167	6	Cacna1s
2.37414e-171	1.55255	0.372	0.003	3.6792e-167	6	Lmod2
9.1953e-170	0.822249	0.423	0.006	1.425e-165	6	Hjv
6.16894e-167	2.99777	0.59	0.018	9.56001e-163	6	Smpx
8.99196e-163	2.55842	0.564	0.017	1.39348e-158	6	Mybph
2.25252e-162	2.2694	0.551	0.016	3.49073e-158	6	Trdn
1.23815e-160	1.51654	0.449	0.008	1.91876e-156	6	Actn2
2.18087e-159	0.988995	0.538	0.015	3.37969e-155	6	Mypn
3.28581e-159	0.615564	0.359	0.003	5.09201e-155	6	Unc45b
7.95862e-156	1.73385	0.487	0.012	1.23335e-151	6	Igfn1
8.75565e-152	0.604028	0.321	0.002	1.35686e-147	6	Gm14635
7.38078e-150	2.26741	0.654	0.028	1.1438e-145	6	Mb
3.74864e-146	0.91169	0.372	0.005	5.80927e-142	6	Filip1
1.22502e-144	0.608876	0.256	0	1.89841e-140	6	Smim5
1.9384e-143	0.659648	0.346	0.004	3.00394e-139	6	Trim63
1.61802e-142	2.44581	0.667	0.034	2.50744e-138	6	Lmod3
2.54596e-140	0.849845	0.397	0.007	3.94547e-136	6	Sgcg
7.6779e-139	1.1271	0.5	0.016	1.18984e-134	6	Srl
1.53588e-135	3.85783	0.628	0.031	2.38015e-131	6	Myl1
4.18107e-133	1.91504	0.372	0.007	6.4794e-129	6	Csrp3
6.82545e-133	1.60017	0.487	0.016	1.05774e-128	6	Nmrk2
1.09153e-132	0.479009	0.295	0.003	1.69154e-128	6	2310043L19Rik
2.07998e-131	2.71087	0.59	0.028	3.22334e-127	6	Mef2c
1.60058e-129	1.78498	0.769	0.056	2.48041e-125	6	Pgam2
1.20903e-128	2.86877	0.538	0.022	1.87364e-124	6	Cox6a2
1.1207e-125	5.3944	0.692	0.046	1.73675e-121	6	Acta1
2.66026e-122	1.40045	0.667	0.041	4.1226e-118	6	Smyd1
6.9786e-121	0.855139	0.474	0.017	1.08147e-116	6	Atp2a1
1.56413e-118	0.6421	0.244	0.001	2.42393e-114	6	Fgf21
2.17269e-118	0.411264	0.244	0.001	3.36701e-114	6	Art1
8.99241e-117	0.82686	0.59	0.031	1.39355e-112	6	Alpk3
2.13483e-116	1.76679	0.692	0.049	3.30835e-112	6	Tnni2
2.38154e-115	0.956952	0.346	0.007	3.69067e-111	6	Obscn
2.27952e-114	0.560088	0.192	0	3.53257e-110	6	Ckm
3.85731e-112	0.906648	0.462	0.018	5.97767e-108	6	Gprc5c
2.32661e-111	2.19951	0.949	0.121	3.60555e-107	6	Ccdc141
4.34617e-111	0.640477	0.359	0.009	6.73525e-107	6	Casz1
8.72966e-109	0.676545	0.449	0.018	1.35283e-104	6	Ppfia4
1.36419e-106	4.63377	0.859	0.098	2.11408e-102	6	Tnni1
3.1623e-106	0.492184	0.231	0.002	4.90062e-102	6	3300002P13Rik
1.64415e-105	2.0234	0.385	0.012	2.54794e-101	6	Casq2
5.11868e-105	1.1777	0.705	0.058	7.93241e-101	6	Tspan33
1.12553e-104	1.18679	0.603	0.04	1.74423e-100	6	5430431A17Rik
1.82952e-100	0.427225	0.192	0.001	2.8352e-96	6	Fam78a
7.22136e-99	4.08187	0.91	0.122	1.11909e-94	6	Tnnt3
2.61032e-98	1.00152	0.551	0.035	4.04521e-94	6	Myom3
5.29649e-95	2.08374	0.949	0.146	8.20798e-91	6	Rbm24
8.64528e-95	1.01244	0.372	0.013	1.33976e-90	6	Tmem182
4.56771e-92	1.37407	0.385	0.015	7.07858e-88	6	Klhl41
1.34202e-91	1.93513	0.782	0.092	2.07972e-87	6	Gm28653
1.15958e-87	1.9905	0.641	0.059	1.79701e-83	6	Cav3
3.21091e-87	0.858264	0.359	0.014	4.97595e-83	6	Myom2
6.60037e-83	1.72386	0.833	0.125	1.02286e-78	6	Fndc5
2.66463e-82	0.479009	0.179	0.001	4.12938e-78	6	BC051019
7.7285e-82	1.95813	0.385	0.019	1.19769e-77	6	Tcap
1.79775e-79	1.0926	0.487	0.034	2.78597e-75	6	Inpp4b
3.53653e-79	0.945142	0.385	0.019	5.48056e-75	6	Cox8b
4.23948e-79	1.81718	0.474	0.033	6.56993e-75	6	Nrap
9.14691e-79	0.441565	0.295	0.01	1.4175e-74	6	Srpk3
1.41915e-78	5.81974	1	0.236	2.19926e-74	6	Mylpf
6.82207e-75	0.377877	0.231	0.005	1.05722e-70	6	Adora1
8.5221e-75	1.24516	0.59	0.058	1.32067e-70	6	Ldb3
9.15231e-75	0.403212	0.231	0.005	1.41833e-70	6	Trim72
1.9072e-74	2.95251	0.987	0.256	2.95559e-70	6	Mymk
8.57374e-73	1.20517	0.538	0.049	1.32867e-68	6	Atcayos
8.98506e-72	1.39383	0.538	0.05	1.39242e-67	6	Tmem38a
8.13459e-71	0.326073	0.167	0.002	1.26062e-66	6	Arx
4.71091e-70	1.20176	0.372	0.021	7.3005e-66	6	Mybpc1
6.05963e-70	1.66628	0.487	0.041	9.39062e-66	6	R3hdml
3.10842e-69	0.456065	0.115	0	4.81712e-65	6	Myoz2
3.8213e-69	0.923654	0.397	0.025	5.92186e-65	6	Fbxl22
8.76967e-69	0.439429	0.282	0.011	1.35904e-64	6	Prkag3
1.73396e-68	1.16683	0.526	0.049	2.68712e-64	6	Sema3d
3.26371e-68	0.956719	0.615	0.07	5.05777e-64	6	Sntb1
3.27698e-68	1.18723	0.397	0.026	5.07833e-64	6	Mylk4
1.10226e-67	4.56984	0.5	0.046	1.70818e-63	6	Myl4
1.21224e-67	2.63635	0.91	0.199	1.8786e-63	6	Fxyd6
1.95598e-67	2.41216	0.833	0.153	3.03119e-63	6	Pdlim3
5.32947e-67	0.922296	0.551	0.056	8.25907e-63	6	Tm6sf1
1.90669e-66	2.83202	1	0.313	2.9548e-62	6	Arpp21
1.32868e-64	3.38148	0.487	0.044	2.05906e-60	6	Tnnc2
2.90452e-64	1.03065	0.333	0.018	4.50114e-60	6	Dmd
7.74051e-63	2.12628	0.218	0.006	1.19955e-58	6	Xirp2
1.59808e-62	0.901593	0.513	0.052	2.47654e-58	6	Wnt9a
7.15065e-62	0.49398	0.256	0.01	1.10814e-57	6	Piezo2
5.56438e-61	1.34315	0.179	0.004	8.62311e-57	6	Tceal7
6.35043e-61	0.32392	0.179	0.004	9.84126e-57	6	Kcnk13
6.71341e-61	0.920924	0.5	0.049	1.04038e-56	6	Palmd
1.86436e-60	0.873823	0.346	0.022	2.8892e-56	6	Txlnb
8.88102e-60	1.53704	0.91	0.217	1.37629e-55	6	Cobl
2.22387e-59	3.33241	0.987	0.36	3.44633e-55	6	Tnnt1
1.2627e-58	0.679822	0.423	0.036	1.9568e-54	6	Apobec2
4.49605e-58	0.319089	0.179	0.004	6.96752e-54	6	Kcnn3
1.01298e-57	1.50882	0.744	0.132	1.56981e-53	6	Ryr1
1.22941e-57	2.74484	0.859	0.2	1.90521e-53	6	Igf2
1.27149e-57	1.91884	0.615	0.086	1.97043e-53	6	Ogn
6.53134e-57	0.275307	0.205	0.006	1.01216e-52	6	Exoc3l
1.1314e-56	0.39947	0.244	0.01	1.75334e-52	6	2900079G21Rik
1.82299e-56	1.44971	0.718	0.126	2.82508e-52	6	Ppp1r14c
4.24838e-55	1.44946	0.756	0.15	6.58371e-51	6	Neurl1a
6.84906e-54	0.263799	0.154	0.003	1.0614e-49	6	Cbfa2t3
1.30515e-53	0.265413	0.141	0.002	2.02259e-49	6	Asb2
1.64103e-52	1.89867	0.962	0.321	2.5431e-48	6	Actn3
2.33206e-52	0.414722	0.295	0.018	3.614e-48	6	Rap1gap2
5.5126e-52	0.858427	0.526	0.067	8.54288e-48	6	Mycl
2.76147e-51	0.847253	0.346	0.027	4.27946e-47	6	Erbb3
7.89347e-51	4.21115	0.974	0.481	1.22325e-46	6	Tnnc1
1.61334e-50	1.1244	0.423	0.043	2.5002e-46	6	C430049B03Rik
1.96025e-50	0.451215	0.128	0.002	3.03781e-46	6	Pvalb
3.86568e-50	0.755381	0.167	0.004	5.99064e-46	6	Srrm4os
1.16523e-49	4.28641	1	0.569	1.80576e-45	6	Ttn
4.12969e-49	2.83565	0.41	0.04	6.39978e-45	6	Myh1
5.44607e-49	0.418964	0.256	0.014	8.43978e-45	6	Dync1i1
1.1406e-48	0.570504	0.244	0.013	1.76758e-44	6	Ablim3
2.55326e-48	1.29345	0.577	0.088	3.95679e-44	6	Ralgps2
1.48329e-47	0.589115	0.397	0.039	2.29866e-43	6	Popdc2
1.75861e-47	0.578473	0.231	0.012	2.72532e-43	6	Inha
2.05735e-47	0.251599	0.115	0.001	3.18828e-43	6	Awat2
3.56416e-47	0.36796	0.128	0.002	5.52338e-43	6	Mstn
1.10362e-46	1.3649	0.205	0.009	1.71029e-42	6	Ankrd2
4.73147e-46	1.56035	0.526	0.077	7.33236e-42	6	Xirp1
7.68035e-46	1.74811	0.846	0.25	1.19022e-41	6	Chrng
2.07008e-45	0.3883	0.256	0.016	3.20801e-41	6	Shroom3
2.34527e-45	2.14228	1	0.853	3.63447e-41	6	Bin1
2.91835e-45	0.727283	0.141	0.003	4.52257e-41	6	Dhrs7c
1.01876e-44	0.259504	0.179	0.007	1.57877e-40	6	Shisal1
1.60505e-44	2.70008	1	0.86	2.48734e-40	6	Neb
1.68176e-44	0.267568	0.103	0.001	2.60622e-40	6	Pnmt
1.56475e-43	-1.86467	0.974	1	2.4249e-39	6	S100a6
1.77054e-43	1.31233	0.782	0.211	2.74381e-39	6	Iffo1
4.74711e-43	1.1262	0.603	0.11	7.3566e-39	6	Olfml2b
6.7525e-43	1.02268	0.641	0.126	1.04643e-38	6	Zbtb18
8.31705e-43	0.855886	0.5	0.074	1.28889e-38	6	Patj
1.84268e-42	1.50535	0.795	0.221	2.8556e-38	6	Synpo2l
2.78283e-42	0.896453	0.615	0.116	4.31255e-38	6	Cap2
2.78692e-42	2.10561	1	0.986	4.31888e-38	6	Cdkn1a
4.54317e-42	-3.59547	0.744	0.996	7.04055e-38	6	Spp1
4.92787e-42	-1.70726	1	1	7.63672e-38	6	Ftl1
1.21342e-41	2.12686	0.962	0.527	1.88044e-37	6	Gadd45a
2.21847e-41	0.994824	0.167	0.006	3.43796e-37	6	Myh8
3.84267e-41	0.579953	0.333	0.032	5.95499e-37	6	Shisa2
6.82494e-41	-2.29027	0.59	0.996	1.05766e-36	6	Hmga2
7.47078e-41	2.46325	0.987	0.686	1.15775e-36	6	Hes6
8.45793e-41	-1.7871	0.936	1	1.31072e-36	6	Ptma
1.70685e-40	0.552078	0.308	0.027	2.6451e-36	6	Itga4
2.22261e-40	1.13461	1	1	3.44437e-36	6	Sh3glb1
3.25462e-40	-2.0736	0.474	0.975	5.04369e-36	6	Anxa5
5.32069e-40	2.29221	0.872	0.324	8.24548e-36	6	Hspb8
1.10692e-39	-2.91782	0.321	0.939	1.7154e-35	6	Tm4sf1
5.81838e-39	2.72823	1	0.921	9.01675e-35	6	Tnnt2
2.11826e-38	-1.46318	0.962	1	3.28267e-34	6	Actb
3.68618e-38	2.06986	1	0.969	5.71247e-34	6	Macf1
5.11847e-38	0.574748	0.218	0.014	7.93209e-34	6	Tceal5
8.81943e-38	2.83517	0.974	0.589	1.36675e-33	6	Acta2
1.49573e-37	1.83245	0.987	0.701	2.31793e-33	6	Mef2a
2.47014e-37	0.446918	0.141	0.005	3.82797e-33	6	Hspb3
4.87191e-37	1.35964	1	0.924	7.55e-33	6	Jsrp1
5.47821e-37	-1.23723	0.923	1	8.48959e-33	6	Cfl1
1.04351e-36	2.18354	1	0.938	1.61712e-32	6	Tpm2
1.8033e-36	1.10119	0.59	0.124	2.79458e-32	6	Cacnb1
2.37136e-36	1.88802	0.833	0.308	3.6749e-32	6	Cacng1
3.14461e-36	-1.63289	0.628	0.978	4.8732e-32	6	Arpc1b
7.11253e-36	0.670785	0.385	0.05	1.10223e-31	6	Tmod1
2.83547e-35	0.817041	0.333	0.039	4.39412e-31	6	Myom1
4.83058e-35	0.98792	0.641	0.149	7.48595e-31	6	Obsl1
6.28586e-35	1.26422	0.91	0.355	9.74119e-31	6	Ank1
1.41544e-34	-1.45742	0.923	1	2.19351e-30	6	Cald1
1.76423e-34	1.85924	0.897	0.446	2.73403e-30	6	Slc29a1
2.36747e-34	1.29831	0.628	0.149	3.66887e-30	6	Slc4a3
2.8048e-34	-1.82141	0.731	0.987	4.34661e-30	6	Ifitm3
4.48186e-34	1.80015	0.962	0.72	6.94554e-30	6	Svbp
5.35369e-34	1.55667	0.91	0.52	8.29661e-30	6	Ankrd10
8.38819e-34	-1.76249	0.654	0.988	1.29992e-29	6	Anxa1
9.88513e-34	0.570504	0.167	0.009	1.5319e-29	6	Ppp1r27
1.21541e-33	0.375856	0.308	0.033	1.88352e-29	6	Myorg
1.43056e-33	1.0836	0.705	0.195	2.21694e-29	6	Akap6
1.75645e-33	1.58127	0.795	0.285	2.72196e-29	6	Pnmal2
1.96914e-33	1.67621	0.795	0.296	3.05158e-29	6	Zfp36l1
4.59445e-33	-1.25194	0.974	1	7.12001e-29	6	Vim
5.19083e-33	1.37189	1	0.831	8.04423e-29	6	Hacd1
8.49685e-33	0.387133	0.141	0.006	1.31676e-28	6	Hspb7
1.404e-32	0.654894	0.423	0.067	2.17578e-28	6	Klhl31
2.17878e-32	0.463482	0.179	0.011	3.37645e-28	6	Atp1a2
2.90739e-32	-1.57168	0.615	0.967	4.50558e-28	6	Tpm4
4.31964e-32	1.10461	1	0.987	6.69414e-28	6	Chrna1
1.85359e-31	-1.61666	0.41	0.941	2.87251e-27	6	Tagln2
3.06455e-31	1.38924	0.949	0.666	4.74914e-27	6	Rbfox2
4.01423e-31	-1.1891	0.885	0.997	6.22085e-27	6	Clic1
4.60896e-31	0.596342	0.192	0.013	7.1425e-27	6	Col25a1
6.47653e-31	0.859376	0.5	0.098	1.00367e-26	6	Parm1
8.79938e-31	0.334463	0.244	0.022	1.36364e-26	6	Klhl40
1.3414e-30	1.33955	0.846	0.375	2.07876e-26	6	Myo18a
1.5711e-30	-1.58491	0.679	0.995	2.43473e-26	6	Ccnd1
1.78789e-30	-1.25279	0.821	0.996	2.7707e-26	6	Sec61b
2.42286e-30	1.77312	0.628	0.168	3.7547e-26	6	Fst
2.99062e-30	1.60031	0.974	0.691	4.63457e-26	6	Palld
5.11421e-30	1.44916	0.987	0.848	7.92549e-26	6	Ccnd3
7.80634e-30	-1.27924	0.872	0.999	1.20975e-25	6	S100a10
8.73056e-30	-1.22716	0.872	0.999	1.35298e-25	6	Anxa2
1.27243e-29	1.41759	1	0.987	1.97188e-25	6	Des
1.6865e-29	-1.48129	0.41	0.923	2.61357e-25	6	Zfp36l2
1.70134e-29	0.42077	0.128	0.006	2.63656e-25	6	Limch1
1.80549e-29	1.14184	0.782	0.275	2.79796e-25	6	Tmem109
2.19241e-29	0.70939	0.526	0.114	3.39757e-25	6	Klhl13
3.57809e-29	1.343	0.936	0.666	5.54497e-25	6	Dlgap4
3.72457e-29	1.46043	0.936	0.669	5.77197e-25	6	Enah
4.52294e-29	0.348724	0.192	0.015	7.00921e-25	6	Cemip
4.83189e-29	-1.25971	0.782	0.997	7.48798e-25	6	Emp3
5.46922e-29	0.789617	0.526	0.114	8.47566e-25	6	Mrln
6.21416e-29	-0.718781	1	1	9.63008e-25	6	Ppia
8.42817e-29	2.32112	1	0.954	1.30611e-24	6	Cryab
8.50271e-29	1.7047	0.179	0.013	1.31766e-24	6	Myh7
1.29873e-28	0.910538	0.667	0.189	2.01263e-24	6	Macrod1
1.91536e-28	-1.49918	0.359	0.894	2.96823e-24	6	Prkg2
1.95783e-28	1.32003	1	0.945	3.03404e-24	6	Cfl2
2.01016e-28	1.40233	0.962	0.676	3.11515e-24	6	St8sia2
6.51739e-28	1.16527	0.808	0.325	1.01e-23	6	Aamdc
9.7786e-28	0.254153	0.154	0.009	1.51539e-23	6	Ablim2
1.12518e-27	1.61921	0.192	0.016	1.74369e-23	6	Fgfbp1
1.37203e-27	0.700249	0.449	0.086	2.12623e-23	6	Gas1
1.961e-27	-1.2458	0.987	1	3.03897e-23	6	Mif
2.23288e-27	1.01032	0.821	0.352	3.4603e-23	6	Stac3
2.4552e-27	1.55858	0.936	0.567	3.80483e-23	6	Fyn
2.67975e-27	1.14559	0.769	0.309	4.15281e-23	6	Wfs1
3.33673e-27	-1.59894	0.308	0.855	5.17093e-23	6	Emp1
3.67714e-27	0.957891	0.641	0.178	5.69846e-23	6	Tmem119
3.83885e-27	1.00096	0.769	0.273	5.94907e-23	6	Rb1
5.17271e-27	1.27178	0.962	0.752	8.01614e-23	6	Ilkap
7.63564e-27	0.460614	0.321	0.046	1.1833e-22	6	Reep1
9.66e-27	-2.38549	0.564	0.936	1.49701e-22	6	S100a4
1.23629e-26	0.987334	0.628	0.185	1.91588e-22	6	Stbd1
1.93862e-26	2.43789	0.705	0.278	3.00427e-22	6	Dclk1
1.96939e-26	1.05909	0.718	0.257	3.05197e-22	6	Col19a1
3.01388e-26	-1.20853	0.654	0.972	4.67062e-22	6	Dstn
3.47641e-26	1.23897	0.436	0.09	5.38739e-22	6	Adamts5
6.57371e-26	0.347662	0.192	0.017	1.01873e-21	6	Traf3ip3
1.55715e-25	1.42592	0.962	0.727	2.41311e-21	6	Scx
2.29092e-25	0.384337	0.282	0.037	3.55024e-21	6	Coq8a
2.58401e-25	1.26255	0.795	0.345	4.00445e-21	6	Nuak1
3.01962e-25	0.330658	0.192	0.017	4.6795e-21	6	B3galt2
3.15021e-25	0.709845	0.5	0.118	4.88187e-21	6	Gatm
3.17843e-25	1.15848	0.795	0.36	4.92562e-21	6	Syne1
3.6873e-25	0.477947	0.308	0.045	5.71421e-21	6	Prox1
4.033e-25	0.3883	0.179	0.015	6.24995e-21	6	3425401B19Rik
4.34524e-25	0.973071	0.538	0.138	6.73382e-21	6	Fibin
4.38698e-25	-1.62789	0.436	0.892	6.7985e-21	6	Plin2
7.90329e-25	1.10882	1	0.807	1.22477e-20	6	Celf2
7.99974e-25	1.25702	0.859	0.455	1.23972e-20	6	Dag1
1.35044e-24	0.943906	0.769	0.322	2.09278e-20	6	Tmem9
1.40384e-24	0.847929	0.987	0.967	2.17552e-20	6	Fxr1
1.40631e-24	1.40532	0.962	0.657	2.17936e-20	6	Acsl3
1.76576e-24	0.404013	0.333	0.053	2.7364e-20	6	Plpp7
2.153e-24	1.00474	1	1	3.3365e-20	6	Tmsb10
2.50272e-24	0.415618	0.231	0.026	3.87846e-20	6	Bcl6
2.63778e-24	1.06047	1	0.998	4.08776e-20	6	Tpm1
2.76974e-24	-1.36802	0.487	0.913	4.29226e-20	6	Dpysl3
3.17508e-24	1.51637	0.974	0.849	4.92043e-20	6	Nexn
3.22701e-24	1.31928	0.987	0.948	5.0009e-20	6	Tuba1b
3.4048e-24	0.842551	0.603	0.18	5.27642e-20	6	Jph2
3.68505e-24	0.873981	0.192	0.018	5.71073e-20	6	Ankrd23
5.68067e-24	-1.10315	0.654	0.968	8.80333e-20	6	Flna
8.85538e-24	0.717463	0.487	0.116	1.37232e-19	6	Dysf
9.39684e-24	0.782696	0.449	0.104	1.45623e-19	6	Fam171a2
1.1665e-23	1.58951	0.923	0.632	1.80772e-19	6	Flnc
1.21343e-23	-0.835628	1	1	1.88046e-19	6	Npm1
1.2561e-23	1.17248	0.974	0.897	1.94658e-19	6	Ndufv3
1.29758e-23	-0.962739	0.974	0.998	2.01085e-19	6	Snrpf
1.45229e-23	-1.60212	0.333	0.84	2.25062e-19	6	Tnc
1.48655e-23	0.925751	0.564	0.166	2.30371e-19	6	Tmem38b
1.5402e-23	-1.23669	0.385	0.872	2.38685e-19	6	Asap1
1.73274e-23	1.27564	0.744	0.331	2.68523e-19	6	Trim54
1.95832e-23	0.706524	0.372	0.071	3.0348e-19	6	Kcnb1
2.19429e-23	1.08012	0.769	0.33	3.40049e-19	6	St3gal5
2.2614e-23	0.971115	0.731	0.273	3.50449e-19	6	Eya4
3.53997e-23	-1.29163	0.41	0.848	5.48589e-19	6	Capg
3.79244e-23	0.884167	0.474	0.12	5.87714e-19	6	Tgfb3
4.09409e-23	0.998475	1	0.997	6.34461e-19	6	Kif5b
4.98114e-23	0.607249	0.244	0.031	7.71928e-19	6	Lman1l
6.17208e-23	1.16571	0.936	0.484	9.56488e-19	6	Lrrn1
6.41494e-23	1.27301	0.885	0.48	9.94123e-19	6	Tubb2a
8.2087e-23	0.640787	0.538	0.143	1.2721e-18	6	Frmpd1
8.88816e-23	0.866768	0.641	0.22	1.3774e-18	6	Baiap2l1
1.20939e-22	0.722137	0.462	0.114	1.87419e-18	6	Itgb6
1.27379e-22	1.10143	0.974	0.801	1.97399e-18	6	Arl6ip5
1.35264e-22	0.765747	0.436	0.1	2.09619e-18	6	Cdk5r1
1.39257e-22	1.02032	0.833	0.415	2.15806e-18	6	Cyb5r1
1.5032e-22	1.32925	0.949	0.766	2.32952e-18	6	Prune2
1.64549e-22	0.685158	0.564	0.165	2.55002e-18	6	Tead4
2.08162e-22	0.31411	0.269	0.038	3.22589e-18	6	Tbc1d8
2.25532e-22	0.792138	0.692	0.252	3.49507e-18	6	Kremen1
2.42615e-22	1.00791	0.795	0.384	3.75981e-18	6	Svil
2.5629e-22	1.11208	0.936	0.682	3.97173e-18	6	Vma21
3.96099e-22	-0.935517	0.949	1	6.13835e-18	6	Actg1
4.49372e-22	1.10996	0.821	0.404	6.96391e-18	6	Sik1
4.69573e-22	0.528214	0.282	0.043	7.27697e-18	6	Myl6b
5.36726e-22	0.37564	0.218	0.026	8.31764e-18	6	A930003A15Rik
5.5134e-22	-0.90125	0.974	0.996	8.54412e-18	6	Msn
6.62263e-22	1.24539	0.5	0.137	1.02631e-17	6	Zdbf2
6.84151e-22	0.602813	0.526	0.141	1.06023e-17	6	Ephb2
7.47813e-22	1.14383	0.808	0.425	1.15889e-17	6	Zfp568
8.90396e-22	-1.03478	0.756	0.989	1.37985e-17	6	Rrbp1
1.16733e-21	1.20461	0.859	0.508	1.80902e-17	6	Olfm1
1.64373e-21	0.989098	0.846	0.431	2.54729e-17	6	Hip1
1.65604e-21	-0.95257	0.833	0.983	2.56636e-17	6	Aprt
3.20769e-21	0.804834	0.885	0.51	4.97096e-17	6	Btbd1
3.56406e-21	-0.857414	0.974	1	5.52322e-17	6	Pgam1
4.37485e-21	1.09688	0.769	0.371	6.77971e-17	6	Dusp27
5.41571e-21	0.263318	0.205	0.024	8.39272e-17	6	Gpr155
6.82987e-21	0.891124	1	0.941	1.05843e-16	6	Cnn3
7.11149e-21	1.01256	0.974	0.74	1.10207e-16	6	Cirbp
9.62481e-21	1.17117	0.551	0.18	1.49156e-16	6	Lmo7
1.12874e-20	-1.80411	0.205	0.735	1.74921e-16	6	Fn1
1.39193e-20	-0.773977	0.987	0.999	2.15708e-16	6	Snrpg
1.77748e-20	-0.775937	1	1	2.75456e-16	6	Eif5a
1.83806e-20	0.956177	0.859	0.52	2.84844e-16	6	Ddr1
1.90956e-20	0.706986	0.359	0.073	2.95924e-16	6	Car2
3.20773e-20	0.812546	0.769	0.323	4.97101e-16	6	Fitm1
4.13852e-20	1.38668	0.808	0.45	6.41346e-16	6	Hspb2
5.03039e-20	1.03471	1	0.985	7.7956e-16	6	Nes
5.74759e-20	0.804274	0.615	0.22	8.90704e-16	6	Ncoa1
6.85513e-20	-0.783887	0.974	1	1.06234e-15	6	Nap1l1
7.10119e-20	1.2393	0.769	0.379	1.10047e-15	6	Tmem64
7.20849e-20	1.3632	0.91	0.656	1.1171e-15	6	Tubb6
7.57158e-20	0.380024	0.231	0.033	1.17337e-15	6	Rab40b
8.57043e-20	0.92875	0.974	0.842	1.32816e-15	6	Rnf11
8.78051e-20	1.0232	0.962	0.84	1.36072e-15	6	Atp1a1
9.62998e-20	2.12272	0.705	0.333	1.49236e-15	6	Cavin4
9.64399e-20	-0.670421	0.846	0.994	1.49453e-15	6	Tpm3
1.21066e-19	0.658002	0.487	0.139	1.87617e-15	6	Gpt2
1.38237e-19	0.38354	0.179	0.02	2.14225e-15	6	Fxyd1
1.53934e-19	1.53043	0.872	0.688	2.38551e-15	6	Popdc3
1.65464e-19	0.485067	0.5	0.138	2.5642e-15	6	2310022B05Rik
1.66214e-19	-0.807291	0.91	0.995	2.57582e-15	6	Ifitm2
1.73686e-19	1.0015	0.949	0.703	2.69161e-15	6	Hsph1
1.82238e-19	0.484132	0.436	0.108	2.82415e-15	6	Dusp13
1.86641e-19	-1.15314	0.731	0.981	2.89237e-15	6	Ccnd2
1.897e-19	-1.17765	0.692	0.949	2.93979e-15	6	Errfi1
1.92685e-19	0.79961	0.705	0.301	2.98603e-15	6	Chrnd
2.0312e-19	-1.30638	0.731	0.976	3.14774e-15	6	Timp1
2.67504e-19	0.371699	0.244	0.037	4.14551e-15	6	Herc3
2.70895e-19	0.912884	0.513	0.165	4.19806e-15	6	Scrib
2.9938e-19	0.273014	0.205	0.026	4.63949e-15	6	Ddc
3.01831e-19	-1.06644	0.936	0.998	4.67748e-15	6	Txnrd1
3.6311e-19	1.42256	0.321	0.065	5.62711e-15	6	Fabp3
3.95412e-19	0.99759	0.769	0.379	6.12769e-15	6	Rragd
4.336e-19	0.464469	0.333	0.068	6.71951e-15	6	Mtss2
5.05903e-19	-0.896771	0.859	0.978	7.83998e-15	6	Cstb
5.2216e-19	1.02553	0.654	0.249	8.09191e-15	6	Tgfb2
5.43288e-19	0.70125	1	1	8.41934e-15	6	Gpx4
5.72284e-19	-1.14184	0.359	0.826	8.86869e-15	6	Gchfr
5.85247e-19	0.898806	0.756	0.349	9.06957e-15	6	Samd8
5.89816e-19	0.290436	0.128	0.01	9.14037e-15	6	Myh2
6.28956e-19	0.793497	0.615	0.23	9.74692e-15	6	Musk
7.68494e-19	0.550667	1	1	1.19094e-14	6	Elob
8.01264e-19	1.81608	0.936	0.631	1.24172e-14	6	Car3
8.19423e-19	-0.785998	0.987	1	1.26986e-14	6	Hspd1
8.24166e-19	-0.573143	1	1	1.27721e-14	6	Rplp0
8.34941e-19	-0.970434	0.282	0.767	1.29391e-14	6	Elk3
8.68021e-19	0.622719	0.218	0.031	1.34517e-14	6	Ptgis
9.55877e-19	0.486288	0.436	0.112	1.48132e-14	6	Coro6
1.48574e-18	-0.470355	1	1	2.30246e-14	6	Rpsa
1.59977e-18	1.27926	0.513	0.164	2.47917e-14	6	Mustn1
2.01758e-18	0.335597	0.218	0.031	3.12664e-14	6	Atp9a
2.55119e-18	-1.0473	0.615	0.91	3.95358e-14	6	Mir100hg
2.57421e-18	-0.895562	0.295	0.789	3.98925e-14	6	Srsf9
2.60871e-18	-1.04926	0.282	0.759	4.04271e-14	6	Flnb
3.54375e-18	0.404744	0.397	0.094	5.49174e-14	6	Dcaf6
3.64329e-18	0.803083	0.923	0.683	5.646e-14	6	Arhgef2
3.94714e-18	0.933969	0.962	0.903	6.11688e-14	6	Pkig
4.14795e-18	-1.15284	0.141	0.688	6.42808e-14	6	Pcolce2
4.57615e-18	0.964909	0.885	0.645	7.09166e-14	6	Pbxip1
4.61107e-18	-0.991298	0.641	0.943	7.14577e-14	6	Cd44
4.78866e-18	1.08336	0.936	0.821	7.42099e-14	6	Myo10
5.65148e-18	0.810583	0.962	0.8	8.7581e-14	6	Msi2
6.0514e-18	1.51836	0.795	0.583	9.37786e-14	6	Map4
6.11602e-18	1.31066	0.718	0.325	9.478e-14	6	C1qtnf3
8.23294e-18	-0.772225	0.949	0.99	1.27586e-13	6	Cdk4
9.75487e-18	-0.545356	1	1	1.51171e-13	6	Rps2
1.02153e-17	1.02274	0.769	0.388	1.58306e-13	6	Aif1l
1.05912e-17	0.660747	0.641	0.248	1.64131e-13	6	Creld1
1.18889e-17	-0.777266	0.833	0.976	1.84242e-13	6	Ywhaq
1.8408e-17	0.967994	0.141	0.014	2.85268e-13	6	Casq1
1.89379e-17	0.748345	0.769	0.379	2.9348e-13	6	Dok7
2.00438e-17	0.690499	0.59	0.212	3.10618e-13	6	Plxna2
2.42143e-17	-0.578086	1	1	3.75249e-13	6	Rps12
2.51573e-17	0.856563	0.974	0.967	3.89863e-13	6	Sptbn1
2.62389e-17	-0.880705	0.718	0.955	4.06624e-13	6	Rhoc
2.78904e-17	1.07843	0.923	0.743	4.32218e-13	6	Cd164
3.65844e-17	-1.12736	0.564	0.909	5.66949e-13	6	Sox4
3.95167e-17	-0.79178	0.885	0.989	6.12391e-13	6	Cdkn2a
4.82674e-17	0.85216	0.808	0.45	7.48e-13	6	Samd4
6.09561e-17	-0.668838	0.962	1	9.44636e-13	6	Eif4a1
7.17423e-17	0.645307	0.603	0.225	1.11179e-12	6	St5
7.22514e-17	-1.08874	0.397	0.829	1.11968e-12	6	Ptgs1
7.45061e-17	0.922792	0.962	0.802	1.15462e-12	6	Ttc3
7.6206e-17	-1.09111	0.551	0.867	1.18096e-12	6	Ugdh
7.85567e-17	-0.945913	0.385	0.795	1.21739e-12	6	Ftl1-ps1
8.53662e-17	0.818195	0.936	0.747	1.32292e-12	6	Maged1
8.70363e-17	0.815803	0.654	0.279	1.3488e-12	6	Inppl1
9.39987e-17	-0.82694	0.872	0.985	1.4567e-12	6	Lrrfip1
1.0181e-16	0.84467	0.59	0.232	1.57775e-12	6	Sspn
1.03651e-16	-0.875171	0.936	0.993	1.60628e-12	6	Ranbp1
1.13351e-16	-0.715647	0.91	0.991	1.7566e-12	6	Selenof
1.29555e-16	-1.00942	0.513	0.881	2.00771e-12	6	Tuba1c
1.3315e-16	-1.00809	0.436	0.819	2.06342e-12	6	Cdk6
1.37009e-16	-1.18454	0.321	0.737	2.12323e-12	6	Rsbn1
1.39468e-16	-0.718161	0.949	1	2.16134e-12	6	Pabpc1
1.59368e-16	0.812176	0.808	0.458	2.46973e-12	6	Bicd2
1.66577e-16	-0.702474	0.974	1	2.58144e-12	6	Calm1
1.72991e-16	0.847997	0.962	0.91	2.68084e-12	6	Map1lc3a
1.91502e-16	0.435709	0.295	0.061	2.9677e-12	6	Dll1
1.96754e-16	0.424397	0.295	0.061	3.04909e-12	6	Adssl1
2.75766e-16	0.366682	0.333	0.076	4.27355e-12	6	Tbc1d24
2.82054e-16	-0.964298	0.192	0.656	4.37098e-12	6	Mmd
2.99963e-16	0.536717	0.436	0.128	4.64853e-12	6	1700025L06Rik
3.22448e-16	-0.885924	0.282	0.781	4.99697e-12	6	Gnb4
3.36155e-16	0.730137	0.654	0.272	5.20939e-12	6	Rassf3
3.4743e-16	-0.980976	0.679	0.955	5.38412e-12	6	Csf1
3.82714e-16	-0.940569	0.436	0.847	5.93092e-12	6	Arl4c
4.03357e-16	-1.0757	0.231	0.695	6.25082e-12	6	Gsn
4.28938e-16	-0.986893	0.077	0.574	6.64724e-12	6	Fstl1
4.34703e-16	-0.761534	1	1	6.73659e-12	6	Ncl
4.38435e-16	0.648094	1	0.982	6.79443e-12	6	Csnk1a1
4.82044e-16	-0.665793	1	1	7.47024e-12	6	Txn1
4.94554e-16	0.849248	0.987	0.976	7.66411e-12	6	Myod1
5.44469e-16	-0.905027	0.436	0.811	8.43764e-12	6	Mtap
6.10715e-16	0.268063	0.167	0.021	9.46426e-12	6	Rftn2
6.69474e-16	-1.06289	0.205	0.679	1.03748e-11	6	Dusp5
7.20462e-16	-0.845687	0.346	0.802	1.1165e-11	6	Fosl1
7.23308e-16	-0.505927	1	1	1.12091e-11	6	Rpl22
8.02627e-16	0.710652	0.462	0.147	1.24383e-11	6	Jph1
9.58968e-16	-0.599222	1	1	1.48611e-11	6	Nme1
9.80187e-16	-1.04985	0.128	0.626	1.519e-11	6	Cxcl12
1.01906e-15	0.327449	0.256	0.049	1.57923e-11	6	Marveld2
1.09505e-15	1.06921	0.705	0.37	1.69699e-11	6	Gamt
1.23082e-15	-1.02826	0.628	0.944	1.9074e-11	6	Hbegf
1.25623e-15	-0.895799	0.333	0.767	1.94678e-11	6	Tes
1.52439e-15	0.685375	0.551	0.207	2.36235e-11	6	Stk17b
1.67695e-15	0.807793	0.949	0.653	2.59877e-11	6	Akap13
2.077e-15	0.738677	0.936	0.634	3.21873e-11	6	Tcf4
2.54858e-15	-0.832725	0.333	0.749	3.94954e-11	6	Ostf1
2.57806e-15	0.678486	0.615	0.251	3.99521e-11	6	Rin3
2.73277e-15	0.574856	0.577	0.214	4.23497e-11	6	Sh3bp4
3.0057e-15	-0.861031	0.808	0.963	4.65794e-11	6	Zyx
3.18773e-15	0.565133	1	1	4.94003e-11	6	mt-Co1
3.43532e-15	-0.816041	0.321	0.759	5.32372e-11	6	Adss
3.92409e-15	0.26802	0.231	0.041	6.08117e-11	6	Afap1l1
4.62954e-15	-1.1363	0.026	0.507	7.1744e-11	6	Serpine1
4.79867e-15	0.889665	1	0.982	7.4365e-11	6	Ncam1
5.15659e-15	0.982561	0.564	0.239	7.99117e-11	6	Vgll2
5.79355e-15	0.65122	0.744	0.367	8.97827e-11	6	Rnf217
5.91561e-15	-0.845985	0.782	0.994	9.16742e-11	6	Sdc4
5.91675e-15	0.439928	0.449	0.139	9.16919e-11	6	C1galt1c1
6.03593e-15	1.37931	0.859	0.526	9.35388e-11	6	Chchd10
6.04515e-15	0.563221	1	1	9.36817e-11	6	Uqcrq
6.18233e-15	-0.948879	0.231	0.673	9.58075e-11	6	Fkbp11
6.48927e-15	0.865245	0.718	0.377	1.00564e-10	6	Akt2
6.88971e-15	0.699974	0.974	0.949	1.0677e-10	6	Ubxn4
7.39782e-15	0.748564	0.987	0.971	1.14644e-10	6	Psmc3
7.55224e-15	0.926156	0.987	0.916	1.17037e-10	6	Runx1
8.43526e-15	0.656979	1	0.939	1.30721e-10	6	Cops9
8.65335e-15	-0.939926	0.359	0.718	1.34101e-10	6	Pgd
9.13429e-15	-0.818236	0.359	0.783	1.41554e-10	6	Sh3bgrl
9.32649e-15	0.880642	0.949	0.788	1.44533e-10	6	Nfe2l1
9.36284e-15	-0.93792	0.231	0.694	1.45096e-10	6	Dcbld2
9.49356e-15	0.742564	0.974	0.899	1.47122e-10	6	Strn3
1.01947e-14	0.758228	0.846	0.685	1.57987e-10	6	Emc2
1.09822e-14	-0.807888	0.885	0.993	1.70191e-10	6	Myh9
1.10417e-14	-0.748472	0.974	0.994	1.71114e-10	6	Anp32b
1.118e-14	0.969876	0.756	0.382	1.73256e-10	6	Ablim1
1.22859e-14	-1.1545	0.154	0.615	1.90394e-10	6	1700012B09Rik
1.2346e-14	0.437447	0.423	0.126	1.91326e-10	6	Lrp4
1.24991e-14	-0.805521	0.667	0.948	1.93699e-10	6	Lrp1
1.30146e-14	-1.09546	0.449	0.813	2.01688e-10	6	Rasa1
1.49537e-14	0.599238	0.372	0.105	2.31737e-10	6	Paxx
1.56176e-14	1.19662	0.936	0.897	2.42026e-10	6	Ckb
1.60719e-14	0.97454	0.744	0.412	2.49067e-10	6	1110002E22Rik
1.66204e-14	0.753927	0.538	0.208	2.57566e-10	6	Pygm
1.70296e-14	0.637615	0.474	0.163	2.63907e-10	6	Tpd52l1
1.73156e-14	0.411113	0.346	0.09	2.6834e-10	6	Tor3a
1.93906e-14	0.480972	0.346	0.091	3.00496e-10	6	Gm45159
1.98436e-14	0.744236	0.872	0.621	3.07517e-10	6	Rtn2
2.19185e-14	-0.845668	0.154	0.612	3.39671e-10	6	Ly6e
2.2637e-14	0.876723	0.987	0.991	3.50805e-10	6	Bag1
2.27325e-14	-0.917595	0.41	0.796	3.52286e-10	6	Serpine2
3.29425e-14	0.457736	0.474	0.159	5.10509e-10	6	Cand2
3.60565e-14	-0.817402	0.051	0.501	5.58768e-10	6	Dock8
4.46386e-14	1.03624	0.821	0.565	6.91764e-10	6	Thop1
4.99965e-14	0.942007	0.846	0.605	7.74796e-10	6	Itga7
5.0397e-14	-0.864651	0.846	0.949	7.81002e-10	6	Gclm
5.52802e-14	-0.911508	0.205	0.652	8.56677e-10	6	Prdx4
6.40672e-14	-0.741169	0.679	0.948	9.92849e-10	6	Iqgap1
6.70308e-14	0.928643	0.974	0.919	1.03878e-09	6	Zfp106
6.77562e-14	-1.11884	0.179	0.63	1.05002e-09	6	Basp1
7.14273e-14	0.33671	0.218	0.04	1.10691e-09	6	Gm3830
7.36156e-14	-0.738393	0.974	0.991	1.14082e-09	6	Pgk1
7.60712e-14	-0.513871	1	0.999	1.17887e-09	6	Atpif1
7.77706e-14	0.642799	0.551	0.218	1.20521e-09	6	Trim55
7.92237e-14	-0.569617	1	0.998	1.22773e-09	6	H3f3b
7.99697e-14	-0.727136	0.885	0.988	1.23929e-09	6	Eno1
9.28746e-14	0.465232	0.513	0.183	1.43928e-09	6	Anxa11
1.01993e-13	1.22521	0.269	0.062	1.58059e-09	6	Serpinb1a
1.17565e-13	0.346072	0.128	0.015	1.82191e-09	6	Lmcd1
1.18389e-13	-0.801848	0.615	0.887	1.83468e-09	6	Kras
1.31211e-13	0.678907	0.615	0.283	2.03337e-09	6	Serinc2
1.35599e-13	-0.748719	0.321	0.736	2.10138e-09	6	Sri
1.60791e-13	-0.381571	1	1	2.49178e-09	6	Nme2
1.97837e-13	0.751967	0.769	0.435	3.06589e-09	6	Atf6
2.02808e-13	0.660361	0.872	0.532	3.14292e-09	6	Sypl
2.05063e-13	-1.12904	0.436	0.771	3.17786e-09	6	Fabp5
2.05899e-13	0.92957	0.974	0.928	3.19081e-09	6	Zbtb20
2.17614e-13	-1.13272	0.038	0.487	3.37237e-09	6	Akap12
2.34321e-13	-0.682613	0.885	0.97	3.63127e-09	6	Sh3bgrl3
2.36037e-13	0.51291	0.321	0.084	3.65786e-09	6	Crabp2
2.37571e-13	-0.687381	0.859	0.99	3.68164e-09	6	Myof
2.60669e-13	0.515181	1	0.996	4.03959e-09	6	Ndufs5
2.65297e-13	-0.347277	1	1	4.11131e-09	6	Rplp2
2.72786e-13	-0.793394	0.141	0.585	4.22737e-09	6	Vcam1
2.77973e-13	0.409543	0.244	0.051	4.30774e-09	6	Vldlr
3.01471e-13	0.363563	0.269	0.062	4.6719e-09	6	Dusp8
3.09482e-13	-1.02474	0.115	0.532	4.79604e-09	6	Pgf
3.11172e-13	-0.484685	1	1	4.82223e-09	6	Bax
3.16479e-13	0.7104	0.846	0.667	4.90448e-09	6	Prrc2b
3.19627e-13	0.624972	0.859	0.571	4.95326e-09	6	Riok3
3.22749e-13	0.539001	0.513	0.193	5.00164e-09	6	Dip2c
3.29189e-13	-0.453224	0.974	1	5.10144e-09	6	Rpl7a
3.34252e-13	-0.83455	0.128	0.552	5.1799e-09	6	Rai14
3.56689e-13	0.852382	0.641	0.306	5.52761e-09	6	Herpud1
3.79773e-13	0.386285	0.372	0.108	5.88534e-09	6	Tmem120b
3.82932e-13	-0.598368	0.923	0.987	5.93429e-09	6	Mrpl20
3.83604e-13	0.451898	0.218	0.043	5.94471e-09	6	Cnr1
3.93671e-13	-0.759139	0.154	0.591	6.10071e-09	6	Prkar2b
3.96735e-13	0.725602	0.359	0.107	6.14821e-09	6	Otud1
3.97034e-13	0.797314	1	0.976	6.15284e-09	6	Eno3
4.31753e-13	-0.819338	0.526	0.847	6.69087e-09	6	Ahcyl1
4.39155e-13	2.44344	0.218	0.045	6.80558e-09	6	Bex1
4.58671e-13	-0.679421	0.731	0.938	7.10803e-09	6	Mak16
5.59042e-13	0.52666	0.487	0.189	8.66348e-09	6	Zfp251
5.97003e-13	0.669648	0.987	0.841	9.25175e-09	6	Dmpk
6.08834e-13	0.709964	0.987	0.901	9.4351e-09	6	Cbx5
6.18377e-13	0.409842	0.269	0.064	9.58298e-09	6	Fgf13
6.62583e-13	0.338725	0.128	0.016	1.0268e-08	6	Fhl1
6.72773e-13	-0.536052	0.987	1	1.0426e-08	6	S100a11
7.27931e-13	0.836731	0.821	0.554	1.12807e-08	6	Auts2
8.23126e-13	0.440753	0.333	0.095	1.2756e-08	6	Stim1
8.37157e-13	0.590375	1	0.969	1.29734e-08	6	Mrpl33
8.60621e-13	-0.895512	0.128	0.557	1.3337e-08	6	Ptprk
8.8478e-13	-0.774756	0.603	0.857	1.37114e-08	6	B2m
1.05943e-12	-0.843873	1	0.997	1.6418e-08	6	Hmgb1
1.23886e-12	-0.422406	1	1	1.91985e-08	6	Rack1
1.34245e-12	0.791692	0.833	0.67	2.08039e-08	6	Smim11
1.34627e-12	0.761025	0.846	0.633	2.08632e-08	6	Lima1
1.42529e-12	-1.04992	0.269	0.638	2.20878e-08	6	Dut
1.4551e-12	-0.604909	0.987	0.999	2.25497e-08	6	Set
1.48378e-12	-0.584543	0.962	0.989	2.29942e-08	6	Clta
1.50647e-12	-0.762002	0.718	0.939	2.33458e-08	6	Nop56
1.57087e-12	0.699206	0.731	0.412	2.43437e-08	6	Cdh15
1.60441e-12	-0.745159	0.897	0.979	2.48636e-08	6	Fam162a
1.64206e-12	0.656397	0.833	0.554	2.5447e-08	6	Lrpap1
1.70335e-12	0.733327	1	0.995	2.63968e-08	6	Aldoa
1.70626e-12	0.681467	0.782	0.456	2.64419e-08	6	Prkar2a
1.70909e-12	-0.667211	0.692	0.904	2.64857e-08	6	Srp72
1.81815e-12	-0.745211	0.436	0.783	2.81758e-08	6	Arpc5
1.86886e-12	-0.806062	0.333	0.681	2.89617e-08	6	F2r
1.96474e-12	-0.3748	1	1	3.04475e-08	6	Rpl28
2.29421e-12	0.65764	0.692	0.355	3.55534e-08	6	Prkaca
2.4657e-12	-0.736009	0.397	0.769	3.8211e-08	6	Lamb1
2.56477e-12	0.652399	0.782	0.472	3.97463e-08	6	Adprh
2.67856e-12	-0.625255	0.897	0.97	4.15096e-08	6	Gpx1
2.89478e-12	0.696236	0.59	0.278	4.48604e-08	6	Zeb1
2.93376e-12	0.486533	0.487	0.184	4.54645e-08	6	Usp29
2.96157e-12	0.702615	0.91	0.788	4.58955e-08	6	Fyttd1
3.01994e-12	0.897759	0.833	0.587	4.68e-08	6	Tuba4a
3.34731e-12	0.355194	0.218	0.045	5.18733e-08	6	Slc16a2
3.47084e-12	0.263142	0.244	0.055	5.37876e-08	6	Calml4
3.51284e-12	-0.817527	0.667	0.875	5.44384e-08	6	Siva1
3.80324e-12	0.704996	0.987	0.976	5.89388e-08	6	Ndufa5
3.90395e-12	0.481086	1	1	6.04996e-08	6	Bsg
3.94667e-12	-0.8212	0.128	0.539	6.11616e-08	6	Bok
3.95274e-12	0.749699	0.949	0.827	6.12556e-08	6	Cnot6l
4.02017e-12	-0.76936	0.244	0.609	6.23006e-08	6	Litaf
4.50907e-12	-0.875095	0.141	0.561	6.98771e-08	6	Prrg4
4.89734e-12	-0.848541	0.128	0.525	7.58941e-08	6	Rgs17
4.95642e-12	-0.333893	1	1	7.68097e-08	6	Rps10
5.25823e-12	1.28904	0.615	0.308	8.14868e-08	6	Hist1h2bc
5.51463e-12	0.572196	1	0.954	8.54601e-08	6	Zfp706
5.91977e-12	0.638636	0.846	0.608	9.17386e-08	6	Rapsn
6.25416e-12	-0.757107	0.59	0.9	9.69207e-08	6	Epb41l2
6.57955e-12	-0.727988	0.897	0.972	1.01963e-07	6	Hnrnpa1
6.64397e-12	0.360374	0.282	0.073	1.02962e-07	6	Abcb6
7.04356e-12	0.847064	0.769	0.413	1.09154e-07	6	Tubb2b
7.4421e-12	0.674552	0.949	0.744	1.1533e-07	6	Vasp
7.75682e-12	0.602756	0.821	0.61	1.20207e-07	6	Stk11
8.71026e-12	-0.72074	0.269	0.663	1.34983e-07	6	Plpp2
8.95508e-12	-0.622831	0.923	0.996	1.38777e-07	6	Lgals3
9.12541e-12	-0.580215	0.974	0.99	1.41416e-07	6	Llph
9.14361e-12	0.661437	0.564	0.26	1.41698e-07	6	Dtna
1.02999e-11	0.787438	0.949	0.945	1.59618e-07	6	Zfand5
1.04866e-11	-0.584297	0.987	1	1.6251e-07	6	Ran
1.05613e-11	-2.09113	0.718	0.851	1.63669e-07	6	Gpx8
1.08492e-11	-0.499352	0.974	1	1.68131e-07	6	Sfr1
1.1461e-11	0.657132	0.808	0.525	1.77612e-07	6	Amotl2
1.1768e-11	-0.403042	1	1	1.82369e-07	6	Rpl12
1.19089e-11	0.524372	0.487	0.19	1.84552e-07	6	Nol3
1.22608e-11	-0.367244	1	1	1.90005e-07	6	Rps28
1.25501e-11	0.72956	0.962	0.913	1.94489e-07	6	Hypk
1.28035e-11	-0.55716	0.987	0.995	1.98415e-07	6	Atox1
1.32774e-11	0.611706	1	0.997	2.0576e-07	6	Rtn4
1.44832e-11	1.03559	0.654	0.38	2.24447e-07	6	Egln3
1.45327e-11	0.651835	0.974	0.952	2.25213e-07	6	Timp2
1.47453e-11	-0.753776	0.013	0.401	2.28508e-07	6	Tkt
1.54648e-11	0.647028	0.962	0.772	2.39657e-07	6	Tspan3
1.86352e-11	0.796864	0.923	0.78	2.8879e-07	6	Dnajb11
1.88336e-11	-0.699817	0.269	0.641	2.91865e-07	6	Plp2
1.90302e-11	0.272039	0.244	0.058	2.94911e-07	6	Sctr
1.99936e-11	-0.743361	0.487	0.803	3.09841e-07	6	Unc5b
2.05813e-11	-0.369914	1	1	3.18948e-07	6	Rps24
2.14311e-11	-0.648215	0.654	0.915	3.32118e-07	6	Fscn1
2.25804e-11	0.704758	0.872	0.614	3.49928e-07	6	Gpc1
2.36465e-11	-1.86151	0.128	0.509	3.6645e-07	6	Aqp5
2.4294e-11	0.669158	0.821	0.568	3.76484e-07	6	Pigp
2.51657e-11	-0.551076	0.962	0.992	3.89993e-07	6	Fkbp1a
2.54307e-11	1.14117	0.41	0.161	3.941e-07	6	Spats2l
2.61279e-11	-0.934803	0.846	0.975	4.04905e-07	6	Tubb5
2.72086e-11	-0.659798	0.756	0.914	4.21652e-07	6	Rap1b
2.91992e-11	-0.737239	0.192	0.599	4.525e-07	6	Efnb2
2.95714e-11	0.402677	0.359	0.114	4.58269e-07	6	Armcx4
3.09635e-11	-0.331967	1	1	4.79842e-07	6	Rps20
3.14249e-11	0.946179	0.846	0.612	4.86991e-07	6	Klf5
3.25108e-11	0.29591	0.308	0.087	5.03819e-07	6	Rbm38
3.4027e-11	-0.553739	1	0.997	5.27316e-07	6	Tmsb4x
3.61253e-11	0.727145	0.397	0.146	5.59834e-07	6	Pacsin3
3.91716e-11	-0.735234	0.756	0.945	6.07042e-07	6	Ptms
4.0675e-11	0.883236	0.936	0.841	6.30341e-07	6	Atp2a2
4.31458e-11	0.410837	0.41	0.145	6.68631e-07	6	Smtn
4.84203e-11	-0.460238	1	1	7.5037e-07	6	Ybx1
4.91375e-11	-0.359257	1	1	7.61484e-07	6	Rpl32
5.0284e-11	0.368008	0.295	0.083	7.79252e-07	6	Igf1
5.05493e-11	-0.917278	0.141	0.505	7.83363e-07	6	Pdlim1
5.12964e-11	0.545057	0.782	0.458	7.9494e-07	6	Smim7
5.28806e-11	0.607811	0.513	0.236	8.1949e-07	6	Kcnq4
5.79195e-11	-0.686788	0.115	0.509	8.97578e-07	6	Chst2
6.04403e-11	0.818556	0.705	0.438	9.36644e-07	6	Nav2
6.22491e-11	0.51594	0.449	0.165	9.64674e-07	6	Lsp1
6.25249e-11	0.603955	0.718	0.419	9.68949e-07	6	Sgcb
6.38324e-11	0.360122	0.359	0.117	9.89211e-07	6	Prepl
6.54813e-11	-0.687616	0.321	0.682	1.01476e-06	6	Nt5c
7.18267e-11	0.487262	0.987	0.927	1.1131e-06	6	Ube3a
7.22211e-11	0.712395	0.833	0.605	1.11921e-06	6	Tm2d1
7.44355e-11	0.617785	0.923	0.764	1.15353e-06	6	Ndufa9
7.66652e-11	0.288429	0.218	0.05	1.18808e-06	6	Cxcr4
7.70195e-11	-0.733358	0.346	0.669	1.19357e-06	6	Por
7.82984e-11	-0.392671	1	1	1.21339e-06	6	Pkm
7.86877e-11	-0.390719	1	1	1.21942e-06	6	Rps27l
8.95488e-11	0.557412	0.59	0.296	1.38774e-06	6	Tmem189
9.08524e-11	-0.579008	0.974	0.999	1.40794e-06	6	Hmgn1
9.20319e-11	0.654287	0.974	0.93	1.42622e-06	6	Cdh2
1.14202e-10	0.339508	0.295	0.086	1.76979e-06	6	Tbx15
1.14598e-10	0.608252	0.231	0.058	1.77592e-06	6	Prkg1
1.28673e-10	-0.745011	0.5	0.764	1.99405e-06	6	Klf13
1.35401e-10	-0.644443	0.974	0.995	2.09831e-06	6	Hnrnpa3
1.50427e-10	0.354588	0.397	0.14	2.33116e-06	6	Tap2
1.55985e-10	-0.658413	0.692	0.916	2.4173e-06	6	Ppa1
1.61876e-10	-0.642796	0.013	0.373	2.50859e-06	6	Wincr1
1.64738e-10	0.405946	0.372	0.127	2.55295e-06	6	Mettl22
1.72128e-10	0.466943	0.397	0.145	2.66746e-06	6	Mfsd2a
1.81331e-10	0.681162	0.692	0.403	2.81009e-06	6	Traf4
1.97274e-10	-0.738466	0.487	0.779	3.05715e-06	6	Pdgfa
1.9926e-10	0.557375	0.936	0.717	3.08794e-06	6	Dync1li1
2.07548e-10	0.579584	0.987	0.926	3.21637e-06	6	Cox14
2.08625e-10	0.822035	0.833	0.617	3.23306e-06	6	Mthfd2
2.23031e-10	-0.622626	0.987	0.998	3.45631e-06	6	Prrc2c
2.33819e-10	-0.700859	0.551	0.836	3.6235e-06	6	Snhg4
2.61117e-10	0.825823	0.692	0.474	4.04652e-06	6	Dyrk2
2.698e-10	0.492899	1	0.953	4.18109e-06	6	Ndufb1-ps
2.69824e-10	-0.758724	0.744	0.962	4.18146e-06	6	Col18a1
2.77836e-10	0.372407	0.282	0.082	4.30562e-06	6	Mboat2
3.02269e-10	0.470082	1	1	4.68427e-06	6	Ndufb9
3.35307e-10	0.503141	0.538	0.252	5.19626e-06	6	Synrg
3.36459e-10	-0.636393	0.821	0.936	5.21411e-06	6	Zwint
3.48461e-10	0.434454	0.346	0.12	5.4001e-06	6	Synpo2
3.51413e-10	0.421957	0.282	0.084	5.44584e-06	6	Prune1
3.53779e-10	0.646924	0.936	0.829	5.48252e-06	6	Midn
3.63356e-10	0.716137	0.987	0.992	5.63093e-06	6	Top1
3.68061e-10	-0.518964	0.872	0.975	5.70384e-06	6	Ube2i
3.69042e-10	0.574285	0.718	0.426	5.71905e-06	6	Acat1
3.94924e-10	-0.64773	0.333	0.683	6.12014e-06	6	Carhsp1
4.17952e-10	0.508679	0.577	0.273	6.47701e-06	6	Agl
4.21183e-10	-0.59424	0.615	0.843	6.52707e-06	6	Hsd17b12
4.35127e-10	-0.659836	0.667	0.878	6.74317e-06	6	Gsto1
4.87754e-10	-0.69841	0.09	0.449	7.55872e-06	6	Gja1
4.89081e-10	0.718407	0.692	0.439	7.57928e-06	6	Sirt2
5.18707e-10	0.577567	0.872	0.604	8.03841e-06	6	Sgca
5.66507e-10	0.624583	0.615	0.322	8.77916e-06	6	Arhgap28
5.67826e-10	-0.717253	0.372	0.715	8.7996e-06	6	Cnn2
5.79402e-10	-0.636306	0.474	0.778	8.97899e-06	6	Prelid1
5.94015e-10	0.683149	0.564	0.294	9.20544e-06	6	Mknk2
6.125e-10	-0.768156	0.141	0.508	9.49192e-06	6	Dnmt1
6.49977e-10	-0.38595	1	1	1.00727e-05	6	Rps23
6.64824e-10	-0.602431	0.846	0.926	1.03028e-05	6	Actn1
7.67654e-10	-0.623624	0.026	0.37	1.18963e-05	6	Fxyd5
7.78821e-10	0.618751	0.731	0.459	1.20694e-05	6	Hivep2
7.8078e-10	-0.574016	0.731	0.91	1.20998e-05	6	Fbl
8.17949e-10	-0.930169	0.026	0.369	1.26758e-05	6	Alcam
8.79621e-10	0.681336	0.282	0.086	1.36315e-05	6	Atf3
1.00655e-09	0.655697	0.821	0.588	1.55986e-05	6	Iscu
1.00768e-09	-0.673138	0.218	0.569	1.5616e-05	6	Gpd2
1.12243e-09	-0.591772	0.077	0.427	1.73942e-05	6	Pnp
1.16911e-09	-0.531665	0.833	0.941	1.81176e-05	6	Mrpl34
1.19018e-09	0.80412	0.949	0.855	1.84442e-05	6	Acadl
1.19563e-09	0.553957	0.474	0.21	1.85287e-05	6	Ano5
1.20241e-09	-0.626942	0.231	0.581	1.86338e-05	6	Lasp1
1.22546e-09	0.455373	0.603	0.309	1.89909e-05	6	Gatd3a
1.2919e-09	-0.662555	0.09	0.436	2.00205e-05	6	Cpe
1.30457e-09	-0.309493	1	1	2.02168e-05	6	Rps11
1.35948e-09	0.487737	0.462	0.194	2.10679e-05	6	Alpk2
1.43604e-09	-0.643825	0.833	0.953	2.22543e-05	6	Smad7
1.43838e-09	-0.579893	0.077	0.425	2.22905e-05	6	Sfxn1
1.44985e-09	0.59341	0.692	0.412	2.24683e-05	6	Atraid
1.48225e-09	-0.480207	1	0.997	2.29704e-05	6	Eif5
1.49412e-09	-0.728434	0.346	0.694	2.31544e-05	6	Ezr
1.51721e-09	-0.581346	0.577	0.808	2.35122e-05	6	Rab34
1.53186e-09	0.594093	0.692	0.444	2.37392e-05	6	Josd2
1.55632e-09	-0.605283	0.641	0.899	2.41183e-05	6	Ltbp1
1.60165e-09	-0.654773	0.077	0.416	2.48208e-05	6	Ntn4
1.60667e-09	0.471569	0.615	0.316	2.48985e-05	6	Mapre3
1.63533e-09	0.257207	0.269	0.078	2.53427e-05	6	Lifr
1.6925e-09	-0.861401	0.179	0.52	2.62287e-05	6	Cks2
1.7361e-09	-0.728868	0.141	0.491	2.69043e-05	6	Ecm1
1.74659e-09	0.731622	0.59	0.331	2.7067e-05	6	Jam3
1.74988e-09	-0.57223	0.936	0.99	2.71179e-05	6	H2afj
1.88439e-09	-0.768349	0.231	0.574	2.92024e-05	6	Selenoh
1.92797e-09	-0.333347	1	1	2.98777e-05	6	Rps18
1.94098e-09	0.719847	0.897	0.675	3.00794e-05	6	Gadd45g
2.08005e-09	0.489729	0.795	0.506	3.22345e-05	6	Smarcd3
2.1427e-09	-0.765061	0.679	0.928	3.32054e-05	6	Thbs1
2.18103e-09	-0.277626	1	1	3.37994e-05	6	Rps16
2.28505e-09	0.483058	0.474	0.21	3.54115e-05	6	Ifitm10
2.29842e-09	-0.63317	0.141	0.495	3.56186e-05	6	Cep250
2.52624e-09	-0.593397	0.154	0.509	3.91491e-05	6	Pi4k2b
2.55712e-09	-1.00182	0.218	0.56	3.96277e-05	6	Fbln2
2.63585e-09	0.707288	0.551	0.313	4.08477e-05	6	Chn1
2.80425e-09	0.892681	0.756	0.568	4.34574e-05	6	Pdlim4
2.81509e-09	0.439974	1	0.988	4.36254e-05	6	Ndufs7
2.82014e-09	0.709677	0.718	0.466	4.37038e-05	6	Dipk2a
2.83417e-09	0.541766	0.987	0.874	4.39211e-05	6	Aco2
2.92705e-09	0.313117	0.308	0.1	4.53606e-05	6	Trp53cor1
2.93359e-09	-0.613474	0.321	0.659	4.54618e-05	6	Efemp2
2.97844e-09	0.697962	0.692	0.443	4.61569e-05	6	Orai1
3.01426e-09	0.550889	0.551	0.276	4.6712e-05	6	Esyt1
3.29195e-09	-0.627728	0.372	0.684	5.10153e-05	6	Fnbp1l
3.31253e-09	-0.311569	1	1	5.13342e-05	6	Rps9
3.3751e-09	-0.763378	0.949	0.985	5.23039e-05	6	Cited2
3.42778e-09	-0.34371	1	0.999	5.31203e-05	6	Rps4x
3.45918e-09	-0.469355	1	0.999	5.36068e-05	6	Prdx1
3.57977e-09	-0.628565	0.269	0.597	5.54757e-05	6	Cttnbp2nl
3.87749e-09	-0.743019	0.115	0.452	6.00895e-05	6	Nrn1
3.90819e-09	-0.515183	0.962	0.983	6.05652e-05	6	Snrpd1
3.95526e-09	0.51577	1	0.984	6.12947e-05	6	Atp5k
4.08515e-09	0.500298	0.641	0.354	6.33076e-05	6	Insig2
4.1739e-09	0.356086	0.359	0.13	6.46829e-05	6	Igdcc4
4.22787e-09	0.496875	0.282	0.092	6.55194e-05	6	Wnt4
4.29106e-09	-0.636235	0.385	0.714	6.64986e-05	6	Dusp4
4.36266e-09	-0.585365	0.269	0.619	6.76081e-05	6	Coro1c
4.42243e-09	-0.621497	0.359	0.706	6.85343e-05	6	Arhgap22
4.42416e-09	0.377859	0.359	0.132	6.85612e-05	6	Atoh8
4.43664e-09	-0.517599	0.564	0.854	6.87546e-05	6	Cyfip1
4.55121e-09	0.573104	0.449	0.196	7.05301e-05	6	Fdft1
4.62095e-09	0.467197	0.923	0.751	7.16109e-05	6	2900097C17Rik
4.76743e-09	-1.60662	0.128	0.449	7.38809e-05	6	Ccn2
4.77915e-09	0.472008	0.449	0.196	7.40625e-05	6	Ptges3l
4.78122e-09	0.280813	0.218	0.057	7.40946e-05	6	Usp13
4.78492e-09	-0.87594	0.577	0.78	7.41518e-05	6	Cks1b
4.84547e-09	0.66878	0.872	0.675	7.50903e-05	6	Aopep
5.04397e-09	0.27223	0.231	0.062	7.81664e-05	6	Slc22a17
5.19159e-09	0.466574	0.462	0.206	8.0454e-05	6	Zbtb7c
5.1972e-09	-0.55832	0.654	0.877	8.0541e-05	6	Ebna1bp2
5.29206e-09	0.875451	0.872	0.8	8.20111e-05	6	Gadd45b
5.35898e-09	-0.566933	0.744	0.936	8.30482e-05	6	Map2k3
5.49013e-09	-0.603145	0.833	0.935	8.50805e-05	6	Npc2
5.65833e-09	0.274413	0.256	0.076	8.76871e-05	6	Erbb2
5.76736e-09	0.455665	0.718	0.412	8.93768e-05	6	Dnajb14
5.91137e-09	-0.423977	1	0.999	9.16085e-05	6	Sumo2
6.0465e-09	-0.585345	0.269	0.589	9.37026e-05	6	Nudt5
6.09293e-09	-0.797188	0.462	0.736	9.44221e-05	6	Gng11
6.18331e-09	0.567411	0.538	0.261	9.58228e-05	6	Utp14b
6.29518e-09	-1.3046	0.026	0.343	9.75565e-05	6	Grem1
6.32322e-09	0.398402	0.41	0.17	9.79909e-05	6	Gys1
6.32595e-09	-0.516901	0.795	0.945	9.80332e-05	6	Xrn2
6.39095e-09	0.773639	0.769	0.632	9.90406e-05	6	Ehbp1l1
6.5218e-09	0.317732	0.244	0.07	0.000101068	6	Clip4
6.52471e-09	0.45625	0.5	0.23	0.000101113	6	Arhgap24
6.58644e-09	-0.604646	0.205	0.545	0.00010207	6	H2-D1
6.81409e-09	0.60126	0.795	0.542	0.000105598	6	Chd7
7.15113e-09	0.721798	0.846	0.711	0.000110821	6	Mpc1
7.16748e-09	-0.324477	1	1	0.000111074	6	Rpl27a
7.49263e-09	-0.589991	0.154	0.498	0.000116113	6	Epb41l3
7.54325e-09	0.76263	0.628	0.375	0.000116898	6	Ugp2
7.63256e-09	0.322453	0.346	0.126	0.000118282	6	Cpeb4
7.86111e-09	0.370846	1	1	0.000121824	6	mt-Co3
7.95772e-09	0.655284	0.731	0.501	0.000123321	6	Bod1
8.19848e-09	-0.636848	0.692	0.932	0.000127052	6	Col4a1
8.49007e-09	-0.295677	1	1	0.000131571	6	Rpl35a
8.49606e-09	0.367164	0.449	0.192	0.000131664	6	Glce
8.77399e-09	-0.620628	0.397	0.697	0.000135971	6	Map3k2
8.95054e-09	0.636215	0.692	0.42	0.000138707	6	Vgll3
9.18515e-09	0.428057	0.538	0.254	0.000142342	6	Pink1
9.36853e-09	0.706873	0.641	0.368	0.000145184	6	Tspan9
9.93974e-09	-0.607628	0.218	0.55	0.000154036	6	LTO1
9.97785e-09	-0.349424	1	1	0.000154627	6	Rps15
1.0051e-08	-0.574738	0.192	0.521	0.00015576	6	Sinhcaf
1.06305e-08	0.28407	0.115	0.019	0.000164741	6	Myzap
1.07041e-08	-0.322969	1	1	0.000165881	6	Rpl11
1.11519e-08	-0.320944	1	1	0.00017282	6	Rpl6
1.12095e-08	-0.546957	0.731	0.889	0.000173713	6	Ckap4
1.12915e-08	-0.57392	0.077	0.395	0.000174984	6	Ephx1
1.20101e-08	0.588301	0.962	0.865	0.000186121	6	Anapc13
1.21677e-08	0.382174	0.359	0.139	0.000188564	6	E2f2
1.23514e-08	0.33138	0.321	0.114	0.00019141	6	Mpi
1.30497e-08	-0.556374	0.769	0.918	0.000202232	6	Wdr43
1.45876e-08	-0.584398	0.064	0.393	0.000226063	6	Gm14636
1.4767e-08	-0.566929	0.218	0.534	0.000228844	6	Trim26
1.50264e-08	0.351936	1	1	0.000232865	6	mt-Co2
1.67996e-08	-1.09801	0.115	0.434	0.000260343	6	Trbc2
1.79737e-08	0.549324	0.859	0.73	0.000278539	6	Atp6v1d
1.89465e-08	0.262043	0.154	0.033	0.000293614	6	Hectd2os
1.92077e-08	-0.359411	0.987	1	0.000297662	6	Lgals1
2.12369e-08	0.33089	0.372	0.146	0.000329108	6	Npc1
2.13272e-08	0.541849	0.91	0.77	0.000330508	6	Slc44a2
2.22016e-08	-0.838574	0.244	0.551	0.000344058	6	Angptl4
2.28082e-08	0.485441	0.718	0.422	0.000353459	6	Ube2h
2.29028e-08	-0.579358	0.09	0.414	0.000354925	6	Dab2
2.33978e-08	-0.544871	0.718	0.901	0.000362595	6	Mybbp1a
2.43596e-08	0.342992	0.308	0.108	0.0003775	6	Rcan1
2.46489e-08	-0.662968	0.513	0.765	0.000381985	6	Soat1
2.4708e-08	0.269279	0.192	0.05	0.0003829	6	Thnsl1
2.56024e-08	-0.559035	0.821	0.953	0.000396761	6	Nolc1
2.61235e-08	-0.650345	0.244	0.572	0.000404836	6	Crim1
2.63709e-08	0.368536	0.321	0.119	0.000408671	6	Rassf7
2.68502e-08	0.815256	0.731	0.533	0.000416097	6	Pdlim7
2.71319e-08	-0.583631	0.231	0.538	0.000420462	6	Cd47
2.7473e-08	-0.563411	0.321	0.651	0.000425749	6	Irf2
2.75389e-08	-0.701103	0.372	0.651	0.000426771	6	Ddah1
2.95018e-08	0.951365	0.974	0.892	0.000457189	6	Tuba1a
2.95263e-08	0.258033	0.269	0.087	0.000457568	6	Ccdc134
3.07315e-08	-0.507431	0.538	0.803	0.000476246	6	Nudt4
3.25176e-08	0.405158	1	1	0.000503925	6	Ndufa13
3.41481e-08	0.39126	0.423	0.185	0.000529193	6	Ap4s1
3.48265e-08	-0.511423	0.897	0.963	0.000539707	6	Hnrnpm
3.63238e-08	-0.617131	0.474	0.758	0.000562909	6	Cd9
3.69855e-08	-0.31994	1	1	0.000573164	6	Rps21
3.73927e-08	0.57763	0.679	0.418	0.000579475	6	Trio
3.75786e-08	0.452566	1	0.972	0.000582355	6	Ndufb11
3.78178e-08	-0.66369	0.346	0.652	0.000586063	6	Celf4
3.81616e-08	-0.741217	0.026	0.324	0.00059139	6	Sfrp2
3.94159e-08	0.342864	1	1	0.000610829	6	Atp5d
3.96049e-08	-0.558401	0.346	0.642	0.000613757	6	Utp20
4.11545e-08	-0.254749	1	1	0.000637771	6	Rpl39
4.13395e-08	0.498688	0.705	0.434	0.000640639	6	Kdm6b
4.16813e-08	0.620011	0.91	0.889	0.000645936	6	Mpc2
4.23549e-08	-0.393888	0.987	0.996	0.000656373	6	Bzw1
4.33958e-08	0.507952	0.949	0.833	0.000672504	6	Mob4
4.478e-08	0.543455	0.846	0.693	0.000693956	6	Tcf12
4.51485e-08	0.283008	0.244	0.076	0.000699666	6	Usp11
4.53306e-08	0.51121	0.795	0.576	0.000702488	6	Herc1
4.61887e-08	0.546519	1	0.996	0.000715786	6	Cdv3
4.75197e-08	-0.575143	0.474	0.761	0.000736413	6	Bzw2
4.83752e-08	0.342189	0.423	0.182	0.00074967	6	Htra3
4.93051e-08	-0.558705	0.103	0.403	0.000764081	6	Vav3
5.07142e-08	0.569299	0.538	0.285	0.000785918	6	Gyg
5.09121e-08	-0.592038	0.218	0.522	0.000788985	6	Itpripl2
5.14601e-08	0.361334	1	1	0.000797478	6	Cox5b
5.27e-08	0.357146	0.372	0.153	0.000816692	6	Sap30
5.27423e-08	0.360694	0.41	0.175	0.000817347	6	Smim1
5.31795e-08	-0.526376	0.474	0.734	0.000824122	6	Trp53
5.55015e-08	0.615844	0.679	0.433	0.000860107	6	Scn5a
5.56928e-08	-0.540162	0.423	0.7	0.000863071	6	Frmd6
5.57056e-08	0.722394	0.667	0.448	0.00086327	6	Igf2r
5.75328e-08	-0.564243	0.013	0.299	0.000891586	6	Apbb1ip
5.88401e-08	-0.525899	0.333	0.64	0.000911846	6	Ptbp1
6.00087e-08	-0.567161	0.782	0.944	0.000929956	6	Phgdh
6.49545e-08	-0.291291	1	1	0.0010066	6	Rpl31
6.62104e-08	0.374555	0.385	0.158	0.00102606	6	Pitx2
6.72134e-08	-0.33211	1	1	0.00104161	6	Naca
6.89543e-08	-0.40819	0.962	0.99	0.00106859	6	Cox6a1
7.02771e-08	0.531438	0.692	0.439	0.00108908	6	Ubac1
7.08605e-08	-0.493615	0.064	0.364	0.00109813	6	Camk2n1
7.13574e-08	-0.525324	0.103	0.417	0.00110583	6	Ctsh
7.14045e-08	0.259696	0.372	0.146	0.00110656	6	Fam8a1
7.67782e-08	0.298647	0.179	0.046	0.00118983	6	Adgrg1
7.93362e-08	-0.680158	0.103	0.405	0.00122947	6	Has2
8.07812e-08	-0.483658	0.667	0.842	0.00125187	6	Slc25a39
8.30114e-08	0.391732	0.705	0.432	0.00128643	6	Klc1
8.625e-08	-0.610313	0.551	0.754	0.00133662	6	Ywhah
8.71332e-08	0.335153	0.359	0.146	0.0013503	6	Unc93b1
9.0406e-08	-0.509967	0.641	0.838	0.00140102	6	Erh
9.63539e-08	-0.563648	0.026	0.308	0.0014932	6	Vcan
9.77213e-08	-0.548733	0.192	0.477	0.00151439	6	Inf2
9.90046e-08	-0.548217	0.333	0.633	0.00153427	6	Srm
1.01755e-07	-0.318185	1	1	0.0015769	6	Rpl10a
1.05134e-07	0.250122	0.154	0.036	0.00162926	6	2210011C24Rik
1.07128e-07	-0.734851	0.321	0.624	0.00166017	6	Ccdc34
1.09237e-07	-0.509406	0.385	0.702	0.00169285	6	Antxr2
1.10566e-07	0.316529	0.308	0.113	0.00171345	6	Klhl30
1.15996e-07	-0.590833	0.385	0.659	0.00179759	6	Cyb5a
1.17747e-07	-0.657972	0.179	0.477	0.00182473	6	Mcm7
1.21514e-07	-0.370089	1	0.998	0.0018831	6	Snrpd2
1.2867e-07	0.374924	0.603	0.326	0.001994	6	Cdc42se2
1.34157e-07	-0.49856	0.577	0.817	0.00207903	6	Reep3
1.35215e-07	0.430562	0.667	0.383	0.00209543	6	Stat3
1.38425e-07	-0.265621	1	1	0.00214517	6	Rpl7
1.38538e-07	-0.27595	1	1	0.00214692	6	Rpl8
1.38738e-07	0.474696	0.91	0.805	0.00215003	6	Ivns1abp
1.39612e-07	0.35081	0.462	0.218	0.00216356	6	Asb8
1.44728e-07	-0.479636	0.846	0.956	0.00224286	6	Gnl3
1.45111e-07	-0.547821	0.962	0.996	0.00224879	6	Ahnak
1.4691e-07	-0.548587	0.41	0.667	0.00227666	6	Sdcbp
1.4861e-07	-0.569862	0.487	0.73	0.00230301	6	Frmd4a
1.48623e-07	0.538091	0.923	0.801	0.00230322	6	Eif4a2
1.52665e-07	-0.459335	0.141	0.443	0.00236585	6	Plekho2
1.54609e-07	0.489094	0.859	0.791	0.00239597	6	Kifap3
1.55485e-07	-0.433935	0.962	0.985	0.00240955	6	Smarca5
1.55664e-07	-0.52814	0.103	0.39	0.00241233	6	Mgst3
1.59072e-07	0.446584	1	0.984	0.00246514	6	Ctsd
1.65773e-07	0.570592	0.667	0.434	0.00256899	6	Asph
1.66571e-07	-0.512943	0.423	0.708	0.00258135	6	Axl
1.71687e-07	-0.36664	0.692	0.914	0.00266063	6	Marcks
1.72282e-07	0.417206	1	0.965	0.00266985	6	Ddb1
1.78203e-07	0.36567	0.372	0.159	0.00276161	6	Pfkm
1.83512e-07	-0.557353	0.615	0.816	0.00284389	6	Sptssa
1.84067e-07	-0.554873	0.231	0.54	0.00285248	6	Ext1
1.87937e-07	0.482774	0.718	0.512	0.00291246	6	Saraf
1.88778e-07	-0.497635	0.154	0.444	0.00292549	6	Tmem120a
1.89298e-07	0.260708	0.321	0.121	0.00293355	6	Kctd9
1.89688e-07	-0.503152	0.205	0.498	0.0029396	6	Galnt1
1.94924e-07	0.279321	0.115	0.023	0.00302074	6	Cyfip2
1.95227e-07	0.347983	1	0.996	0.00302543	6	Ndufb5
1.95445e-07	0.548504	0.641	0.404	0.00302882	6	Pkia
1.96444e-07	0.578934	0.872	0.682	0.0030443	6	Slc3a2
2.17216e-07	0.503592	0.846	0.636	0.0033662	6	Dapk2
2.21065e-07	0.549579	0.628	0.398	0.00342584	6	Sec14l1
2.24471e-07	-0.515868	0.09	0.382	0.00347863	6	Col8a1
2.27775e-07	-0.91184	0.038	0.312	0.00352983	6	Hells
2.36301e-07	0.434583	0.987	0.99	0.00366196	6	Psmb5
2.38149e-07	0.312999	0.333	0.134	0.00369059	6	Ipo13
2.40062e-07	-0.452241	0.949	0.969	0.00372023	6	Nhp2
2.40073e-07	-0.305314	1	1	0.00372041	6	Hspe1
2.4693e-07	0.508694	0.526	0.278	0.00382667	6	Nupr1
2.49171e-07	-0.514529	0.115	0.401	0.00386141	6	Plaur
2.50781e-07	-0.62793	0.833	0.91	0.00388635	6	Sqstm1
2.51508e-07	-0.313396	1	1	0.00389762	6	Rps3
2.51884e-07	0.57114	0.91	0.777	0.00390345	6	Retreg1
2.53557e-07	-0.772059	0.231	0.527	0.00392937	6	Cavin2
2.54033e-07	-0.511695	0.308	0.58	0.00393675	6	Cap1
2.55691e-07	0.44779	0.795	0.583	0.00396245	6	Dnajc5
2.56591e-07	0.43388	0.692	0.42	0.00397639	6	Got1
2.59125e-07	0.49398	0.474	0.239	0.00401566	6	Spsb2
2.6042e-07	-0.480418	0.564	0.829	0.00403573	6	Ak2
2.651e-07	0.487211	0.385	0.18	0.00410826	6	Castor2
2.8043e-07	-0.536908	0.885	0.996	0.00434582	6	Abracl
2.8626e-07	-0.493126	0.282	0.563	0.00443617	6	Lrrk1
2.90818e-07	-0.843467	0.308	0.561	0.00450681	6	Msln
2.93092e-07	-0.538209	0.244	0.532	0.00454205	6	Steap1
3.06541e-07	0.452139	0.603	0.364	0.00475046	6	Arhgdig
3.16224e-07	-0.867205	0.077	0.358	0.00490052	6	Fam111a
3.16936e-07	0.539951	0.756	0.593	0.00491156	6	Ube2d1
3.20186e-07	-0.477974	0.295	0.595	0.00496192	6	Cers2
3.26141e-07	-0.699077	0.359	0.634	0.00505421	6	Ezh2
3.35789e-07	-0.577899	0.5	0.733	0.00520372	6	Fgfr1
3.39381e-07	0.681336	0.833	0.7	0.00525939	6	Agpat3
3.39858e-07	-0.493328	0.205	0.513	0.00526678	6	Cyth3
3.40818e-07	-2.88047	0.5	0.679	0.00528165	6	Plk2
3.45857e-07	-0.437911	0.936	0.993	0.00535975	6	Ddx21
3.47182e-07	-1.52327	0.372	0.601	0.00538027	6	Mtrex
3.48458e-07	0.451824	0.974	0.941	0.00540005	6	Ndufa6
3.55298e-07	-0.54846	0.154	0.435	0.00550606	6	Sema7a
3.57308e-07	0.254222	0.244	0.082	0.00553721	6	A930005H10Rik
3.62919e-07	0.409352	0.295	0.116	0.00562416	6	Kansl1l
3.64225e-07	0.525275	1	0.991	0.00564439	6	Sec62
3.64944e-07	-0.546397	0.513	0.752	0.00565554	6	Dkc1
3.65344e-07	-0.515868	0.154	0.435	0.00566173	6	Myc
3.70027e-07	0.43079	0.564	0.325	0.00573431	6	Shb
3.76049e-07	-0.510852	0.577	0.776	0.00582763	6	Ap1s1
3.86804e-07	0.424426	0.538	0.288	0.0059943	6	Stard7
3.91555e-07	0.453012	0.872	0.715	0.00606793	6	Dars
3.98838e-07	-0.382814	0.974	0.994	0.0061808	6	Rhoa
4.07706e-07	-0.511821	0.244	0.531	0.00631822	6	Met
4.11567e-07	-0.301217	1	1	0.00637806	6	Rpl18a
4.12982e-07	0.841831	0.731	0.609	0.00639998	6	Atp13a3
4.29341e-07	-0.593156	0.077	0.363	0.0066535	6	Nr4a2
4.34228e-07	0.559759	0.705	0.476	0.00672923	6	Cemip2
4.54243e-07	0.492112	0.513	0.269	0.0070394	6	Wdr44
4.75684e-07	-0.386744	0.91	0.98	0.00737168	6	Eif3i
4.77618e-07	-0.510897	0.115	0.397	0.00740165	6	Rem1
4.79938e-07	-0.377356	1	1	0.0074376	6	Ldha
4.82093e-07	0.314357	0.295	0.115	0.007471	6	Trp53inp2
4.86153e-07	0.347144	1	1	0.00753391	6	Myl12a
5.16809e-07	0.551271	0.603	0.371	0.008009	6	Micu1
5.20039e-07	-0.847898	0.833	0.884	0.00805905	6	Mdm2
5.225e-07	-0.526509	0.244	0.525	0.00809718	6	Mfge8
5.24966e-07	0.312703	0.577	0.31	0.0081354	6	Sdhaf1
5.36896e-07	0.659386	0.821	0.614	0.00832028	6	Btg2
5.3835e-07	-0.486354	0.423	0.692	0.00834281	6	Arf6
5.4573e-07	-0.338665	1	1	0.00845718	6	Rps26
5.49983e-07	-0.500101	0.128	0.415	0.00852309	6	Eva1b
5.51885e-07	-0.502345	0.538	0.753	0.00855256	6	Kdelr2
5.60113e-07	-0.469748	0.167	0.461	0.00868008	6	Tmod3
5.79394e-07	0.461259	0.897	0.782	0.00897887	6	Akirin1
5.95245e-07	0.499035	0.449	0.233	0.00922451	6	Vamp2
6.05812e-07	-0.464158	0.256	0.563	0.00938826	6	Prss23
6.08255e-07	0.608372	0.744	0.596	0.00942613	6	Chd3
6.08902e-07	0.434438	0.526	0.286	0.00943616	6	Ssx2ip
6.17355e-07	-0.267059	1	1	0.00956716	6	Rps29
6.2385e-07	0.497208	0.949	0.872	0.0096678	6	Qk
6.34371e-07	-0.613439	0.718	0.884	0.00983085	6	Col5a2
6.40008e-07	-0.505679	0.603	0.812	0.00991821	6	Lyar
6.48958e-07	-0.586413	0.115	0.393	0.0100569	6	Srxn1
6.50184e-07	0.653377	0.577	0.369	0.0100759	6	Mcu
6.50519e-07	-0.550935	0.603	0.863	0.0100811	6	Col4a2
6.51485e-07	-0.970585	0.256	0.52	0.0100961	6	Stmn1
6.61496e-07	0.548932	0.628	0.413	0.0102512	6	Bach1
6.65977e-07	0.604914	0.333	0.147	0.0103206	6	Sorbs1
6.67099e-07	0.364455	0.59	0.33	0.010338	6	Fam214b
6.6843e-07	0.687252	0.987	0.985	0.0103587	6	Peg3
6.90149e-07	-0.251323	1	1	0.0106952	6	Rpl30
7.25904e-07	-0.501904	0.41	0.658	0.0112493	6	Ppm1g
7.26851e-07	-0.339433	1	0.999	0.011264	6	Ddx5
7.32882e-07	0.395379	0.654	0.406	0.0113575	6	Rbm20
7.33948e-07	0.488496	0.782	0.539	0.011374	6	Atf5
7.38511e-07	-0.467041	0.269	0.558	0.0114447	6	Tmem238
7.49798e-07	-0.489557	0.679	0.831	0.0116196	6	Gng10
7.68708e-07	-0.460965	0.872	0.966	0.0119127	6	Aldh2
7.8376e-07	-0.600937	0.064	0.328	0.0121459	6	Thbd
7.92596e-07	0.473476	1	0.998	0.0122829	6	Crip2
7.97073e-07	-0.501551	0.128	0.411	0.0123522	6	Nfib
8.43323e-07	-0.404984	0.026	0.278	0.013069	6	Arhgap31
8.43481e-07	-0.524453	0.295	0.555	0.0130714	6	Snx9
8.46212e-07	0.441421	1	0.991	0.0131137	6	Smdt1
8.66035e-07	0.493559	0.397	0.19	0.0134209	6	Syt13
8.98265e-07	0.413768	0.667	0.406	0.0139204	6	Susd6
9.04065e-07	-0.449375	0.949	0.972	0.0140103	6	Snrpd3
9.07714e-07	0.470533	0.526	0.314	0.0140668	6	Hipk3
9.24779e-07	0.263605	0.141	0.035	0.0143313	6	Pcx
9.37539e-07	-0.384698	0.923	0.979	0.014529	6	C1qbp
9.414e-07	0.266649	0.346	0.147	0.0145889	6	Sco1
9.58215e-07	-0.487718	0.167	0.441	0.0148495	6	Pam
9.60294e-07	-0.890084	0.115	0.384	0.0148817	6	Atad2
9.98317e-07	-0.435137	0.154	0.432	0.0154709	6	Pvt1
1.01284e-06	-0.46374	0.679	0.852	0.0156959	6	Abce1
1.02362e-06	-0.799767	0.192	0.45	0.015863	6	Cenpw
1.02519e-06	0.425549	0.641	0.399	0.0158874	6	Thap3
1.03077e-06	-0.478543	0.59	0.823	0.0159739	6	Zrsr2
1.03237e-06	0.32851	0.372	0.168	0.0159986	6	Fbxo17
1.04216e-06	0.351732	0.423	0.208	0.0161503	6	Nkiras1
1.04516e-06	-0.44178	0.551	0.801	0.0161968	6	Brix1
1.05534e-06	0.542596	1	0.994	0.0163545	6	Pdcd5
1.06138e-06	-0.515655	0.5	0.726	0.0164482	6	Ap3s1
1.06806e-06	0.362887	0.423	0.206	0.0165518	6	Lamb2
1.07652e-06	-0.574226	0.077	0.349	0.0166828	6	Mcpt8
1.08542e-06	-0.615404	0.372	0.663	0.0168207	6	Bgn
1.08636e-06	-0.570478	0.513	0.756	0.0168353	6	Ass1
1.09514e-06	0.480618	0.577	0.348	0.0169713	6	Kpna1
1.10155e-06	-0.47755	0.128	0.405	0.0170707	6	Ier3
1.10526e-06	-0.476582	0.231	0.495	0.0171283	6	Adk
1.11345e-06	-0.424351	0.09	0.352	0.0172551	6	Bcr
1.12221e-06	-0.494848	0.244	0.523	0.0173909	6	Prr13
1.13787e-06	0.415226	0.782	0.6	0.0176335	6	Timm22
1.15455e-06	-0.43455	0.897	0.966	0.0178921	6	Sf3b5
1.16004e-06	0.44009	0.692	0.477	0.0179772	6	Dapk3
1.17196e-06	-0.53072	0.487	0.73	0.0181619	6	Ier2
1.17399e-06	-0.397553	0.897	0.975	0.0181934	6	Cdc37
1.18369e-06	-0.593009	0.038	0.288	0.0183436	6	Nrep
1.18618e-06	-0.357053	0.949	0.994	0.0183822	6	Sf3b2
1.22415e-06	-0.498755	0.41	0.696	0.0189706	6	Knop1
1.24258e-06	-0.655458	0.128	0.393	0.0192563	6	Mcm4
1.26175e-06	0.464513	0.949	0.88	0.0195534	6	Nisch
1.27347e-06	-0.58733	0.641	0.85	0.019735	6	Sox9
1.28236e-06	0.442261	0.538	0.308	0.0198727	6	Nipsnap2
1.28395e-06	-0.494113	0.462	0.72	0.0198974	6	Uhrf1bp1l
1.29734e-06	-0.430543	0.103	0.364	0.0201049	6	Kdsr
1.30193e-06	-0.497596	0.321	0.587	0.020176	6	Adgrg3
1.3039e-06	-0.608731	0.141	0.417	0.0202065	6	Klf2
1.42298e-06	0.351608	0.449	0.228	0.022052	6	Sun1
1.42861e-06	-0.410155	0.91	0.967	0.0221391	6	Nudc
1.43477e-06	-0.466227	0.474	0.739	0.0222346	6	Atic
1.4433e-06	-0.82875	0.372	0.627	0.0223669	6	Rrm2
1.47668e-06	0.417992	0.59	0.349	0.0228841	6	Erbin
1.49065e-06	0.410236	0.987	0.978	0.0231006	6	Map2k2
1.51558e-06	0.436859	0.667	0.441	0.023487	6	Zdhhc16
1.5321e-06	-0.46585	0.333	0.584	0.0237429	6	Bri3bp
1.54136e-06	0.349445	0.346	0.155	0.0238864	6	Ncoa2
1.71412e-06	-0.520414	0.667	0.863	0.0265638	6	Cbx3
1.73478e-06	-0.455427	0.154	0.437	0.026884	6	Morrbid
1.76313e-06	0.39908	0.987	0.973	0.0273232	6	Rnf7
1.84722e-06	0.380224	0.744	0.513	0.0286263	6	Oip5os1
1.92561e-06	-0.415424	0.09	0.35	0.0298412	6	Gjc1
1.93128e-06	-0.382499	0.987	0.996	0.0299291	6	Hnrnpf
1.94155e-06	-0.785449	0.141	0.384	0.0300881	6	Nrcam
1.95165e-06	0.320707	0.333	0.146	0.0302447	6	N4bp2
1.95737e-06	0.326902	1	0.999	0.0303333	6	Atp5f1
1.96254e-06	0.256212	0.218	0.074	0.0304136	6	Dpp6
1.98547e-06	-0.444541	0.115	0.376	0.0307688	6	Rgs10
2.03803e-06	0.285182	0.269	0.104	0.0315833	6	Dnaja4
2.05452e-06	0.393592	1	0.992	0.0318388	6	Arl1
2.16564e-06	-0.417233	0.064	0.318	0.0335609	6	Slc39a10
2.1803e-06	-0.439961	0.923	0.963	0.0337882	6	Pa2g4
2.18309e-06	-0.455394	0.115	0.369	0.0338313	6	Dok1
2.19973e-06	0.355224	0.359	0.163	0.0340892	6	Dusp14
2.28597e-06	0.582379	0.808	0.665	0.0354256	6	Gas6
2.30796e-06	0.36558	0.321	0.138	0.0357664	6	Spry1
2.33319e-06	-0.616185	0.41	0.634	0.0361575	6	Nfat5
2.35773e-06	0.312687	0.603	0.354	0.0365378	6	Alkbh3
2.38625e-06	-0.639861	0.051	0.295	0.0369798	6	Mcm3
2.44101e-06	0.501765	0.564	0.352	0.0378284	6	Nt5dc2
2.47066e-06	0.27589	0.397	0.186	0.0382878	6	Elk1
2.49526e-06	0.443161	0.769	0.567	0.038669	6	Pja2
2.51354e-06	-0.447376	0.333	0.592	0.0389523	6	Zmpste24
2.53848e-06	-0.420079	0.077	0.331	0.0393389	6	Lurap1l
2.55953e-06	-0.42711	0.974	0.996	0.0396651	6	Serpinf1
2.617e-06	0.394298	0.487	0.262	0.0405557	6	Wdfy3
2.66062e-06	0.345864	0.282	0.115	0.0412316	6	Usp28
2.67159e-06	-0.305844	1	1	0.0414017	6	Prdx2
2.68994e-06	0.346976	0.731	0.513	0.041686	6	R3hdm4
2.75177e-06	0.454986	0.641	0.426	0.0426442	6	Stim2
2.839e-06	-0.427331	0.077	0.324	0.043996	6	Zfp462
2.89309e-06	-0.429158	0.385	0.654	0.0448343	6	Magohb
2.89468e-06	-0.448266	0.641	0.852	0.0448589	6	Cebpz
3.01834e-06	-0.388756	0.051	0.297	0.0467753	6	Man2a1
3.13417e-06	0.457378	0.615	0.419	0.0485703	6	Cul4a
3.15303e-06	0.348705	0.705	0.465	0.0488625	6	Pdpk1
3.16306e-06	0.531862	0.449	0.23	0.049018	6	Dbn1
3.16778e-06	0.379948	0.859	0.716	0.0490911	6	Ubr4
3.1909e-06	-0.603248	0.846	0.886	0.0494494	6	Anxa3
3.21323e-06	0.289562	0.269	0.106	0.0497955	6	Hist3h2a
3.22117e-06	-0.416951	0.09	0.337	0.0499184	6	Ehd2
3.28548e-06	-0.447855	0.564	0.782	0.0509151	6	Scoc
3.29502e-06	-0.463802	0.603	0.825	0.0510629	6	Znhit6
3.33043e-06	-0.3894	0.026	0.257	0.0516117	6	Fbln1
3.33468e-06	-0.422147	0.333	0.615	0.0516776	6	Ptbp3
3.34621e-06	0.540601	0.833	0.698	0.0518562	6	Ccdc186
3.35967e-06	0.531461	0.59	0.39	0.0520648	6	Agap1
3.45579e-06	-0.451064	0.513	0.737	0.0535544	6	Slc25a24
3.45762e-06	0.330751	0.577	0.327	0.0535828	6	Ubr3
3.46111e-06	0.451988	0.974	0.957	0.0536368	6	Cisd1
3.5446e-06	0.404925	1	0.998	0.0549306	6	Uqcr10
3.54767e-06	0.517437	0.718	0.525	0.0549782	6	Uso1
3.5876e-06	-0.4883	0.346	0.614	0.055597	6	Peak1
3.63247e-06	-0.255683	1	1	0.0562924	6	Eef1b2
3.78393e-06	-0.26548	1	1	0.0586396	6	Cd63
3.79873e-06	0.379797	1	0.99	0.0588689	6	Purb
3.85449e-06	-0.44555	0.5	0.729	0.0597331	6	Serp1
3.90265e-06	0.473679	0.615	0.407	0.0604793	6	Armcx3
3.90624e-06	-0.413967	0.782	0.882	0.060535	6	Actr3
3.9103e-06	-0.477374	0.538	0.766	0.060598	6	Mast4
3.96894e-06	-0.360221	0.09	0.346	0.0615067	6	Gpc6
3.97832e-06	0.436901	0.808	0.668	0.0616521	6	Dcaf8
4.04568e-06	0.498392	0.577	0.36	0.0626958	6	Pkp4
4.07554e-06	0.273168	0.321	0.139	0.0631587	6	Rfx3
4.10252e-06	0.440251	0.795	0.651	0.0635767	6	Hint2
4.1361e-06	-0.491013	0.756	0.851	0.0640971	6	Hpf1
4.22473e-06	0.353014	0.564	0.338	0.0654706	6	Atad2b
4.23493e-06	0.324402	0.333	0.152	0.0656287	6	Trit1
4.24357e-06	-0.475117	0.09	0.331	0.0657626	6	Gxylt2
4.3087e-06	-0.395745	0.051	0.287	0.066772	6	Asap2
4.38843e-06	0.273635	0.321	0.138	0.0680075	6	Sugp2
4.44387e-06	-0.46245	1	0.999	0.0688666	6	Atp6v1g1
4.46208e-06	0.349187	0.5	0.276	0.0691488	6	Dyrk1a
4.51905e-06	0.456232	0.974	0.909	0.0700317	6	Uqcrb
4.59319e-06	0.374213	0.974	0.975	0.0711806	6	mt-Nd5
4.63643e-06	-0.466152	0.192	0.447	0.0718508	6	Steap2
4.7253e-06	0.303127	0.397	0.192	0.0732279	6	Mttp
4.72985e-06	-0.554968	0.269	0.51	0.0732985	6	Gm45716
4.80555e-06	0.430403	0.436	0.239	0.0744715	6	Tbc1d10b
4.80595e-06	0.417581	0.846	0.663	0.0744778	6	Cul5
4.81576e-06	0.309975	0.359	0.166	0.0746298	6	2810001G20Rik
5.14362e-06	-0.30213	1	1	0.0797107	6	Rps6
5.18177e-06	-0.257507	1	1	0.0803019	6	Rpl5
5.43788e-06	0.403333	0.346	0.163	0.0842709	6	Usp2
5.54368e-06	0.484934	0.872	0.706	0.0859104	6	Ndufs4
5.70099e-06	0.432717	0.5	0.289	0.0883483	6	Gaa
5.75846e-06	-0.429335	0.192	0.443	0.0892389	6	Fam91a1
5.7594e-06	0.363817	0.91	0.805	0.0892535	6	Snrnp27
5.82231e-06	0.302932	0.333	0.149	0.0902283	6	B4galt5
5.84829e-06	-0.435859	0.372	0.599	0.090631	6	Twf1
5.86919e-06	0.420637	1	0.991	0.0909548	6	Itm2b
5.90256e-06	-0.487979	0.154	0.42	0.0914719	6	Adarb1
5.92996e-06	-0.466124	0.372	0.59	0.0918966	6	Nadk
5.99485e-06	-0.45002	0.513	0.739	0.0929022	6	Cd2ap
5.99711e-06	-0.834731	0.09	0.338	0.0929372	6	Cenpa
6.02676e-06	0.362554	1	1	0.0933967	6	mt-Nd4
6.10393e-06	-0.532941	0.038	0.273	0.0945926	6	Ckap2
6.18325e-06	-1.68081	0.128	0.373	0.0958218	6	Hist1h1b
6.19613e-06	-0.449338	0.385	0.63	0.0960214	6	Phc2
6.27221e-06	-0.456337	0.538	0.766	0.0972004	6	Capn2
6.2831e-06	0.347268	0.962	0.859	0.0973692	6	Naa50
6.29009e-06	-0.437151	0.256	0.507	0.0974775	6	Tusc3
6.29228e-06	0.404542	1	0.962	0.0975114	6	Laptm4a
6.29864e-06	-1.02749	0.179	0.412	0.09761	6	Cdk1
6.52822e-06	-0.470671	0.474	0.687	0.101168	6	Gpatch4
6.58261e-06	0.283617	0.321	0.143	0.102011	6	Gpam
6.58514e-06	0.363975	0.449	0.239	0.10205	6	Acyp2
6.6052e-06	0.351436	1	0.985	0.102361	6	Ndufa11
6.65245e-06	-0.427817	0.718	0.826	0.103093	6	Cdc40
6.65748e-06	-0.452579	0.205	0.453	0.103171	6	Irs1
6.82698e-06	-0.421053	0.41	0.69	0.105798	6	Nmt2
6.86622e-06	0.343954	0.551	0.319	0.106406	6	Tmem106b
6.86813e-06	-0.428272	0.179	0.442	0.106435	6	Frrs1
6.87198e-06	-0.387562	0.808	0.92	0.106495	6	Trappc4
6.91463e-06	-0.508539	0.551	0.707	0.107156	6	Otud4
6.99612e-06	-0.363483	0.885	0.97	0.108419	6	Eif1a
7.1243e-06	-0.412472	0.103	0.354	0.110405	6	Adamtsl3
7.25296e-06	0.377709	1	1	0.112399	6	Slc25a4
7.33313e-06	0.295411	1	1	0.113641	6	Pfdn5
7.3838e-06	-0.426231	0.026	0.251	0.114427	6	Rorb
7.41425e-06	-0.486121	0.359	0.588	0.114899	6	Cflar
7.43676e-06	0.557704	0.603	0.413	0.115247	6	Mtss1
7.45215e-06	-0.417186	0.179	0.437	0.115486	6	Sulf2
7.45662e-06	0.421106	0.974	0.943	0.115555	6	Timm17a
7.67514e-06	-0.450194	0.731	0.903	0.118942	6	Scaf11
7.68697e-06	0.277991	0.372	0.179	0.119125	6	Timm29
7.71479e-06	-0.429961	0.795	0.883	0.119556	6	Pakap.1
7.88783e-06	-0.582431	0.231	0.468	0.122238	6	Plau
8.04381e-06	0.338167	0.474	0.256	0.124655	6	4833439L19Rik
8.12177e-06	0.37822	0.667	0.466	0.125863	6	Chrnb1
8.18377e-06	-0.460637	0.179	0.422	0.126824	6	Glipr2
8.26558e-06	-0.466375	0.436	0.689	0.128092	6	Sdc2
8.42905e-06	0.410592	0.397	0.201	0.130625	6	Capn1
8.73212e-06	-0.939931	0.205	0.448	0.135322	6	Hist2h2ac
8.83757e-06	-0.441178	0.308	0.552	0.136956	6	Mthfd2l
8.85429e-06	0.57528	0.679	0.479	0.137215	6	Hes1
8.87397e-06	-0.457117	0.308	0.551	0.13752	6	Tut4
8.89043e-06	-0.356433	0.013	0.224	0.137775	6	Cd109
8.99378e-06	0.300025	0.359	0.174	0.139377	6	Acvr2a
9.16692e-06	0.412824	0.974	0.93	0.14206	6	Psmd6
9.23482e-06	0.944793	0.872	0.779	0.143112	6	Sox11
9.24185e-06	0.351337	0.974	0.982	0.143221	6	Dad1
9.29968e-06	0.495155	1	0.985	0.144117	6	Ndufc1
9.37242e-06	0.436715	0.756	0.574	0.145244	6	1110065P20Rik
9.47459e-06	-0.747647	0.244	0.486	0.146828	6	Pde4d
9.48875e-06	-0.513725	0.321	0.552	0.147047	6	Rfc1
9.74751e-06	-0.464776	0.372	0.606	0.151057	6	Cast
9.77012e-06	0.514819	0.628	0.441	0.151407	6	Ttc28
9.91687e-06	0.300793	0.987	0.999	0.153682	6	Srp14
1.01127e-05	-0.438219	0.718	0.857	0.156717	6	Eif4e
1.02209e-05	-0.603561	0.295	0.523	0.158394	6	Lmnb1
1.03029e-05	0.374023	0.962	0.926	0.159664	6	Serinc1
1.05725e-05	-0.423051	0.192	0.429	0.163842	6	Fam3c
1.0613e-05	-0.440615	0.269	0.507	0.16447	6	Fndc3a
1.12269e-05	-0.416675	0.423	0.651	0.173983	6	Larp7
1.13546e-05	-0.423638	0.321	0.577	0.175962	6	Smim14
1.14598e-05	-0.409968	0.654	0.86	0.177592	6	Taf1d
1.15871e-05	-0.472326	0.038	0.254	0.179566	6	Loxl2
1.18089e-05	-0.413951	0.321	0.564	0.183002	6	Tns3
1.19245e-05	0.42293	0.846	0.652	0.184793	6	Taok1
1.1976e-05	0.422859	0.436	0.235	0.185592	6	Rreb1
1.20892e-05	0.360565	0.654	0.426	0.187347	6	Hspa4l
1.21917e-05	-0.45851	0.282	0.539	0.188936	6	Pbx1
1.22059e-05	0.344876	0.295	0.13	0.189155	6	Chac1
1.22506e-05	0.420015	0.692	0.528	0.189847	6	Pxn
1.22809e-05	0.448212	0.603	0.415	0.190317	6	Vps13a
1.23672e-05	0.348168	0.436	0.227	0.191655	6	Zfp322a
1.24937e-05	0.363727	0.308	0.144	0.193614	6	Rab3a
1.25777e-05	-0.358189	0.051	0.272	0.194917	6	Hmga1
1.28118e-05	0.405039	1	0.999	0.198544	6	Atp5o
1.29557e-05	0.470654	0.769	0.665	0.200775	6	Mtfr1l
1.31555e-05	0.336641	0.987	0.957	0.203871	6	Atp6v0b
1.31869e-05	0.270581	0.385	0.19	0.204357	6	Fbrsl1
1.31879e-05	0.300686	0.385	0.195	0.204373	6	Sgms1
1.33367e-05	-0.267743	1	1	0.206678	6	Rps14
1.35667e-05	-0.366226	0.949	0.984	0.210244	6	Prdx6
1.36506e-05	0.40479	0.538	0.329	0.211543	6	Tjap1
1.36527e-05	-0.455434	0.231	0.462	0.211576	6	Myo5a
1.37335e-05	-0.576923	0.256	0.503	0.212828	6	Bdnf
1.38011e-05	0.306791	0.513	0.3	0.213876	6	Alg10b
1.4232e-05	-0.429817	0.103	0.329	0.220554	6	Ank
1.44385e-05	-0.365162	0.974	0.985	0.223753	6	Snrpb
1.4468e-05	0.350941	0.295	0.132	0.22421	6	Armcx1
1.44717e-05	0.364086	0.577	0.346	0.224268	6	Ppm1b
1.47047e-05	-0.368483	0.103	0.336	0.227878	6	Praf2
1.51971e-05	-0.423378	0.615	0.843	0.235509	6	Srsf10
1.58358e-05	0.261171	0.346	0.163	0.245408	6	Alkbh7
1.5945e-05	-0.408382	0.538	0.709	0.247099	6	Arpc1a
1.62008e-05	-0.36661	0.833	0.909	0.251064	6	Snhg8
1.62572e-05	-0.407918	0.154	0.39	0.251938	6	Snx24
1.6292e-05	-0.272904	1	0.999	0.252477	6	Metap2
1.63444e-05	-0.414964	0.962	0.993	0.253289	6	Hnrnpu
1.64134e-05	-0.469845	0.282	0.505	0.254358	6	Fmr1
1.66822e-05	0.359193	0.526	0.322	0.258524	6	Bckdha
1.67419e-05	0.302671	0.615	0.381	0.25945	6	Srebf2
1.6768e-05	0.404317	0.692	0.522	0.259854	6	Chpt1
1.74223e-05	0.426174	0.949	0.939	0.269993	6	Ehd4
1.74241e-05	0.385445	0.603	0.401	0.270021	6	Dusp3
1.78467e-05	0.292244	1	1	0.276571	6	Eif2s2
1.81377e-05	0.35829	0.833	0.635	0.28108	6	Bmpr2
1.81666e-05	-0.377591	0.846	0.977	0.281527	6	Phlda1
1.83652e-05	-0.397075	0.821	0.939	0.284605	6	Tmem59
1.83997e-05	-0.366203	0.949	0.97	0.28514	6	Srsf11
1.87706e-05	0.371052	0.782	0.629	0.290889	6	Prdx3
1.88079e-05	-0.393672	0.192	0.434	0.291466	6	Gusb
1.92234e-05	-0.514093	0.59	0.754	0.297905	6	Vegfa
1.9416e-05	0.360633	0.551	0.35	0.300889	6	E2f4
1.96629e-05	0.482004	0.808	0.653	0.304717	6	Ago2
1.98394e-05	0.541673	0.679	0.506	0.307451	6	Rhoq
1.99827e-05	-0.36856	0.526	0.765	0.309672	6	Tpst2
2.01056e-05	0.423231	0.872	0.765	0.311577	6	Ddrgk1
2.02039e-05	0.401473	0.731	0.55	0.313099	6	Tead1
2.02377e-05	0.339181	0.756	0.57	0.313624	6	Krcc1
2.04836e-05	-0.601598	0.013	0.21	0.317435	6	Kif20b
2.05275e-05	-0.383113	0.128	0.366	0.318114	6	Cobll1
2.0629e-05	0.400253	0.667	0.483	0.319688	6	Atp6v0a2
2.07843e-05	0.474548	0.949	0.907	0.322095	6	Mrpl53
2.08103e-05	-0.363058	0.949	0.961	0.322496	6	Gnb2
2.08561e-05	0.283617	0.321	0.151	0.323208	6	Trappc2
2.12046e-05	0.282078	0.513	0.296	0.328608	6	Ibtk
2.14931e-05	0.257692	0.333	0.156	0.333079	6	Slc9a9
2.17881e-05	-0.712605	0.987	0.995	0.337651	6	H2afz
2.20019e-05	0.475459	0.769	0.7	0.340964	6	Azin1
2.21274e-05	-0.49419	0.577	0.79	0.342908	6	Ccn4
2.24128e-05	-0.429335	0.744	0.852	0.347331	6	Ddx18
2.2766e-05	-0.412753	0.256	0.48	0.352805	6	Slc25a17
2.28227e-05	0.253452	1	1	0.353683	6	Cox5a
2.28314e-05	-0.451417	0.538	0.726	0.353818	6	Wdr1
2.32594e-05	-0.376423	0.987	0.994	0.360451	6	Hnrnpab
2.33833e-05	0.391692	0.615	0.417	0.36237	6	Parp3
2.34338e-05	0.375152	0.846	0.689	0.363153	6	Ik
2.37549e-05	-0.39367	0.487	0.703	0.36813	6	Gm47283
2.39187e-05	0.488161	0.987	0.928	0.370668	6	Tmbim4
2.44927e-05	0.415564	0.859	0.834	0.379563	6	Akap9
2.49106e-05	-0.638791	0.038	0.242	0.38604	6	Serpinb2
2.5215e-05	-0.402	0.167	0.408	0.390757	6	Cbr3
2.52949e-05	0.262654	0.385	0.194	0.391995	6	8030462N17Rik
2.53912e-05	-0.350842	0.038	0.244	0.393487	6	Oaf
2.586e-05	0.358627	0.974	0.921	0.400752	6	Ndufs3
2.62002e-05	-0.411932	0.231	0.464	0.406024	6	Ptpn14
2.62075e-05	-0.273475	1	1	0.406137	6	Uba52
2.69846e-05	-0.306399	0.923	0.99	0.41818	6	Prpf40a
2.72557e-05	-0.488718	0.603	0.814	0.422382	6	Smc1a
2.771e-05	-0.43109	0.308	0.528	0.429421	6	Cdc42ep5
2.81035e-05	0.422245	0.833	0.677	0.43552	6	Celf1
2.83594e-05	0.375857	0.987	0.984	0.439485	6	Nars
2.83673e-05	0.410731	0.782	0.654	0.439608	6	Rab12
2.84078e-05	0.266184	0.308	0.14	0.440235	6	Fem1a
2.9115e-05	0.325727	0.795	0.617	0.451194	6	Grb2
2.92806e-05	0.632579	0.654	0.533	0.453762	6	Rhob
2.93041e-05	-0.363906	0.872	0.927	0.454126	6	Gnb1
3.0377e-05	0.449574	0.462	0.273	0.470752	6	Klf10
3.04145e-05	0.363459	0.692	0.484	0.471333	6	Hax1
3.05047e-05	-0.417601	0.269	0.495	0.472732	6	Evi2a
3.07584e-05	-0.409443	0.205	0.437	0.476663	6	Spred2
3.07921e-05	-0.39262	0.051	0.257	0.477186	6	Nrp1
3.0878e-05	-0.471014	0.628	0.805	0.478516	6	Crlf1
3.09252e-05	-0.396238	0.872	0.938	0.479248	6	Vmp1
3.11317e-05	0.259638	0.449	0.24	0.482449	6	Necap1
3.1146e-05	-0.378327	0.013	0.204	0.48267	6	Ebf1
3.18308e-05	0.393186	0.808	0.653	0.493282	6	Sucla2
3.19866e-05	0.267962	0.487	0.276	0.495696	6	Mfn2
3.208e-05	0.258527	0.218	0.086	0.497143	6	Tcaim
3.21716e-05	0.417783	0.846	0.71	0.498564	6	Prpf19
3.21894e-05	0.398999	0.692	0.508	0.498839	6	Lnpep
3.22083e-05	0.296314	0.564	0.345	0.499132	6	Ccndbp1
3.22917e-05	-0.370189	0.59	0.776	0.500425	6	Actr2
3.26583e-05	-0.327274	0.974	0.999	0.506106	6	Rbm3
3.30963e-05	-0.40701	0.744	0.856	0.512893	6	Bnip3l
3.31492e-05	-0.395663	0.628	0.786	0.513713	6	Elof1
3.37126e-05	0.277503	0.308	0.146	0.522444	6	Numbl
3.38038e-05	-0.498806	0.154	0.374	0.523857	6	Csrp2
3.39365e-05	-0.422332	0.179	0.395	0.525914	6	Abcc1
3.43089e-05	-0.342761	0.705	0.87	0.531686	6	Smap1
3.45078e-05	0.313798	0.462	0.264	0.534768	6	Hif1an
3.50195e-05	-0.365318	0.141	0.364	0.542697	6	Metrn
3.58423e-05	0.408292	0.538	0.348	0.555448	6	Ube2g2
3.58616e-05	0.375033	0.91	0.897	0.555748	6	Hectd1
3.61011e-05	0.32789	0.449	0.259	0.559459	6	Hs6st1
3.66232e-05	0.250869	1	0.999	0.56755	6	Atp5g3
3.6808e-05	0.442034	0.795	0.662	0.570413	6	Slf2
3.68144e-05	-0.435468	0.821	0.939	0.570513	6	Tpi1
3.69734e-05	-0.384377	0.244	0.495	0.572976	6	2010204K13Rik
3.73175e-05	0.333489	0.321	0.156	0.57831	6	Rora
3.7455e-05	-0.324447	0.013	0.201	0.58044	6	Upp1
3.76062e-05	-0.475967	0.231	0.451	0.582783	6	Lgr6
3.83819e-05	-0.396492	0.885	0.905	0.594804	6	Luzp1
3.85834e-05	-0.414356	0.051	0.253	0.597927	6	Ddit4l
3.92179e-05	-0.418471	0.59	0.786	0.60776	6	Snhg12
3.92528e-05	0.300947	0.641	0.412	0.6083	6	Ppp3cb
3.94371e-05	-0.375174	0.09	0.3	0.611157	6	Sgms2
3.94981e-05	-0.414457	0.154	0.376	0.612102	6	Klf7
3.99621e-05	0.254877	0.295	0.136	0.619292	6	Ssh2
4.02519e-05	-0.378936	0.244	0.479	0.623784	6	Fam129b
4.03826e-05	-0.358065	0	0.18	0.625809	6	Plscr2
4.07314e-05	0.450026	0.487	0.287	0.631214	6	Sema6a
4.08891e-05	-0.751549	0.09	0.299	0.633658	6	Tpx2
4.09017e-05	-0.396442	0.679	0.812	0.633853	6	Gm16286
4.09034e-05	0.373883	0.705	0.531	0.63388	6	1110038F14Rik
4.13184e-05	-0.434543	0.5	0.701	0.640312	6	Alyref
4.14647e-05	-0.408953	0.359	0.558	0.642579	6	Nvl
4.18632e-05	0.396658	0.577	0.401	0.648754	6	Stam
4.23696e-05	-0.323197	0.962	0.977	0.656601	6	Ppp1ca
4.24476e-05	-0.423887	0.359	0.565	0.65781	6	Nme4
4.26029e-05	0.55703	0.667	0.546	0.660217	6	Akr1b8
4.29395e-05	-0.406217	0.308	0.555	0.665433	6	Nfkb1
4.43283e-05	0.36046	0.5	0.301	0.686956	6	Fitm2
4.49568e-05	-0.418231	0.628	0.765	0.696696	6	Nus1
4.5053e-05	0.277343	0.372	0.192	0.698186	6	Mid1
4.54888e-05	-0.380995	0.462	0.715	0.70494	6	Emg1
4.56717e-05	0.428118	0.667	0.475	0.707774	6	Plaat3
4.60721e-05	0.631009	0.846	0.746	0.713979	6	Arid5b
4.61079e-05	-0.318207	0.064	0.272	0.714534	6	Mcub
4.62466e-05	-0.390543	0.513	0.714	0.716684	6	Nudt21
4.73287e-05	0.371187	0.859	0.81	0.733452	6	Gars
4.7362e-05	-0.391441	0.513	0.719	0.733969	6	Rbmxl1
4.76568e-05	0.332983	0.462	0.27	0.738537	6	Dnal1
4.81795e-05	-0.472732	0.282	0.487	0.746637	6	Zfhx4
4.84862e-05	-0.365978	0.628	0.8	0.751391	6	Wdr61
4.87659e-05	0.438036	0.372	0.198	0.755726	6	Arl4a
4.90894e-05	0.358168	0.641	0.441	0.760739	6	Ypel5
4.93614e-05	0.394256	0.513	0.332	0.764954	6	Map3k4
4.94148e-05	0.483549	0.654	0.495	0.765782	6	Deptor
5.01527e-05	-0.358468	0.718	0.882	0.777217	6	Ap2s1
5.09569e-05	-0.264146	1	0.999	0.789678	6	Sem1
5.1276e-05	-0.37407	0.679	0.844	0.794625	6	Phax
5.1492e-05	0.328416	0.974	0.971	0.797972	6	Scand1
5.15308e-05	-0.36059	0.833	0.942	0.798572	6	Nudcd2
5.1569e-05	-0.38794	0.167	0.392	0.799164	6	Vat1
5.15749e-05	0.336666	0.321	0.159	0.799256	6	Tmem151a
5.15836e-05	-1.45575	0.115	0.321	0.79939	6	Top2a
5.19157e-05	-0.317745	0.026	0.214	0.804537	6	Loxl3
5.21725e-05	-0.338692	0.103	0.312	0.808517	6	Atp23
5.22864e-05	-0.367047	0.667	0.873	0.810283	6	Tafa5
5.34852e-05	-0.983245	0.564	0.704	0.828861	6	Gpbp1
5.46827e-05	-0.30715	0.026	0.214	0.847418	6	Cxadr
5.53764e-05	0.25706	0.256	0.112	0.858168	6	Man1c1
5.559e-05	-0.42472	0.141	0.359	0.861477	6	Sh3kbp1
5.63586e-05	0.346638	0.91	0.802	0.87339	6	Ptov1
5.65454e-05	0.365705	1	0.955	0.876283	6	Csde1
5.6664e-05	0.491714	0.628	0.437	0.878121	6	Bves
5.66721e-05	0.350083	0.641	0.46	0.878247	6	Ccny
5.6892e-05	-0.399149	0.641	0.79	0.881656	6	Ssrp1
5.7047e-05	-0.399184	0.962	0.978	0.884058	6	Srsf3
5.74638e-05	-0.391491	1	0.999	0.890517	6	Esd
5.76535e-05	0.262698	0.192	0.073	0.893456	6	Adam19
5.79154e-05	-0.337131	0.141	0.368	0.897516	6	Chsy1
5.87815e-05	-0.983763	0.256	0.452	0.910937	6	Areg
5.88806e-05	-0.288314	0.026	0.212	0.912473	6	Etv4
5.91512e-05	0.290701	1	1	0.916666	6	Cox7a2
5.97866e-05	0.506859	0.705	0.541	0.926513	6	Derl1
6.05488e-05	-0.446674	0.256	0.481	0.938325	6	Klf6
6.07227e-05	-0.430813	0.718	0.887	0.941019	6	D10Wsu102e
6.14225e-05	-0.369081	0.885	0.967	0.951864	6	Nop58
6.19116e-05	-0.362279	0.192	0.42	0.959444	6	Pwwp3a
6.25865e-05	0.314571	0.346	0.178	0.969903	6	Mospd1
6.42805e-05	-0.949917	0.064	0.259	0.996155	6	Birc5
0.00218335	-0.270392	0.154	0.314	1	6	1110012L19Rik
0.000196704	-0.384763	0.744	0.821	1	6	1810037I17Rik
0.00135521	-0.304556	0.269	0.448	1	6	2310009B15Rik
0.00274474	0.287326	0.474	0.33	1	6	2310033P09Rik
0.00184285	-0.293837	0.205	0.364	1	6	2410002F23Rik
0.00513277	0.28101	0.551	0.414	1	6	Abraxas2
9.00813e-05	-0.406187	0.346	0.536	1	6	Acaa2
0.00668607	-0.256772	0.308	0.45	1	6	Acap2
0.000173022	-0.363523	0.731	0.859	1	6	Acin1
8.16855e-05	0.281594	0.282	0.134	1	6	Acsl1
6.90583e-05	-0.403961	0.526	0.714	1	6	Actl6a
0.000241317	0.25371	0.244	0.113	1	6	Adamtsl5
7.10874e-05	-0.323175	0.103	0.312	1	6	Adat2
0.000610694	-0.282103	0.167	0.352	1	6	Adcy7
0.00200539	-0.299099	0.679	0.834	1	6	Adh5
0.00577178	-0.257442	0.321	0.473	1	6	Ado
0.00128119	-0.312862	0.269	0.462	1	6	Aebp1
0.000105178	-0.375784	0.538	0.757	1	6	Aebp2
0.0017574	0.271446	0.372	0.236	1	6	Ahdc1
0.000346223	-0.338372	0.808	0.926	1	6	Ahnak2
0.00260717	-0.250308	0.064	0.201	1	6	Ahr
0.00166797	-0.263447	0.128	0.288	1	6	AI413582
0.000184915	-0.423647	0.385	0.562	1	6	AI506816
0.00226899	-0.392615	0.603	0.721	1	6	Aig1
7.2982e-05	0.452173	0.808	0.702	1	6	Ak1
0.000142838	-0.429491	0.321	0.496	1	6	Ak6
0.00522458	0.331175	0.615	0.485	1	6	Akap11
6.91508e-05	-0.391753	0.256	0.471	1	6	Akap8
0.00182894	0.288376	0.692	0.57	1	6	Akt1s1
0.00136087	-0.335453	0.487	0.605	1	6	Alg5
0.000154391	0.311094	0.436	0.253	1	6	Ammecr1
0.00126805	-0.272275	0.397	0.619	1	6	Ank3
0.00221808	0.424731	0.987	0.994	1	6	Ankrd1
0.00544532	-0.253035	0.654	0.81	1	6	Ankrd11
0.000102163	-0.622105	0.064	0.259	1	6	Anln
0.00109107	-0.324044	0.615	0.772	1	6	Anp32a
0.000808829	-0.301863	0.192	0.379	1	6	Ap1s2
0.00694841	-0.28032	0.603	0.721	1	6	Api5
0.000338387	0.335143	0.449	0.29	1	6	Apool
0.00100678	-0.278499	0.064	0.215	1	6	Aqp1
0.00144345	0.277503	0.526	0.388	1	6	Araf
0.00134681	-0.268857	0.885	0.931	1	6	Arf4
0.0016845	-0.336473	0.064	0.208	1	6	Arhgap11a
0.000479115	0.478969	0.41	0.262	1	6	Arid3a
7.32557e-05	0.365262	0.526	0.322	1	6	Arid5a
0.00711685	-0.267194	0.769	0.92	1	6	Arl3
0.000120201	-0.606333	0.359	0.548	1	6	Arl6ip1
0.000357096	0.283526	0.551	0.363	1	6	Armcx5
7.37898e-05	-0.347723	0.91	0.955	1	6	Arpc3
0.00191886	-0.277982	0.705	0.807	1	6	Arpc4
0.00223695	0.347059	0.974	0.964	1	6	Asb5
0.00050767	0.520253	0.782	0.686	1	6	Asns
7.307e-05	-0.389802	0.385	0.594	1	6	Atad3a
0.00076683	0.350965	0.679	0.562	1	6	Ate1
0.000897038	-0.257468	0.09	0.251	1	6	Atl3
0.00752584	0.303607	0.205	0.113	1	6	Atp1b1
0.00848012	0.269504	1	0.999	1	6	Atp5e
0.000101368	0.371279	1	1	1	6	Atp5g1
0.000214658	0.270757	1	1	1	6	Atp5j
7.2168e-05	0.282543	1	1	1	6	Atp5md
0.000242479	0.34053	1	0.987	1	6	Atp5mpl
0.00570424	0.30333	0.987	0.966	1	6	Atp6v0e
0.00261892	0.405377	0.859	0.84	1	6	Atp6v1e1
7.88499e-05	0.30906	0.359	0.192	1	6	Atp7a
0.000577743	-0.336127	0.91	0.928	1	6	Atrx
0.00309502	0.345745	0.731	0.636	1	6	Atxn2
0.00253058	-0.250707	0.154	0.316	1	6	AU020206
0.00180074	-0.277297	0.013	0.133	1	6	Aurka
0.00697979	-0.317882	0.679	0.77	1	6	Avpi1
0.000590787	-0.291132	0.128	0.302	1	6	Bag4
0.00204078	-0.260405	0.064	0.203	1	6	Bard1
0.00147601	-0.385846	0.551	0.698	1	6	Baz1b
6.72247e-05	0.425883	0.769	0.6	1	6	Bbip1
0.000913504	0.333743	0.513	0.353	1	6	Bcar1
0.001753	-0.30987	0.423	0.585	1	6	Bcl10
0.000353797	0.284307	0.487	0.297	1	6	Bhlhe41
0.00178485	0.298373	0.744	0.701	1	6	Bloc1s1
7.29604e-05	-0.346636	0.09	0.291	1	6	Bmp1
0.00380804	0.25598	0.667	0.546	1	6	Bop1
0.000246521	-0.356755	0.821	0.919	1	6	Btg1
0.000587235	-0.352369	0.026	0.172	1	6	Bub1
0.00175241	-0.363092	0.59	0.686	1	6	Bub3
0.000155167	0.59206	0.538	0.389	1	6	Cacna2d1
0.000788346	-0.300469	0.205	0.392	1	6	Cad
0.000532343	-0.311442	0.295	0.496	1	6	Cadm1
0.00521079	0.256313	0.385	0.257	1	6	Calcoco1
6.60434e-05	-0.380305	0.91	0.973	1	6	Calm2
0.00200285	-0.279511	0.923	0.91	1	6	Calu
0.000576036	0.273147	0.5	0.319	1	6	Camta1
0.00566053	-0.267808	0.885	0.952	1	6	Caprin1
0.00111122	-0.265225	0.167	0.354	1	6	Car13
0.00333037	-0.310125	0.026	0.141	1	6	Car8
0.00230742	0.258806	0.615	0.46	1	6	Cars
0.000220791	-0.293081	0.103	0.294	1	6	Casp8
0.000254587	-0.365596	0.09	0.269	1	6	Cav1
0.000277604	0.302747	0.577	0.376	1	6	Cbfb
0.00327801	0.277444	0.577	0.449	1	6	Ccdc25
0.00611514	-0.376892	0.449	0.584	1	6	Ccn1
0.00749647	-0.279841	0.038	0.143	1	6	Ccna2
0.00186721	-0.306892	0.013	0.132	1	6	Ccnb1
0.000611505	-0.353776	0.026	0.175	1	6	Ccnb2
0.000731916	-0.354925	0.09	0.257	1	6	Ccne1
0.00288602	-0.308463	0.859	0.868	1	6	Ccng1
0.000308985	0.270466	0.577	0.396	1	6	Ccnt2
0.000142613	0.290199	0.372	0.204	1	6	Ccpg1
0.000207958	-0.268585	0.987	0.994	1	6	Cct5
0.000159618	-0.390356	0.538	0.715	1	6	Cd151
0.00297477	-0.303976	0.654	0.766	1	6	Cd3eap
0.000196994	-0.341197	0.026	0.192	1	6	Cda
0.00143372	-0.257956	0.474	0.66	1	6	Cdc123
0.000870113	-0.399563	0.051	0.202	1	6	Cdc20
0.000403617	0.301252	1	0.948	1	6	Cdc34
0.00101319	0.307829	0.423	0.276	1	6	Cdc42ep1
0.000341549	0.402656	0.667	0.504	1	6	Cdc42ep3
0.000795485	0.35615	0.615	0.479	1	6	Cdc73
0.00038407	-0.353154	0.026	0.186	1	6	Cdca3
0.00369979	-0.544007	0.09	0.216	1	6	Cdca8
9.40252e-05	-0.327832	0.051	0.24	1	6	Cdh18
0.00334473	-0.286248	0.038	0.159	1	6	Cdh6
0.0014002	0.275817	0.372	0.239	1	6	Cdipt
0.000183445	-0.325388	0.192	0.406	1	6	Cdk14
0.00109121	0.326881	0.897	0.881	1	6	Cdon
0.000102866	-0.66541	0.038	0.227	1	6	Cenpe
0.000572401	-0.938484	0.064	0.227	1	6	Cenpf
0.000859154	-0.336191	0.269	0.442	1	6	Cenpv
0.000450717	0.269093	0.397	0.241	1	6	Cep104
0.00165627	-0.29868	0.321	0.497	1	6	Cep164
9.35228e-05	-0.40411	0.436	0.663	1	6	Cep170
0.00153808	-0.347605	0.295	0.449	1	6	Cep83
0.000382334	0.339446	0.5	0.333	1	6	Cgrrf1
0.000779837	-0.286337	0.038	0.189	1	6	Chaf1a
0.00561465	-0.269691	0.564	0.743	1	6	Chd1
0.00146501	-0.35141	0.397	0.574	1	6	Chka
0.000590627	0.359374	0.936	0.867	1	6	Chordc1
0.00804375	0.285133	0.667	0.544	1	6	Chtop
0.000619216	-0.277469	0.038	0.193	1	6	Cit
0.000117866	-0.34447	0.141	0.345	1	6	Cldn12
0.00100591	0.28764	0.231	0.113	1	6	Cln8
0.00119428	0.273071	0.526	0.366	1	6	Clpx
0.000952831	-0.571537	0.051	0.197	1	6	Clspn
0.000710694	-0.309348	0.218	0.402	1	6	Cmss1
6.87977e-05	-0.288803	0.038	0.228	1	6	Cmtm3
0.00584272	0.342579	0.756	0.702	1	6	Coa3
0.00263821	0.293533	0.385	0.257	1	6	Cog4
0.00089434	-0.255315	0.038	0.187	1	6	Col12a1
8.60126e-05	-0.459579	0.385	0.617	1	6	Col3a1
0.000277385	-0.387398	0.256	0.449	1	6	Col5a1
0.000310961	0.324519	0.513	0.352	1	6	Coq5
0.00015487	0.356777	0.974	0.929	1	6	Cox17
0.000305761	0.295031	1	1	1	6	Cox6b1
0.00199892	-0.413099	0.051	0.189	1	6	Cox6b2
0.000569567	0.326647	1	0.998	1	6	Cox7c
0.000300563	-0.329658	0.141	0.33	1	6	Cpne2
0.000160097	-0.30097	0.321	0.57	1	6	Cpt1a
0.000195166	0.408068	0.487	0.305	1	6	Creb3
6.81573e-05	-0.324146	0.038	0.232	1	6	Creb5
0.0020932	-0.277645	0.205	0.366	1	6	Crlf2
0.00101457	-0.265235	0.282	0.477	1	6	Csnk1g1
0.00118597	-0.324259	0.538	0.664	1	6	Csnk1g3
0.000685982	0.331314	0.987	0.993	1	6	Csnk2a1
0.00205295	0.293852	0.231	0.118	1	6	Csrnp1
0.00225338	-0.299189	0.231	0.412	1	6	Csrp1
0.00029842	0.582863	0.962	0.982	1	6	Cst3
0.00526486	-0.27181	0.436	0.559	1	6	Ctbp2
0.000484538	-0.339508	0.179	0.364	1	6	Ctxn1
0.00120086	0.284777	0.974	0.959	1	6	Cyc1
0.00182367	0.324277	0.654	0.529	1	6	Cyld
0.00102614	0.284228	0.692	0.531	1	6	Dab2ip
0.000102349	-0.390719	0.205	0.418	1	6	Dancr
0.00627635	-0.280904	0.372	0.508	1	6	Dap
0.000661821	-0.362172	0.628	0.721	1	6	Dazap1
0.000368424	-0.465287	0.154	0.334	1	6	Dbf4
0.000415612	0.279597	0.654	0.487	1	6	Dbnl
0.000492884	-0.445415	0.654	0.74	1	6	Dctpp1
0.000380709	-0.311706	0.09	0.275	1	6	Dcxr
0.00313552	-0.275038	0.128	0.278	1	6	Ddit4
0.00755126	-0.266627	0.667	0.733	1	6	Ddx27
0.0031153	-0.36622	0.705	0.788	1	6	Ddx39
0.00350904	-0.296959	0.692	0.84	1	6	Ddx46
8.17475e-05	-0.381123	0.949	0.955	1	6	Denr
0.00271591	-0.260447	0.038	0.163	1	6	Dhfr
0.00218854	-0.959841	0.474	0.553	1	6	Dhx29
0.000245278	-0.33603	0.59	0.773	1	6	Dhx9
0.000501398	-0.487145	0.103	0.271	1	6	Diaph3
0.00113097	-0.267789	0.09	0.246	1	6	Dipk1a
0.000531652	-0.355942	0.295	0.47	1	6	Dis3
0.00223157	0.258207	0.679	0.56	1	6	Dmwd
0.00101136	0.286929	0.603	0.451	1	6	Dmxl1
0.000196814	0.276646	0.974	0.972	1	6	Dnaja2
0.000305055	0.358828	0.41	0.253	1	6	Dnajb2
0.00208877	-0.279947	0.885	0.909	1	6	Dnajc2
9.68122e-05	-0.583717	0.551	0.696	1	6	Dnajc9
0.000399247	-0.263789	0.064	0.233	1	6	Dock1
0.000433136	0.252138	0.449	0.277	1	6	Dpf2
0.00331656	-0.264968	0.244	0.404	1	6	Dph6
0.00061084	-0.293148	0.244	0.441	1	6	Dpm2
0.00702202	0.299832	0.577	0.456	1	6	Dpp8
0.00173158	0.446906	0.949	0.953	1	6	Dst
0.00238952	-0.25915	0.026	0.147	1	6	Dtl
0.00430895	-0.497854	0.462	0.606	1	6	Dynap
0.000373179	0.271515	0.962	0.944	1	6	Dync1i2
0.00116171	0.32046	0.718	0.573	1	6	Dync1li2
0.00147757	-0.251326	0.103	0.258	1	6	Dzip1l
0.00507048	-0.253069	0.218	0.375	1	6	Ebpl
0.000133526	0.261492	1	0.996	1	6	Edf1
0.00516801	-0.286241	0.423	0.551	1	6	Eftud2
0.00120076	-0.324523	0.487	0.661	1	6	Eif2b2
0.00207586	-0.291352	0.91	0.928	1	6	Eif2s1
0.000172336	-0.269943	0.974	0.994	1	6	Eif3e
0.000469272	-0.280804	0.962	0.973	1	6	Eif3m
0.00120594	-0.337914	0.782	0.835	1	6	Eif4b
0.000354681	0.32616	0.923	0.925	1	6	Eif4e2
0.000677276	0.257699	1	0.988	1	6	Eif4g2
0.00188084	-0.263746	0.897	0.947	1	6	Eif6
0.000390174	-0.33504	0.41	0.593	1	6	Elf2
0.00112452	0.299673	0.756	0.632	1	6	Emc3
0.000590457	0.270206	1	0.959	1	6	Emc6
7.59957e-05	0.445333	0.782	0.777	1	6	Emc7
0.00197409	-0.259101	0.128	0.287	1	6	Emsy
0.000156257	-0.389343	0.218	0.437	1	6	Enc1
0.000305546	-0.320342	0.308	0.52	1	6	Epha2
0.00136224	0.321007	0.974	0.982	1	6	Eprs
0.000226734	-0.30488	0.038	0.208	1	6	Eps8
0.00369346	-0.334469	0.603	0.707	1	6	Ercc1
0.000307787	-0.320697	0.026	0.184	1	6	Ereg
0.000777318	-0.300689	0.192	0.367	1	6	Erg28
0.00368032	-0.269394	0.269	0.43	1	6	Erich1
0.00298661	-0.29695	0.013	0.123	1	6	Esco2
0.00207053	-0.254515	0.077	0.219	1	6	Etaa1
0.000321761	-0.410296	0.385	0.559	1	6	Exosc8
0.000130554	-0.36275	0.141	0.346	1	6	F730043M19Rik
0.000154816	0.474677	0.692	0.637	1	6	Fads3
0.000188707	-0.33184	0.154	0.352	1	6	Fam102b
0.000173875	-0.298152	0.103	0.298	1	6	Fam126b
0.000721068	-0.260013	0.038	0.188	1	6	Fam171b
0.000354714	0.386748	0.5	0.337	1	6	Fam174a
7.26429e-05	0.26882	0.256	0.115	1	6	Fam53b
0.000518602	-0.303744	0.218	0.416	1	6	Fasn
0.00194034	-0.369322	0.538	0.673	1	6	Fat1
0.000724596	-0.479342	0.026	0.167	1	6	Fbxo5
0.00374678	-0.259467	0.179	0.327	1	6	Fbxw9
0.000483208	0.381579	0.449	0.297	1	6	Fech
0.00456607	-0.287387	0.513	0.64	1	6	Fez2
0.00388373	-0.333623	0.038	0.156	1	6	Fgf7
9.05275e-05	0.271543	0.974	0.944	1	6	Fkbp3
0.00143086	-0.313738	0.218	0.393	1	6	Fmn1
0.00230475	-0.308168	0.321	0.464	1	6	Fnbp4
0.00373533	-0.266352	0.372	0.554	1	6	Fndc3b
6.45661e-05	0.252252	0.244	0.103	1	6	Fos
0.000305364	0.271743	0.462	0.288	1	6	Fto
0.000333232	-0.325151	0.897	0.926	1	6	Fus
0.000196518	0.267761	0.321	0.165	1	6	Fyco1
0.000160957	0.349232	0.487	0.314	1	6	Fzd2
0.00823738	-0.254088	0.731	0.807	1	6	G3bp2
0.00186962	-0.283794	0.141	0.295	1	6	G6pdx
0.00302788	-0.280243	0.487	0.615	1	6	Galk1
9.61932e-05	-0.366938	0.487	0.674	1	6	Gar1
0.000166403	-0.364599	0.218	0.422	1	6	Gart
0.00213019	-0.26765	0.974	0.994	1	6	Gas5
0.000696445	-0.334967	0.654	0.788	1	6	Gatad1
0.00104673	-0.290018	0.756	0.835	1	6	Gdi2
0.000585519	0.313366	0.449	0.279	1	6	Gfra1
0.00291082	0.383234	0.346	0.229	1	6	Gga2
7.30623e-05	-0.615404	0.385	0.585	1	6	Ggct
0.00104376	0.26818	0.962	0.853	1	6	Ghitm
0.00761094	-0.28978	0.359	0.509	1	6	Ghr
0.00162322	-0.256101	0.038	0.173	1	6	Gjb3
7.62218e-05	0.320211	0.885	0.813	1	6	Glo1
0.000573641	-0.334717	0.577	0.729	1	6	Gls
0.000391629	-0.349683	0.641	0.78	1	6	Glud1
0.00343099	-0.263022	0.795	0.903	1	6	Gm11808
0.000381534	-0.286183	0.09	0.266	1	6	Gm49890
0.00170456	-0.312388	0.051	0.19	1	6	Gmnn
0.00011047	-0.263914	0.038	0.221	1	6	Gmpr2
0.0022851	-0.314991	0.769	0.85	1	6	Gmps
0.00235325	-0.291709	0.782	0.879	1	6	Gna11
0.00738893	-0.269745	0.603	0.737	1	6	Gnai3
0.000894551	0.431471	0.615	0.496	1	6	Gng12
0.000939803	-0.350818	0.282	0.438	1	6	Gnpda2
0.0030895	0.369992	0.654	0.578	1	6	Golga4
0.000126781	0.350941	0.487	0.302	1	6	Gpatch11
0.000372513	-0.256971	0.038	0.2	1	6	Gprc5a
0.000204134	-0.406119	0.731	0.859	1	6	Gpx3
0.00332071	-0.256754	0.141	0.288	1	6	Gria3
0.000126952	-0.342461	0.141	0.348	1	6	Grn
0.000407619	-0.295227	0.192	0.398	1	6	Grwd1
0.00051925	-0.289876	0.103	0.275	1	6	Gsdme
0.000808217	0.297822	0.872	0.788	1	6	Gsk3b
0.000976237	-0.252993	1	0.988	1	6	Gspt1
0.000165561	0.276476	0.551	0.357	1	6	Gss
0.000725722	-0.4257	0.41	0.584	1	6	Gstm1
0.00225362	0.288765	0.769	0.658	1	6	Gtf2f1
0.000456201	-0.309848	0.359	0.553	1	6	Gtf3a
0.000116544	-0.41804	0.026	0.201	1	6	Gzme
0.00323778	1.84702	0.192	0.098	1	6	H19
0.00017162	-0.550097	0.282	0.456	1	6	H2afx
7.76695e-05	-0.359703	0.526	0.716	1	6	H2afy
0.000202566	-0.302038	0.077	0.26	1	6	H2afy2
0.00280783	0.261433	0.564	0.422	1	6	Hagh
0.0032044	-0.321922	0.269	0.434	1	6	Hat1
0.0064505	-0.295495	0.244	0.386	1	6	Haus3
0.000545359	-0.267897	0.077	0.244	1	6	Hdac7
0.00058768	-0.341019	0.5	0.683	1	6	Hddc2
0.00120114	-0.271021	0.987	0.982	1	6	Hdgf
0.000766135	-0.265814	0.064	0.224	1	6	Hdgfl3
9.25642e-05	-0.340093	0.833	0.955	1	6	Hdlbp
0.000451996	-0.253342	0.987	1	1	6	Hint1
0.00201796	0.317079	0.41	0.277	1	6	Hint3
0.0016758	0.323791	0.513	0.388	1	6	Hipk2
0.00680192	-0.310145	0.038	0.147	1	6	Hist1h1a
0.00917447	-0.290036	0.026	0.121	1	6	Hist1h2ab
0.00928836	-0.500057	0.09	0.204	1	6	Hist1h2ae
0.00029063	-0.694955	0.026	0.187	1	6	Hist1h3c
0.00604589	-0.301729	0.038	0.15	1	6	Hist2h2bb
0.00741966	-0.27636	0.244	0.394	1	6	Hk2
0.00470045	-0.432699	0.205	0.34	1	6	Hmgb3
0.00755159	-0.256881	0.538	0.699	1	6	Hmgn3
0.000336933	-0.400311	0.167	0.348	1	6	Hmgn5
0.000850565	-0.530668	0.051	0.205	1	6	Hmmr
0.00484028	-0.458303	0.513	0.639	1	6	Hmox1
0.0013207	-0.317009	1	0.994	1	6	Hnrnpa2b1
0.000333357	-0.295972	0.244	0.471	1	6	Hoxc10
0.000896431	-0.285966	0.41	0.628	1	6	Hprt
0.000167276	0.360179	0.885	0.826	1	6	Hsbp1
7.64719e-05	0.353261	0.513	0.34	1	6	Hsf2
8.30801e-05	0.555263	1	0.971	1	6	Hspb1
0.00781082	0.336388	0.538	0.438	1	6	Htatsf1
0.000914339	-0.344326	0.577	0.71	1	6	Ide
0.00638264	-0.304641	0.154	0.295	1	6	Idh1
0.00323319	-0.260523	0.218	0.37	1	6	Ifngr1
0.00166349	-0.478877	0.744	0.806	1	6	Ifrd1
0.00977165	-0.256449	0.333	0.46	1	6	Ift27
0.00182572	-0.309777	0.474	0.632	1	6	Ift74
0.000196234	1.09484	0.769	0.628	1	6	Igfbp5
0.000209748	-0.308792	0.103	0.294	1	6	Igsf8
0.000485053	-0.895171	0.051	0.209	1	6	Il11
0.00263039	-0.693682	0.269	0.412	1	6	Il6st
0.000336811	0.285773	0.769	0.602	1	6	Immp1l
8.31192e-05	0.501607	0.782	0.65	1	6	Impad1
8.22553e-05	-0.543983	0.064	0.256	1	6	Incenp
0.00278638	0.282268	0.321	0.198	1	6	Iqsec1
0.00337858	-0.299737	0.308	0.446	1	6	Irak1bp1
0.000448179	0.311897	0.551	0.398	1	6	Irf2bp1
0.00289067	0.289826	0.385	0.25	1	6	Irf3
0.00363901	-0.279801	0.282	0.44	1	6	Itgav
0.00881474	0.298066	0.564	0.452	1	6	Itpa
0.000305381	-0.283925	0.064	0.237	1	6	Itpr2
0.00266824	-0.270666	0.09	0.229	1	6	Jade1
0.00054241	-0.270245	0.013	0.155	1	6	Jag1
0.000476919	0.29706	0.705	0.54	1	6	Jagn1
0.00614001	-0.268333	0.641	0.757	1	6	Jak1
0.000125705	-0.313472	0.09	0.291	1	6	Jak2
0.00633182	0.309251	0.487	0.351	1	6	Jdp2
0.000764088	0.397847	0.91	0.881	1	6	Jpt1
0.000345576	0.38923	0.705	0.585	1	6	Jtb
0.00010093	0.566638	0.949	0.866	1	6	Jun
0.000908916	0.347947	0.41	0.267	1	6	Jup
0.00176932	-0.270992	0.205	0.376	1	6	Kat7
0.0008776	0.352042	0.833	0.789	1	6	Kcmf1
0.00112065	-0.277331	0.128	0.293	1	6	Kctd11
0.000187035	0.250103	0.295	0.146	1	6	Kdm4c
0.00052624	-0.514763	0.026	0.172	1	6	Kif11
0.000266882	0.514958	0.667	0.565	1	6	Kif1b
0.00021441	-0.512854	0.064	0.248	1	6	Kif23
0.000137964	-0.378785	0.538	0.718	1	6	Kif2a
0.000466571	-0.344311	0.013	0.157	1	6	Kif4
0.000110904	-0.280743	0.064	0.259	1	6	Kirrel
0.00443961	-0.250811	0.769	0.853	1	6	Klhdc2
0.00107773	-0.289023	0.09	0.246	1	6	Klhdc8a
0.000985156	-0.324642	0.564	0.719	1	6	Kmt2a
0.000676672	-0.427853	0.026	0.168	1	6	Knl1
0.0011652	-0.281403	0.026	0.16	1	6	Knstrn
0.00485224	-0.278128	0.154	0.29	1	6	Lbr
0.00133415	-0.436334	0	0.117	1	6	Lce1g
0.000334667	-0.329518	0.41	0.649	1	6	Ldhb
0.000386652	0.324811	0.346	0.202	1	6	Lgmn
0.00013643	-0.514587	0.128	0.327	1	6	Lig1
0.0011405	-0.343174	0.615	0.764	1	6	Lims1
0.00277703	-0.302332	0.385	0.525	1	6	Lin7c
0.000104026	0.293342	0.462	0.262	1	6	Lix1
6.723e-05	-0.383086	0.179	0.392	1	6	Lncpint
0.000242609	-0.464029	0.064	0.241	1	6	Lox
0.000707603	-0.348341	0.679	0.823	1	6	Lpp
0.000248874	-0.327762	0.756	0.849	1	6	Lrrc59
0.000392289	-0.363232	0.423	0.596	1	6	Lrrfip2
7.64761e-05	0.342059	0.667	0.47	1	6	Lsm14a
0.000350792	-0.431925	0.615	0.768	1	6	Lsm2
0.000117559	0.4024	0.974	0.925	1	6	Lsm6
0.000669661	-0.30816	0.885	0.938	1	6	Lsm7
0.00021969	-0.39568	0.423	0.591	1	6	Lsm8
0.00581499	-0.274239	0.538	0.678	1	6	Ltbp3
0.000420373	-0.467973	0.141	0.324	1	6	Ltc4s
0.000808549	-0.252224	0.09	0.257	1	6	Lxn
8.06367e-05	-0.478109	0.013	0.188	1	6	Ly6a
0.000361473	-0.31394	0.141	0.328	1	6	Ly75
0.000283125	0.422864	0.577	0.425	1	6	Lyrm2
0.00065923	0.258649	0.397	0.238	1	6	Mafk
0.000139099	0.378082	0.487	0.292	1	6	Maged2
0.000988151	0.435425	1	0.996	1	6	Malat1
0.00184642	-0.290657	0.397	0.574	1	6	Man1a2
0.00940792	0.389227	0.962	0.897	1	6	Map1b
0.000108288	0.360683	0.564	0.379	1	6	Map2k1
0.000167347	-0.320276	0.026	0.195	1	6	Map3k1
8.24821e-05	-0.394256	0.91	0.95	1	6	Map4k4
0.000231125	0.371793	0.846	0.712	1	6	Map7d1
0.000152992	-0.309964	0.077	0.273	1	6	Mapk13
0.00176468	-0.253023	0.474	0.669	1	6	Marcksl1
0.000983418	-0.315652	0.064	0.215	1	6	Mcm5
0.000142302	-0.464491	0.064	0.248	1	6	Mcm6
0.000531237	-0.381845	0.244	0.414	1	6	Mdfic
0.00691424	0.298467	0.872	0.765	1	6	Mdh1
0.00180092	-0.315826	0.397	0.564	1	6	Me1
0.000379759	0.292119	0.641	0.481	1	6	Med7
0.000412464	0.362938	0.538	0.389	1	6	Mef2d
0.00174482	0.298979	0.436	0.296	1	6	Mettl23
0.00166113	-0.259883	0.141	0.303	1	6	Mex3c
0.00200695	0.286974	0.833	0.734	1	6	Mff
0.000130242	-0.278679	0.064	0.256	1	6	Mfsd1
8.67346e-05	-0.325471	0.103	0.305	1	6	Mfsd10
0.000598796	-0.302105	0.397	0.588	1	6	Mgat2
0.000672946	-0.430575	0.538	0.654	1	6	Mgl2
0.000929404	-0.272717	0.026	0.165	1	6	Mgst1
0.000876246	-0.269844	0.09	0.251	1	6	Micall2
0.00135207	0.278968	1	0.988	1	6	Micos13
0.0010921	0.340303	0.705	0.56	1	6	Micu2
0.00292854	-0.255392	0.449	0.626	1	6	Mier1
7.61768e-05	-0.704482	0.179	0.379	1	6	Mier3
0.00155046	-0.287452	0.026	0.155	1	6	Mis18bp1
0.000301642	-0.932744	0.064	0.238	1	6	Mki67
0.000213668	0.404663	0.5	0.334	1	6	Mllt11
0.0043436	0.262402	0.795	0.74	1	6	Mnat1
0.00108683	0.269685	0.449	0.3	1	6	Mob2
0.00216131	-0.311204	0.833	0.887	1	6	Mphosph10
0.000152062	0.356463	0.833	0.738	1	6	Mphosph8
0.00110648	0.277467	0.423	0.282	1	6	Mpp5
0.000109433	-0.390719	0.487	0.676	1	6	Mpp6
0.000197514	0.307649	0.821	0.682	1	6	Mrpl41
0.000590704	0.366379	0.936	0.906	1	6	Mrpl51
0.00407273	0.28804	0.795	0.66	1	6	Mrps12
0.00317243	0.252944	0.872	0.829	1	6	Mrps17
8.74578e-05	-0.362201	0.679	0.839	1	6	Mrto4
0.000158717	-0.292627	0.038	0.214	1	6	Msh2
0.000229545	-0.322505	0.051	0.224	1	6	Msh6
0.00102132	0.277149	1	1	1	6	mt-Atp6
0.000202662	0.260618	1	1	1	6	mt-Cytb
9.45151e-05	-0.738163	0.692	0.78	1	6	Mt1
0.00115403	-0.298277	0.244	0.418	1	6	Mta2
0.00218565	0.260495	0.423	0.279	1	6	Mtf1
0.000156276	-0.326765	0.231	0.456	1	6	Mtx1
0.00367554	-0.322942	0.359	0.516	1	6	Mxd4
0.00759902	0.392545	0.859	0.901	1	6	Mxra7
8.8445e-05	-0.374827	0.269	0.496	1	6	Mxra8
0.00065631	-0.254696	0.013	0.152	1	6	Mybl1
0.00806388	-0.27637	0.269	0.399	1	6	Myg1
0.000477176	-0.374665	0.231	0.421	1	6	Myh10
0.00612424	0.329113	0.462	0.322	1	6	Myl9
0.00178757	-0.272396	0.115	0.267	1	6	Myo1b
0.00910868	-0.250168	0.603	0.72	1	6	N4bp2l2
0.00050132	-0.329286	0.321	0.493	1	6	Naa10
0.000149417	-0.354904	0.641	0.761	1	6	Naa38
0.000540774	-0.341526	0.385	0.557	1	6	Nans
8.97898e-05	-0.651865	0.462	0.615	1	6	Nasp
0.000205874	-0.411065	0.359	0.547	1	6	Nav1
0.00010316	0.26372	0.538	0.333	1	6	Nbeal1
0.00360324	-0.250771	0.026	0.139	1	6	Ncapg
0.000427753	0.337291	0.949	0.915	1	6	Ndufa1
0.000308108	0.290583	1	0.945	1	6	Ndufa10
0.00220996	0.297201	0.885	0.784	1	6	Ndufa3
0.00329435	0.2813	0.397	0.265	1	6	Ndufaf3
0.00433126	0.348331	0.949	0.949	1	6	Ndufb4
0.000933039	0.307631	1	0.998	1	6	Ndufb7
0.000511598	0.285151	1	0.999	1	6	Ndufb8
0.00670282	0.250253	0.718	0.607	1	6	Ndufs1
0.00211944	0.253992	0.974	0.948	1	6	Ndufs2
0.000864709	0.256593	0.949	0.929	1	6	Ndufv2
0.0036494	-0.27967	0.205	0.365	1	6	Nfia
0.000523833	0.314973	0.936	0.891	1	6	Nfic
0.000626278	-0.27967	0.026	0.172	1	6	Ngf
0.00062177	0.27771	0.5	0.327	1	6	Ngrn
0.000212756	-0.318547	0.154	0.351	1	6	Nipsnap1
0.000145115	-0.333004	0.064	0.252	1	6	Nnmt
0.00199295	-0.2712	0.795	0.863	1	6	Nono
0.00128043	-0.297693	0.372	0.558	1	6	Nop2
0.000193061	-0.315671	0.103	0.291	1	6	Notch2
0.00202453	0.270608	0.744	0.617	1	6	Npepps
0.00498616	0.459772	0.372	0.239	1	6	Nptx1
0.00984602	-0.256754	0.526	0.648	1	6	Nrbf2
0.00293838	-0.375214	0.359	0.504	1	6	Nsd2
0.00121175	-0.283443	0.423	0.618	1	6	Nsd3
0.00908843	0.270085	0.692	0.582	1	6	Nsfl1c
0.000112629	-0.374864	0.333	0.548	1	6	Nsmce2
0.000273566	0.510436	0.808	0.694	1	6	Nsmce3
0.00277398	-0.270747	0.436	0.6	1	6	Nubp1
0.00515243	-0.265578	0.167	0.306	1	6	Nucb2
0.000685923	-0.411216	0.013	0.155	1	6	Nusap1
0.00539187	-0.257006	0.41	0.548	1	6	Nxn
0.00339958	-0.295126	0.269	0.425	1	6	Nxt1
0.000531771	0.266308	0.577	0.389	1	6	Oaz2
0.000236682	-0.317712	0.205	0.422	1	6	Ociad2
0.00124227	-0.476155	0.397	0.526	1	6	Orc6
0.00141042	-0.340412	0.538	0.678	1	6	Paics
0.00574329	-0.284433	0.487	0.63	1	6	Pak1
8.02528e-05	0.371334	0.833	0.762	1	6	Pam16
0.000681363	-0.308171	0.231	0.415	1	6	Papss1
0.000724904	0.358743	0.449	0.293	1	6	Pard3
0.00024864	0.312967	0.679	0.493	1	6	Parp1
9.64461e-05	-0.380547	0.167	0.376	1	6	Pax7
0.000151806	-0.368234	0.564	0.738	1	6	Pbdc1
0.00116711	-0.293476	0.013	0.141	1	6	Pbk
0.000253043	-0.301498	0.949	0.986	1	6	Pcbp2
0.00294067	0.269119	0.731	0.604	1	6	Pcbp4
0.000140423	-0.342172	0.09	0.284	1	6	Pcdh18
0.000102407	-1.06667	0.077	0.266	1	6	Pclaf
0.000178721	0.333649	0.885	0.748	1	6	Pcmt1
0.000116105	-0.561608	0.218	0.425	1	6	Pcna
0.000340737	-0.366791	0.487	0.703	1	6	Pcolce
0.00022611	-0.281754	1	0.999	1	6	Pdap1
0.000562878	-0.298433	0.615	0.77	1	6	Pdcd10
9.10946e-05	-0.428114	0.436	0.61	1	6	Pdcd6
0.000227827	0.327853	0.833	0.714	1	6	Pdcl3
0.00348869	-0.363348	0.218	0.354	1	6	Pde4b
0.000128899	0.595576	0.744	0.652	1	6	Pde4dip
7.97829e-05	0.331463	0.295	0.141	1	6	Pdgfc
0.0024928	0.290496	0.59	0.446	1	6	Pdhb
0.000313161	-0.465859	0.333	0.523	1	6	Pdk4
0.00905649	-0.300657	0.564	0.706	1	6	Pdpn
0.000412302	0.376027	0.731	0.649	1	6	Pdrg1
0.000745984	0.270717	0.487	0.321	1	6	Pex19
0.000428354	-0.274534	0.897	0.975	1	6	Pfdn1
0.00389931	-0.398201	0.321	0.463	1	6	Pfn2
0.000970973	-0.259704	0.885	0.944	1	6	Phb2
0.000847077	0.442766	0.551	0.423	1	6	Phf10
0.000204775	-0.363125	0.615	0.788	1	6	Phf5a
0.00622169	-0.3012	0.603	0.777	1	6	Phldb2
6.6338e-05	-0.331655	0.167	0.392	1	6	Phtf1
0.000179025	0.500924	0.615	0.462	1	6	Picalm
0.000859921	0.29289	0.551	0.396	1	6	Pigyl
0.000332534	-0.364757	0.282	0.473	1	6	Pim3
0.000768414	-0.315312	0.846	0.895	1	6	Pin4
0.00456595	0.258711	0.423	0.29	1	6	Pknox1
0.00348141	-0.280234	0.077	0.211	1	6	Pla2g4a
0.000120432	0.378312	0.987	0.985	1	6	Plec
7.02038e-05	-0.382285	0.269	0.482	1	6	Plekha3
[truncated: 305 more rows]

## Sheet: DMC2
p_val	avg_log2FC	pct.1	pct.2	p_val_adj	cluster	gene
0	3.29733	0.926	0.02	0	5	Myh1
3.73155e-266	2.8593	0.862	0.028	5.78278e-262	5	Tnnc2
4.78892e-171	1.67352	0.649	0.026	7.4214e-167	5	Myl1
5.86572e-168	1.40972	0.383	0.005	9.09011e-164	5	Myl2
3.76875e-164	1.12534	0.745	0.04	5.84042e-160	5	Acta1
4.40265e-163	1.76736	0.617	0.026	6.82279e-159	5	Mb
2.64025e-122	0.862481	0.33	0.006	4.09159e-118	5	Myh7
8.74285e-113	0.809093	0.277	0.004	1.35488e-108	5	Myh2
6.07477e-107	0.898249	0.309	0.007	9.41407e-103	5	Casq1
1.43681e-105	2.12403	0.862	0.119	2.22663e-101	5	Tnnt3
6.96029e-93	1.3335	0.426	0.023	1.07864e-88	5	Cox6a2
2.66815e-84	0.516266	0.17	0.001	4.13483e-80	5	Myh4
2.30699e-82	0.838651	0.511	0.043	3.57514e-78	5	Myl4
2.36036e-78	0.993086	0.383	0.022	3.65784e-74	5	Smpx
1.18206e-72	1.33351	0.947	0.234	1.83184e-68	5	Mylpf
5.50586e-70	0.866302	0.33	0.018	8.53243e-66	5	Tcap
6.3302e-65	1.16365	0.649	0.1	9.80992e-61	5	Tnni1
7.14338e-59	0.458038	0.181	0.005	1.10701e-54	5	Myf6
2.42083e-58	0.511138	0.181	0.005	3.75156e-54	5	Myh8
2.24453e-53	0.727884	0.309	0.023	3.47835e-49	5	Mybph
8.49065e-53	0.634137	0.255	0.015	1.3158e-48	5	Casq2
7.81175e-52	1.93086	1	0.566	1.21059e-47	5	Ttn
1.01883e-50	0.830039	0.372	0.038	1.57888e-46	5	Bex1
6.3238e-43	1.14568	1	1	9.79999e-39	5	Gm42418
3.37147e-41	0.787285	0.319	0.034	5.22476e-37	5	Mef2c
7.86359e-39	0.604585	0.234	0.018	1.21862e-34	5	Klhl41
1.18295e-36	0.621994	1	0.999	1.83321e-32	5	Actb
1.77608e-35	-0.586846	1	1	2.75239e-31	5	Rps8
1.92334e-35	0.378724	0.117	0.004	2.9806e-31	5	Adprhl1
7.92238e-35	0.334715	0.128	0.005	1.22773e-30	5	Srrm4os
9.24334e-35	0.636662	0.245	0.023	1.43244e-30	5	Mybpc1
2.47428e-32	0.461843	0.149	0.008	3.83439e-28	5	Ppp1r27
1.29514e-31	0.548676	0.202	0.017	2.00708e-27	5	Myom2
5.69937e-31	0.50721	0.234	0.024	8.83231e-27	5	Trdn
6.65296e-31	1.06849	1	0.86	1.03101e-26	5	Neb
7.78967e-30	-0.595093	1	1	1.20717e-25	5	Rps15
1.20223e-29	-0.497812	1	1	1.86309e-25	5	Rps16
2.58509e-29	-0.41359	1	1	4.00611e-25	5	Rpl19
4.11139e-28	0.621631	1	0.662	6.37143e-24	5	Plk2
5.30907e-27	0.550844	1	0.477	8.22747e-23	5	Tnnc1
6.31413e-26	0.676696	0.894	0.359	9.78501e-22	5	Tnnt1
6.46984e-26	-0.453331	1	1	1.00263e-21	5	Rps19
9.45854e-26	-0.389981	1	1	1.46579e-21	5	Rpl23
1.42971e-25	-0.474708	1	1	2.21563e-21	5	Rpl18
1.08167e-24	1.19679	1	0.782	1.67626e-20	5	AY036118
1.83056e-24	0.456623	0.202	0.023	2.83682e-20	5	Nmrk2
2.05484e-24	-0.412944	1	1	3.18439e-20	5	Rps10
9.85153e-24	0.394228	0.149	0.012	1.52669e-19	5	Csrp3
3.08502e-23	-0.436823	1	1	4.78086e-19	5	Rpl32
1.45238e-22	-0.439694	1	1	2.25076e-18	5	Rpl7
3.99736e-22	-0.374204	1	1	6.1947e-18	5	Rps27a
5.9041e-22	-0.507455	1	1	9.14959e-18	5	Rpsa
6.16258e-22	-0.409635	1	1	9.55015e-18	5	Rpl13a
6.28704e-22	-0.460391	1	1	9.74302e-18	5	Rpl14
8.46811e-22	-0.370697	1	1	1.3123e-17	5	Rps18
1.09184e-21	-0.564099	1	1	1.69202e-17	5	mt-Co3
2.25914e-21	-0.400129	1	1	3.50099e-17	5	Rplp1
2.94349e-21	0.366291	0.149	0.014	4.56153e-17	5	Fhl1
4.24254e-21	-0.33944	1	1	6.57467e-17	5	Rpl26
4.53738e-21	-0.415905	1	1	7.03159e-17	5	Rpl18a
5.00263e-21	-0.356362	1	1	7.75257e-17	5	Rps20
7.51902e-21	-0.425064	1	1	1.16522e-16	5	Rack1
4.48972e-20	1.00704	0.979	0.816	6.95771e-16	5	Lars2
9.32797e-20	-0.426913	1	1	1.44555e-15	5	Tpt1
9.68842e-20	0.625617	1	0.921	1.50141e-15	5	Tnnt2
3.47853e-19	0.253488	0.926	0.423	5.39067e-15	5	Ccn2
3.69544e-19	-0.405743	1	1	5.72682e-15	5	Rpl8
4.74528e-19	-0.416029	1	1	7.35376e-15	5	Rps6
2.03651e-18	0.810885	0.926	0.505	3.15598e-14	5	Cavin2
2.18635e-18	0.478507	1	0.998	3.38818e-14	5	Hsp90b1
3.57545e-18	-0.34012	1	1	5.54087e-14	5	Rps14
4.81635e-18	-0.356863	1	1	7.46389e-14	5	Rpl30
5.12632e-18	-0.3672	1	1	7.94425e-14	5	Rps9
7.60078e-18	-0.355764	1	1	1.17789e-13	5	Rpl34
1.86141e-17	-0.378526	1	1	2.88462e-13	5	Eef1a1
5.16894e-17	-0.451882	1	1	8.01031e-13	5	Rps2
9.6382e-17	0.302543	1	0.842	1.49363e-12	5	Gpx8
1.22836e-16	-0.434462	1	1	1.9036e-12	5	Rps12
1.27958e-16	-0.364716	1	1	1.98296e-12	5	Rpl41
4.23656e-16	0.602083	1	0.938	6.5654e-12	5	Tpm2
6.51717e-16	-0.34383	1	1	1.00997e-11	5	Rps5
7.70189e-16	0.76747	0.511	0.209	1.19356e-11	5	Fxyd6
8.62366e-16	-0.331811	1	1	1.33641e-11	5	Rpl37
1.23623e-15	0.35813	0.968	0.606	1.91578e-11	5	Hist1h1e
1.40291e-15	0.57114	1	0.954	2.17409e-11	5	Cryab
1.63154e-15	0.643671	0.83	0.462	2.5284e-11	5	Akap12
1.79388e-15	0.760636	0.915	0.578	2.77998e-11	5	Map4
2.22192e-15	0.701605	1	0.99	3.44331e-11	5	Tpm3
2.3661e-15	0.603531	1	0.945	3.66674e-11	5	Ctsl
2.60645e-15	-0.309146	1	1	4.03921e-11	5	Hsp90ab1
4.67191e-15	-0.358591	1	1	7.24006e-11	5	Rpl11
5.59862e-15	-0.388606	1	1	8.67619e-11	5	Rps26
8.55716e-15	-0.342125	1	0.999	1.3261e-10	5	Rps4x
9.02764e-15	-0.313448	1	1	1.39901e-10	5	Rpl17
1.49285e-14	0.484152	1	0.996	2.31347e-10	5	Txnrd1
2.1104e-14	-0.334929	1	1	3.27049e-10	5	Rplp0
2.24662e-14	-0.315545	1	1	3.48158e-10	5	Rpl37a
2.6318e-14	-0.335149	1	1	4.07849e-10	5	Fau
5.95926e-14	-0.310669	1	1	9.23506e-10	5	Rpl28
7.16744e-14	0.5253	1	0.976	1.11074e-09	5	Cst6
1.00117e-13	0.553619	1	0.985	1.55152e-09	5	Nes
1.81279e-13	0.338478	0.16	0.027	2.80928e-09	5	Txlnb
3.98612e-13	-0.298064	1	1	6.17729e-09	5	Rpl9
4.64424e-13	-0.311495	1	1	7.19718e-09	5	Rpl21
6.36107e-13	-0.284804	1	1	9.85775e-09	5	Rps3a1
7.20697e-13	-0.304339	1	1	1.11686e-08	5	Rps7
9.61117e-13	0.515487	1	0.932	1.48944e-08	5	Hbegf
1.08036e-12	0.385875	0.191	0.04	1.67423e-08	5	Nrap
1.34538e-12	0.330466	0.117	0.016	2.08494e-08	5	Ablim3
1.8541e-12	0.271858	0.181	0.035	2.87329e-08	5	Meg3
2.54674e-12	-0.292303	1	1	3.94668e-08	5	Rpl15
3.06275e-12	-0.288497	1	1	4.74634e-08	5	Rps11
4.06939e-12	0.923453	0.468	0.228	6.30633e-08	5	Lox
4.34487e-12	-0.509314	0.043	0.42	6.73325e-08	5	Ppie
4.86529e-12	-0.527166	0.064	0.457	7.53974e-08	5	Stk38
4.8896e-12	-0.505351	0.053	0.438	7.57742e-08	5	Morn2
6.22031e-12	-0.525291	0.106	0.511	9.63961e-08	5	Kin
6.91681e-12	-0.503408	0.032	0.402	1.0719e-07	5	Washc3
6.94887e-12	0.391539	1	0.998	1.07687e-07	5	Tpm1
7.20386e-12	-0.304299	1	1	1.11638e-07	5	Rpl6
7.29728e-12	-0.361896	1	0.627	1.13086e-07	5	Car3
7.86529e-12	0.460652	0.915	0.526	1.21888e-07	5	Gadd45a
1.01093e-11	-0.299197	1	1	1.56665e-07	5	Rpl12
1.24037e-11	-0.546064	0.064	0.444	1.9222e-07	5	Rpp30
1.2959e-11	-0.494911	0.085	0.486	2.00825e-07	5	N6amt1
1.32807e-11	-0.505115	0.085	0.48	2.05811e-07	5	Maip1
1.75516e-11	-0.5451	0.096	0.496	2.71997e-07	5	Dapk3
1.92516e-11	-0.520601	0.053	0.411	2.98342e-07	5	Ublcp1
2.18826e-11	-0.544814	0.043	0.406	3.39114e-07	5	Fcgrt
2.3227e-11	-0.480503	0.074	0.459	3.59949e-07	5	Zfp593
3.06413e-11	-0.429243	0.074	0.464	4.74849e-07	5	Trmt1
3.06645e-11	-0.471231	0.096	0.495	4.75208e-07	5	Zpr1
3.48341e-11	-0.483595	0.074	0.46	5.39825e-07	5	Zdhhc16
4.03565e-11	-0.276589	1	1	6.25405e-07	5	Rplp2
4.32547e-11	-0.27828	1	1	6.70318e-07	5	Rpl3
4.74832e-11	-0.499679	0.096	0.485	7.35847e-07	5	Zcchc7
6.44567e-11	-0.427566	0.096	0.49	9.98885e-07	5	Tfb2m
6.51015e-11	0.337463	1	0.71	1.00888e-06	5	Fn1
6.57962e-11	0.588042	0.234	0.067	1.01964e-06	5	Fabp3
6.80585e-11	-0.501295	0.021	0.361	1.0547e-06	5	Psrc1
7.1452e-11	-0.472892	0.032	0.372	1.10729e-06	5	Surf2
7.91244e-11	-0.50418	0.096	0.469	1.22619e-06	5	Rbm7
8.81834e-11	-0.442971	0.074	0.448	1.36658e-06	5	Pex3
9.29349e-11	-0.42049	0.117	0.518	1.44021e-06	5	Chchd6
1.04862e-10	-0.358031	1	1	1.62505e-06	5	mt-Nd1
1.28246e-10	-0.291037	1	1	1.98744e-06	5	Lgals1
1.28468e-10	0.309824	0.138	0.026	1.99087e-06	5	Srl
1.40347e-10	-0.463443	0.096	0.478	2.17495e-06	5	Stx16
1.49005e-10	0.278042	1	1	2.30914e-06	5	Serf2
1.54344e-10	-0.43572	0.074	0.446	2.39187e-06	5	Kansl3
1.60358e-10	-0.455528	0.106	0.482	2.48506e-06	5	Slc25a11
1.66502e-10	-0.388132	0.085	0.465	2.58028e-06	5	Mrps11
1.67863e-10	-0.436978	0.074	0.446	2.60137e-06	5	Tpgs1
1.68082e-10	-0.45823	0.032	0.37	2.60477e-06	5	Metrn
1.71805e-10	-0.40212	0.117	0.505	2.66246e-06	5	Dbnl
1.91244e-10	-0.452251	0.074	0.44	2.96371e-06	5	Mrps35
1.92465e-10	-0.440646	0.138	0.52	2.98263e-06	5	Yipf4
2.04728e-10	-0.462542	0.117	0.504	3.17266e-06	5	Scamp3
2.18401e-10	-0.45371	0.117	0.498	3.38456e-06	5	Commd7
2.38252e-10	-0.425324	0.096	0.474	3.69219e-06	5	Ankrd40
2.45589e-10	0.480649	0.213	0.059	3.8059e-06	5	Tmem38a
2.59211e-10	-0.424313	0.085	0.459	4.01699e-06	5	Dmac1
2.77858e-10	-0.452561	0.096	0.464	4.30597e-06	5	Lzts2
2.81903e-10	0.416759	0.894	0.523	4.36865e-06	5	Chchd10
3.75967e-10	-0.410756	0.096	0.465	5.82635e-06	5	Lta4h
4.18962e-10	-0.264382	1	1	6.49265e-06	5	Rps24
4.33454e-10	-0.414223	0.106	0.489	6.71724e-06	5	Unc119
4.39417e-10	-0.415998	0.085	0.454	6.80965e-06	5	Ehmt1
4.46089e-10	-0.388769	0.117	0.513	6.91304e-06	5	Mrpl1
4.64679e-10	-0.461737	0.021	0.333	7.20113e-06	5	Dnajc14
5.00065e-10	-0.435136	0.096	0.47	7.74951e-06	5	Ptpn14
5.09503e-10	-0.465918	0.021	0.333	7.89577e-06	5	Ly75
5.21783e-10	-0.451043	0.096	0.463	8.08607e-06	5	Prpsap1
5.28395e-10	-0.423225	0.128	0.509	8.18854e-06	5	Efr3a
5.60191e-10	-0.311098	1	0.999	8.68127e-06	5	Rpl7a
5.70276e-10	-0.43609	0.149	0.525	8.83757e-06	5	Igbp1
5.8171e-10	0.376496	0.128	0.024	9.01476e-06	5	Dmd
5.97038e-10	-0.409016	0.074	0.431	9.2523e-06	5	Med9
6.04857e-10	-0.439154	0.032	0.344	9.37348e-06	5	Hsf1
6.22933e-10	-0.462494	0.106	0.477	9.65359e-06	5	Mob1a
6.33591e-10	-0.446652	0.074	0.422	9.81876e-06	5	Nudt14
6.66999e-10	-0.418399	0.096	0.454	1.03365e-05	5	Fam193a
6.86216e-10	-0.49798	0.074	0.423	1.06343e-05	5	Dancr
6.86792e-10	-0.425907	0.074	0.424	1.06432e-05	5	Ptpn2
7.06841e-10	-0.456087	0.064	0.403	1.09539e-05	5	Rasa3
7.11252e-10	-0.459617	0.106	0.467	1.10223e-05	5	Ubl4a
7.83475e-10	-0.443968	0.085	0.441	1.21415e-05	5	Snrnp48
8.03897e-10	0.45294	1	0.968	1.2458e-05	5	Macf1
8.26038e-10	-0.278994	1	1	1.28011e-05	5	Rpl4
8.38724e-10	-0.406417	0.117	0.5	1.29977e-05	5	Manbal
9.67478e-10	-0.413878	0.074	0.419	1.4993e-05	5	Smarcd1
9.67967e-10	0.43674	1	0.986	1.50006e-05	5	Des
9.93639e-10	-0.447635	0.138	0.511	1.53984e-05	5	Sec22b
9.99134e-10	-0.438681	0.043	0.364	1.54836e-05	5	Clk4
1.01031e-09	-0.400755	0.106	0.479	1.56567e-05	5	Commd2
1.04095e-09	0.496438	0.383	0.165	1.61316e-05	5	Pdlim3
1.07265e-09	-0.450865	0.117	0.48	1.66228e-05	5	Smim7
1.13665e-09	-0.443605	0.117	0.486	1.76146e-05	5	Zmynd11
1.16707e-09	-0.409384	0.074	0.422	1.80862e-05	5	Ext2
1.19449e-09	-0.261387	1	1	1.8511e-05	5	Cd63
1.25336e-09	-0.439119	0.128	0.501	1.94233e-05	5	Naa10
1.39324e-09	-0.452457	0.096	0.453	2.1591e-05	5	Nsmce4a
1.49897e-09	0.500159	1	0.96	2.32295e-05	5	Sept11
1.52752e-09	-0.421602	0.064	0.395	2.3672e-05	5	Lrrc41
1.57124e-09	-0.310773	1	1	2.43496e-05	5	Rpl13
1.60056e-09	-0.436234	0.117	0.48	2.48038e-05	5	Fra10ac1
1.63042e-09	-0.400265	0.128	0.505	2.52666e-05	5	B9d1
1.89042e-09	-0.390771	0.106	0.466	2.92958e-05	5	Mrpl45
2.01737e-09	-0.43906	0.074	0.402	3.12632e-05	5	Cnot11
2.11764e-09	-0.369166	0.085	0.436	3.2817e-05	5	Hcfc1
2.12243e-09	-0.413122	0.106	0.457	3.28913e-05	5	Rab4b
2.39436e-09	-0.486572	0.053	0.371	3.71054e-05	5	Fxyd5
2.60157e-09	-0.404114	0.064	0.389	4.03165e-05	5	Ppat
2.62886e-09	-0.45942	0.064	0.381	4.07394e-05	5	Zswim8
2.66672e-09	-0.374368	0.074	0.414	4.13261e-05	5	Irf2bp1
2.78907e-09	-0.388774	0.117	0.476	4.32222e-05	5	Cars
2.81184e-09	-0.35493	0.096	0.454	4.35751e-05	5	Exosc7
2.82094e-09	0.405784	0.17	0.043	4.37161e-05	5	Alpk3
2.87528e-09	-0.38255	0.106	0.454	4.45582e-05	5	Cfap20
2.91021e-09	-0.351248	0.096	0.451	4.50995e-05	5	Rbfa
3.00353e-09	-0.322679	1	1	4.65457e-05	5	Rps15a
3.03018e-09	-0.389109	0.106	0.458	4.69588e-05	5	Sirt2
3.03113e-09	-0.369468	0.117	0.484	4.69735e-05	5	0610010K14Rik
3.07622e-09	-0.402024	0.043	0.351	4.76722e-05	5	Ccnh
3.07802e-09	-0.340768	0.128	0.497	4.77e-05	5	Ndufaf2
3.17827e-09	-0.429102	0.053	0.372	4.92537e-05	5	Suclg2
3.2958e-09	-0.411526	0.064	0.392	5.1075e-05	5	Fam173a
3.42764e-09	-0.406221	0.011	0.296	5.31182e-05	5	Rce1
3.57513e-09	-0.421764	0.043	0.349	5.54037e-05	5	Jam3
3.59239e-09	-0.404426	0.117	0.468	5.56713e-05	5	Ift27
3.64136e-09	-0.289245	1	1	5.64302e-05	5	Rpl10a
3.67175e-09	-0.389162	0.074	0.405	5.69011e-05	5	Zcchc10
3.71678e-09	-0.313299	0.064	0.393	5.7599e-05	5	Wdr48
3.77144e-09	-0.406369	0.106	0.463	5.8446e-05	5	Lztfl1
3.84725e-09	-0.375404	0.064	0.386	5.96208e-05	5	Tor1a
3.87955e-09	-0.386202	0.106	0.459	6.01213e-05	5	Ing1
3.90577e-09	-0.363958	0.149	0.517	6.05277e-05	5	Nmd3
3.96016e-09	-0.429851	0.053	0.368	6.13705e-05	5	Zfp329
4.12065e-09	-0.393753	0.138	0.508	6.38577e-05	5	Snx17
4.17595e-09	-0.534913	0.074	0.39	6.47147e-05	5	Gamt
4.19133e-09	-0.384681	0.128	0.488	6.4953e-05	5	Srek1
4.24497e-09	-0.37876	0.106	0.463	6.57844e-05	5	Thap2
4.36978e-09	-0.499294	0.074	0.394	6.77185e-05	5	Gm14636
4.91854e-09	-0.45624	0.074	0.393	7.62227e-05	5	Mgst3
5.05911e-09	-0.424917	0.085	0.418	7.8401e-05	5	Gabarapl1
5.27561e-09	-0.377186	0.128	0.486	8.17561e-05	5	Yif1a
5.48148e-09	-0.285696	0.053	0.371	8.49465e-05	5	Lrp6
5.71873e-09	-0.387846	0.128	0.497	8.86232e-05	5	Tcaf1
5.94763e-09	-0.40188	0.064	0.374	9.21704e-05	5	Ppil1
5.96131e-09	-0.375521	0.074	0.404	9.23824e-05	5	Grwd1
6.11245e-09	-0.379333	0.106	0.459	9.47247e-05	5	Zfp771
6.1315e-09	-0.365813	0.096	0.434	9.50198e-05	5	Ddi2
6.21494e-09	-0.303961	0.106	0.463	9.63129e-05	5	Prpf38a
6.39623e-09	-0.383181	0.085	0.414	9.91223e-05	5	Pias4
6.39674e-09	-0.445086	0.074	0.388	9.91302e-05	5	Vcpip1
6.44761e-09	-0.361714	0.032	0.329	9.99187e-05	5	Mark2
6.46812e-09	-0.394998	0.106	0.446	0.000100236	5	Spen
6.5145e-09	-0.369621	0.021	0.309	0.000100955	5	Drg2
6.55352e-09	-0.362551	0.117	0.474	0.00010156	5	Med4
6.59616e-09	-0.33768	0.085	0.426	0.000102221	5	Ptcd3
6.72268e-09	-0.45504	0.043	0.345	0.000104181	5	Whrn
6.8408e-09	-0.389781	0.096	0.439	0.000106012	5	Snhg20
6.91513e-09	-0.374211	0.064	0.379	0.000107164	5	Armcx5
6.99823e-09	0.506445	0.223	0.072	0.000108451	5	Txnip
7.39193e-09	-0.36532	0.117	0.476	0.000114553	5	Sdad1
7.53547e-09	-0.409038	0.085	0.411	0.000116777	5	Rbm34
7.85727e-09	-0.403221	0.096	0.419	0.000121764	5	Smim20
7.93244e-09	-0.401738	0.096	0.425	0.000122929	5	Tbcc
7.93908e-09	-0.929314	1	0.586	0.000123032	5	Acta2
7.97138e-09	-0.267519	1	1	0.000123533	5	Naca
8.25003e-09	0.356933	0.585	0.325	0.000127851	5	Grem1
8.73462e-09	-0.499941	0.074	0.381	0.00013536	5	Nfkbia
8.77228e-09	-0.3486	0.106	0.455	0.000135944	5	Srp68
9.14051e-09	-0.332669	0.074	0.403	0.000141651	5	Osbpl9
9.31462e-09	-0.345126	0.096	0.425	0.000144349	5	Tprkb
9.63786e-09	0.357508	1	0.918	0.000149358	5	Thbs1
9.79445e-09	0.336071	1	0.993	0.000151785	5	Hspa5
9.81464e-09	-0.381029	0.106	0.454	0.000152097	5	Arhgef40
1.00541e-08	-0.38879	0.106	0.449	0.000155809	5	Tm2d3
1.02528e-08	-0.253174	1	0.998	0.000158888	5	Rpl36a
1.0444e-08	-0.334801	0.074	0.402	0.000161851	5	Tsen15
1.09751e-08	0.263184	1	0.69	0.00017008	5	Gpbp1
1.10808e-08	-0.374142	0.043	0.341	0.000171719	5	Crtc3
1.11361e-08	-0.398175	0.096	0.419	0.000172576	5	Dido1
1.14689e-08	-0.363673	0.106	0.452	0.000177733	5	Nufip1
1.1667e-08	-0.367513	0.106	0.451	0.000180803	5	Apip
1.17788e-08	0.353519	1	0.989	0.000182536	5	Myh9
1.21626e-08	0.389169	0.83	0.482	0.000188484	5	Pdlim1
1.22266e-08	-0.392099	0.064	0.371	0.000189475	5	Usp36
1.3035e-08	-0.417259	0.16	0.512	0.000202003	5	Tusc3
1.30583e-08	-0.341251	1	1	0.000202364	5	Npm1
1.32405e-08	-0.43847	0.117	0.456	0.000205188	5	Pfkl
1.36832e-08	-0.398262	0.074	0.389	0.000212049	5	Orai2
1.37846e-08	-0.365628	0.043	0.339	0.00021362	5	Il17ra
1.41372e-08	-0.36865	0.074	0.384	0.000219085	5	Bfar
1.42042e-08	-0.390732	0.117	0.463	0.000220123	5	Slc35b2
1.42325e-08	0.340562	0.128	0.027	0.000220561	5	Gprc5c
1.46679e-08	-0.425414	0.138	0.482	0.000227308	5	Mir22hg
1.47455e-08	-0.368997	0.106	0.444	0.000228511	5	Aqr
1.48989e-08	-0.366193	0.117	0.453	0.000230888	5	Trim33
1.49142e-08	-0.386645	0.138	0.498	0.000231125	5	Baz2b
1.53202e-08	-0.416149	0.064	0.367	0.000237417	5	Erbin
1.53926e-08	-0.468354	0.043	0.322	0.000238539	5	Pdgfb
1.59508e-08	0.545335	0.255	0.094	0.00024719	5	Adamts5
1.61626e-08	-0.356788	0.096	0.423	0.000250472	5	Yae1d1
1.62396e-08	-0.37066	0.064	0.367	0.000251665	5	Zbtb43
1.64951e-08	-0.340668	0.053	0.356	0.000255624	5	Srsf4
1.67303e-08	-0.359455	0.149	0.51	0.000259269	5	Poldip2
1.73012e-08	-0.399424	0.128	0.479	0.000268116	5	Gng2
1.76583e-08	0.319368	1	0.987	0.00027365	5	Itgb1
1.81807e-08	-0.385486	0.064	0.361	0.000281747	5	Kti12
1.85568e-08	-0.403008	0.053	0.351	0.000287575	5	Hoxa7
1.90354e-08	-0.444089	0.085	0.397	0.000294992	5	Cystm1
1.9467e-08	-0.365593	0.074	0.384	0.000301679	5	Pprc1
1.95672e-08	-0.366237	0.117	0.461	0.000303233	5	Upf2
1.9905e-08	-0.375984	0.106	0.426	0.000308468	5	Ap2a1
2.07282e-08	-0.365559	0.138	0.492	0.000321225	5	Virma
2.10049e-08	-0.38042	0.064	0.369	0.000325513	5	Mcee
2.10915e-08	-0.369355	0.096	0.414	0.000326855	5	Rbm4
2.11451e-08	-0.386118	0.032	0.309	0.000327685	5	Msto1
2.12088e-08	-0.38176	0.064	0.355	0.000328673	5	Nacc1
2.16972e-08	-0.399446	0.032	0.308	0.000336242	5	Ptges2
2.16998e-08	-0.398723	0.064	0.363	0.000336281	5	Zmat5
2.18086e-08	-0.390695	0.117	0.454	0.000337968	5	Bves
2.19828e-08	-0.407663	0.128	0.461	0.000340668	5	Rrp8
2.20197e-08	-0.378772	0.064	0.359	0.00034124	5	Rela
2.21197e-08	-0.401909	0.032	0.313	0.000342788	5	Pkp2
2.26326e-08	0.450637	0.202	0.062	0.000350738	5	Tnni2
2.27885e-08	-0.575085	1	0.996	0.000353153	5	Malat1
2.39464e-08	-0.336522	0.106	0.442	0.000371097	5	Psmd5
2.41452e-08	-0.335069	0.106	0.445	0.000374179	5	Ptpn9
2.44577e-08	-0.368631	0.021	0.293	0.00037902	5	Tor2a
2.4605e-08	-0.348246	0.096	0.421	0.000381303	5	Naf1
2.46908e-08	-0.353377	0.138	0.49	0.000382634	5	Znrd1
2.49611e-08	-0.373275	0.064	0.371	0.000386822	5	Pmp22
2.51268e-08	-0.339116	0.138	0.484	0.00038939	5	2310009A05Rik
2.51282e-08	-0.287531	0.074	0.39	0.000389412	5	1110059E24Rik
2.52583e-08	-0.386566	0.053	0.339	0.000391428	5	Slc38a6
2.53477e-08	-0.48531	1	0.994	0.000392814	5	Gas5
2.54709e-08	-0.361549	0.096	0.421	0.000394722	5	Eml4
2.58305e-08	-0.486721	0.032	0.311	0.000400295	5	Gnai1
2.62621e-08	-0.353893	0.149	0.503	0.000406983	5	Bad
2.6576e-08	-0.281211	0.106	0.446	0.000411849	5	Kif1bp
2.70689e-08	-0.388805	0.096	0.414	0.000419487	5	Npdc1
2.71803e-08	-0.318558	0.128	0.482	0.000421213	5	Fibp
2.7319e-08	-0.305517	1	1	0.000423363	5	mt-Cytb
2.90942e-08	-0.378763	0.106	0.431	0.000450872	5	Mmp14
2.99566e-08	-0.36374	0.053	0.343	0.000464237	5	Wdr35
3.02376e-08	-0.380571	0.085	0.397	0.000468592	5	Srgap3
3.0617e-08	-0.364452	0.085	0.402	0.000474472	5	Slc4a1ap
3.18032e-08	-0.339654	0.096	0.42	0.000492854	5	Cmc1
3.23908e-08	-0.40752	0.138	0.478	0.000501961	5	Hivep2
3.25147e-08	-0.340514	1	1	0.00050388	5	Uba52
3.25448e-08	-0.326613	0.085	0.404	0.000504347	5	Utp23
3.27027e-08	-0.377924	0.053	0.344	0.000506793	5	Mrpl48
3.32025e-08	-0.313307	0.117	0.458	0.00051454	5	Unc50
3.36007e-08	-0.340768	0.138	0.49	0.00052071	5	Ppp2r2d
3.47681e-08	-0.375404	0.053	0.344	0.000538801	5	2310033P09Rik
3.56335e-08	-0.347969	0.128	0.471	0.000552212	5	Bud23
3.68237e-08	-0.322169	0.16	0.504	0.000570656	5	Cep164
3.70221e-08	-0.356924	0.064	0.359	0.000573731	5	Car13
3.73873e-08	-0.364432	0.064	0.359	0.000579391	5	Coprs
3.83018e-08	-0.398775	0.064	0.363	0.000593564	5	Sh3kbp1
3.91352e-08	-0.349538	0.181	0.519	0.000606478	5	Fcf1
3.94694e-08	-0.402538	0.096	0.403	0.000611657	5	Slc25a37
4.00793e-08	-0.271018	1	1	0.000621109	5	Rps23
4.08772e-08	-0.370694	0.064	0.352	0.000633475	5	Mpg
4.10006e-08	-0.336924	0.096	0.418	0.000635386	5	Eva1b
4.17683e-08	-0.367812	0.011	0.267	0.000647283	5	Aaas
4.20168e-08	-0.296863	0.149	0.51	0.000651134	5	Polr1c
4.28956e-08	-0.353732	0.138	0.481	0.000664753	5	Rbms2
4.31008e-08	-0.350443	0.053	0.343	0.000667934	5	Pqbp1
4.38057e-08	-0.36063	0.096	0.416	0.000678857	5	Rcl1
4.41162e-08	0.393764	0.766	0.483	0.000683668	5	Serpine1
4.42715e-08	-0.318478	0.128	0.47	0.000686075	5	BC005561
4.44293e-08	-0.334992	0.149	0.501	0.00068852	5	Atp6ap1
4.45908e-08	-0.490552	0.128	0.454	0.000691024	5	Nrn1
4.49849e-08	-0.327275	0.064	0.357	0.000697131	5	Adcy7
4.6003e-08	-0.332812	0.096	0.416	0.000712909	5	Imp4
4.64851e-08	-0.385123	0.128	0.447	0.000720379	5	Psmd9
4.6588e-08	-0.334024	0.128	0.472	0.000721974	5	Tox4
4.66856e-08	0.384442	0.16	0.043	0.000723487	5	Myom1
4.66906e-08	-0.328098	0.106	0.436	0.000723564	5	Qser1
4.68986e-08	-0.40221	0.149	0.491	0.000726787	5	Pwwp3b
4.71209e-08	-0.33833	0.138	0.489	0.000730233	5	Mrpl19
4.87998e-08	-0.366917	1	0.989	0.00075625	5	Prmt1
4.9042e-08	0.349082	1	0.604	0.000760004	5	Basp1
4.90852e-08	-0.360573	0.106	0.434	0.000760673	5	Parp3
5.00855e-08	-0.38846	0.096	0.396	0.000776175	5	Tmem138
5.04495e-08	-0.35833	0.043	0.317	0.000781816	5	Csk
5.10808e-08	-0.37878	0.021	0.279	0.0007916	5	Ddx55
5.1505e-08	-0.380915	0.096	0.403	0.000798173	5	Zfp428
5.3021e-08	-0.412671	0.074	0.364	0.000821666	5	Trp53bp2
5.37581e-08	-0.314817	0.128	0.462	0.000833089	5	Trmt10c
5.53206e-08	-0.328397	0.085	0.393	0.000857303	5	Itch
5.59426e-08	-0.355797	0.021	0.283	0.000866942	5	Ddx41
5.68785e-08	-0.355587	1	0.998	0.000881447	5	Snrpg
5.78896e-08	-0.344887	0.149	0.485	0.000897115	5	Washc4
5.83646e-08	-0.322785	0.096	0.402	0.000904477	5	Skap2
6.02444e-08	-0.287852	0.138	0.484	0.000933607	5	Ciapin1
6.05305e-08	-0.362228	0.043	0.315	0.000938042	5	Nr2c2ap
6.09051e-08	-0.432479	0.128	0.452	0.000943847	5	Ubald2
6.10832e-08	-0.338694	0.074	0.371	0.000946606	5	Plscr3
6.12492e-08	-0.298793	0.16	0.51	0.000949179	5	Ptpra
6.18269e-08	-0.329057	0.138	0.478	0.000958131	5	Picalm
6.29784e-08	-0.357683	0.053	0.338	0.000975977	5	Bckdha
6.43356e-08	-0.369321	0.117	0.445	0.000997008	5	Acat1
6.61558e-08	-0.335405	0.128	0.463	0.00102522	5	Josd2
6.62348e-08	-0.384287	0.202	0.516	0.00102644	5	Bola1
6.63477e-08	-0.316349	0.021	0.282	0.00102819	5	Siah2
6.68202e-08	-0.332812	0.096	0.406	0.00103551	5	Heatr6
6.72305e-08	-0.324112	0.085	0.391	0.00104187	5	Psmd10
6.73858e-08	-0.327248	0.053	0.34	0.00104428	5	Ino80d
6.8046e-08	-0.348597	0.106	0.426	0.00105451	5	Sfxn1
6.82807e-08	-0.356305	0.053	0.327	0.00105815	5	Ascc1
6.84248e-08	-0.380883	0.16	0.502	0.00106038	5	Tspan4
6.85754e-08	-0.384651	0.106	0.417	0.00106271	5	Csrp1
6.88653e-08	-0.327398	0.043	0.315	0.00106721	5	Rbm4b
7.05007e-08	-0.339391	0.117	0.426	0.00109255	5	Ppp1r7
7.09882e-08	0.347506	0.149	0.038	0.0011001	5	Nefm
7.22916e-08	-0.372583	0.128	0.454	0.0011203	5	2310009B15Rik
7.36143e-08	-0.307275	0.117	0.44	0.0011408	5	Fmc1
7.37819e-08	-0.342302	0.043	0.313	0.0011434	5	Stxbp3
7.45825e-08	-0.333198	0.053	0.332	0.00115581	5	Anapc10
7.49933e-08	-0.326407	0.043	0.314	0.00116217	5	Ppp1r15b
7.55126e-08	-0.257148	1	1	0.00117022	5	Gapdh
7.60389e-08	-0.317888	0.053	0.334	0.00117837	5	Capn15
7.64107e-08	0.483031	0.979	0.693	0.00118414	5	Pdpn
7.93165e-08	-0.372475	0.202	0.529	0.00122917	5	Mrps31
8.15206e-08	-0.308602	0.138	0.476	0.00126333	5	Nbea
8.16154e-08	-0.333978	0.16	0.506	0.00126479	5	Wsb1
8.38526e-08	-0.358352	0.064	0.344	0.00129946	5	Cul7
8.58251e-08	-0.39389	0.17	0.502	0.00133003	5	Shmt2
8.65979e-08	-0.34008	0.064	0.353	0.00134201	5	Tarbp2
8.67592e-08	-0.339921	0.096	0.408	0.00134451	5	Smn1
8.90015e-08	-0.364808	0.117	0.438	0.00137926	5	Myc
9.03491e-08	-0.343149	0.138	0.466	0.00140014	5	Smarcad1
9.16022e-08	-0.351669	0.106	0.418	0.00141956	5	Igf2bp3
9.16118e-08	-0.333242	0.096	0.397	0.00141971	5	Yipf1
9.33451e-08	-0.368183	0.117	0.436	0.00144657	5	Dnajb4
9.57917e-08	-0.363563	0.074	0.36	0.00148448	5	Wbp1
9.62306e-08	-0.326283	0.053	0.335	0.00149129	5	Gtf2f2
9.65093e-08	-0.345169	0.149	0.484	0.0014956	5	Mrpl36
9.79952e-08	-0.313299	0.074	0.374	0.00151863	5	Polr3h
9.88357e-08	-0.315567	0.085	0.381	0.00153166	5	Fam168b
9.99309e-08	-0.341083	0.149	0.493	0.00154863	5	Babam1
1.00127e-07	-0.352267	0.074	0.363	0.00155167	5	Ints11
1.01232e-07	-0.275904	0.138	0.474	0.00156879	5	Mvb12a
1.02658e-07	-0.326905	0.16	0.504	0.00159089	5	Cdk5rap3
1.03158e-07	-0.32697	0.096	0.396	0.00159865	5	Seh1l
1.04316e-07	-0.292423	0.117	0.448	0.00161659	5	Cenpv
1.06843e-07	-0.29555	0.032	0.294	0.00165574	5	Dstyk
1.07636e-07	-0.374994	0.149	0.483	0.00166803	5	Fam216a
1.09329e-07	-0.366595	0.117	0.426	0.00169428	5	Fam192a
1.11974e-07	-0.351941	0.16	0.494	0.00173526	5	Chst11
1.15605e-07	-0.393848	0.191	0.499	0.00179153	5	Evi2a
1.17472e-07	-0.289934	0.074	0.369	0.00182046	5	Eri3
1.17597e-07	-0.336107	0.085	0.374	0.0018224	5	Tspan6
1.20043e-07	-0.288054	1	1	0.00186031	5	Eef2
1.21867e-07	-0.328916	0.128	0.452	0.00188857	5	Zfp24
1.22375e-07	0.46908	1	0.918	0.00189644	5	Zfp106
1.2291e-07	-0.288825	0.074	0.365	0.00190473	5	E2f4
1.24067e-07	0.294886	1	0.97	0.00192267	5	Tubb5
1.24347e-07	-0.310384	0.106	0.417	0.00192701	5	Gas2l1
1.24792e-07	-0.321839	0.074	0.362	0.0019339	5	Slc35a4
1.24942e-07	-0.307925	0.074	0.365	0.00193622	5	Zfp131
1.27849e-07	-0.427245	0.117	0.423	0.00198127	5	Adarb1
1.27922e-07	-0.312521	0.053	0.326	0.0019824	5	Tmed1
1.30456e-07	-0.341945	0.096	0.396	0.00202167	5	Ift22
1.31064e-07	-0.31361	0.096	0.397	0.0020311	5	Ormdl3
1.31449e-07	-0.294839	0.096	0.394	0.00203706	5	CAAA01118383.1
1.32634e-07	-0.33474	0.053	0.325	0.00205543	5	Sac3d1
1.33127e-07	-0.318839	0.074	0.361	0.00206307	5	Cryzl1
1.33348e-07	-0.303911	0.149	0.487	0.0020665	5	Lsm14a
1.34297e-07	-0.360181	0.074	0.361	0.00208119	5	Ppih
1.35077e-07	-0.338406	0.064	0.346	0.00209329	5	Urod
1.35637e-07	-0.346802	0.096	0.391	0.00210196	5	Oser1
1.35928e-07	-0.38442	0.106	0.403	0.00210648	5	Plaur
1.36889e-07	-0.321113	0.138	0.471	0.00212137	5	Mettl9
1.36977e-07	0.270277	0.681	0.399	0.00212274	5	Il6st
1.38448e-07	-0.324684	0.064	0.349	0.00214553	5	Gpc6
1.38519e-07	-0.297231	0.096	0.399	0.00214662	5	Copz1
1.38668e-07	-0.591788	0.181	0.052	0.00214893	5	Actc1
1.38984e-07	-0.302341	0.128	0.458	0.00215384	5	Impa1
1.39009e-07	-0.302526	0.138	0.477	0.00215422	5	Uba3
1.39828e-07	-0.286258	0.085	0.375	0.00216692	5	Ifngr1
1.40394e-07	-0.300401	0.149	0.491	0.00217569	5	M6pr
1.41403e-07	-0.306691	0.138	0.47	0.00219132	5	Aida
1.43184e-07	-0.295038	0.117	0.442	0.00221892	5	Ppp1r10
1.44901e-07	-0.313476	0.106	0.422	0.00224553	5	Camk1
1.45421e-07	-0.317557	0.16	0.5	0.00225358	5	Parvb
1.50533e-07	-0.3304	0.074	0.365	0.0023328	5	Pstk
1.51217e-07	-0.363722	0.117	0.426	0.00234341	5	Myh10
1.53357e-07	-0.319131	0.138	0.467	0.00237657	5	Itpa
1.54196e-07	-0.313881	0.043	0.304	0.00238957	5	Ecd
1.55106e-07	-0.344855	0.138	0.469	0.00240368	5	Uhrf2
1.55954e-07	-0.322821	0.128	0.454	0.00241682	5	Rcn3
1.57751e-07	-0.305394	0.074	0.367	0.00244467	5	Trim24
1.58036e-07	-0.308637	1	1	0.00244909	5	Ppp1r14b
1.61268e-07	-0.272116	0.106	0.408	0.00249916	5	Med31
1.61985e-07	-0.31742	0.085	0.384	0.00251029	5	Ap1s2
1.62556e-07	-0.32241	0.128	0.447	0.00251913	5	Sft2d1
1.64136e-07	-0.299636	0.138	0.475	0.00254362	5	Ccni
1.67577e-07	-0.371565	0.181	0.508	0.00259694	5	Ccm2
1.69925e-07	-0.32974	0.043	0.303	0.00263333	5	Slc25a51
1.70614e-07	0.305706	1	0.994	0.002644	5	Ahnak
1.72279e-07	-0.255085	0.085	0.373	0.0026698	5	Rrp7a
1.72917e-07	-0.376202	0.106	0.41	0.00267969	5	Stk4
1.73832e-07	-0.320019	0.053	0.321	0.00269388	5	Etfrf1
1.7719e-07	-0.327372	0.043	0.306	0.00274591	5	Usp50
1.77548e-07	-0.35334	0.117	0.43	0.00275146	5	Gps2
1.81587e-07	-0.347764	0.053	0.319	0.00281405	5	Cnot8
1.81624e-07	-0.305711	0.074	0.363	0.00281462	5	Trpc4ap
1.81757e-07	-0.327134	0.096	0.388	0.00281669	5	Tmem128
1.86292e-07	-0.335156	0.096	0.392	0.00288696	5	Pcgf3
1.87664e-07	-0.269943	0.106	0.42	0.00290823	5	Rnf8
1.90054e-07	-0.282018	0.149	0.488	0.00294527	5	Mars
1.93605e-07	-0.328947	0.053	0.324	0.0030003	5	Ppp2r5a
1.94358e-07	-0.338707	0.117	0.425	0.00301196	5	Pias2
1.97523e-07	-0.323924	0.106	0.416	0.00306101	5	Otulin
2.02851e-07	-0.302847	0.128	0.45	0.00314358	5	AA465934
2.04758e-07	-0.280962	0.149	0.48	0.00317314	5	Exoc3
2.06816e-07	-0.297947	0.138	0.472	0.00320502	5	Ppil3
2.1053e-07	-0.402297	0.17	0.487	0.00326258	5	Cep290
2.14308e-07	-0.354386	0.085	0.37	0.00332113	5	Socs6
2.15261e-07	-0.315729	0.053	0.319	0.0033359	5	Pex7
2.20352e-07	-0.34374	0.117	0.417	0.00341479	5	Fam207a
2.26914e-07	-0.296689	0.138	0.474	0.00351649	5	Card19
2.28979e-07	-0.277824	0.16	0.501	0.00354849	5	Hax1
2.33947e-07	-0.261639	0.138	0.475	0.00362547	5	Clcn4
2.35034e-07	-0.350044	0.085	0.361	0.00364233	5	Tmem237
2.37652e-07	-0.312526	0.149	0.485	0.00368289	5	Pcgf5
2.38687e-07	-0.301226	0.096	0.396	0.00369893	5	Phtf1
2.39794e-07	-0.306879	0.106	0.4	0.00371608	5	Atp6v0d1
2.45716e-07	-0.351881	0.011	0.24	0.00380787	5	Rab2b
2.47471e-07	-0.302144	0.117	0.422	0.00383507	5	Crtap
2.49702e-07	-0.307585	0.106	0.404	0.00386964	5	Zfp280d
2.54701e-07	-0.311179	0.085	0.373	0.0039471	5	Zdhhc20
2.55172e-07	-0.320737	0.117	0.431	0.0039544	5	Fmnl3
2.59709e-07	-0.321362	0.096	0.383	0.00402471	5	Mkrn1
2.63849e-07	-0.28566	0.128	0.444	0.00408887	5	Zfand3
2.67411e-07	-0.289704	0.128	0.451	0.00414407	5	Exosc9
2.7043e-07	-0.319288	0.085	0.37	0.00419085	5	Cdk13
2.70674e-07	-0.336178	0.032	0.282	0.00419464	5	Zswim7
2.71644e-07	-0.336006	0.074	0.351	0.00420967	5	Slc39a14
2.7175e-07	-0.319296	0.011	0.243	0.00421131	5	1600012H06Rik
2.7615e-07	-0.253935	0.138	0.468	0.0042795	5	Serf1
2.83181e-07	-0.326613	0.096	0.387	0.00438845	5	Anapc1
2.83441e-07	-0.301197	0.17	0.51	0.00439248	5	Sdf2
2.86387e-07	-0.298305	0.096	0.394	0.00443815	5	Bloc1s4
2.86788e-07	-0.323464	0.149	0.47	0.00444436	5	Psmg4
2.87834e-07	-0.301297	0.149	0.48	0.00446056	5	Ado
2.89094e-07	-0.250182	0.128	0.457	0.00448009	5	Pds5a
2.92299e-07	-0.28876	0.106	0.409	0.00452975	5	9130401M01Rik
2.93513e-07	-0.303744	0.064	0.338	0.00454858	5	Ndufaf6
2.94198e-07	-0.310128	0.074	0.357	0.00455919	5	C1qtnf12
2.95232e-07	-0.356349	0.021	0.257	0.00457521	5	Rasal2
2.98997e-07	-0.268701	0.149	0.487	0.00463355	5	Dnajb12
3.01059e-07	-0.33474	0.053	0.314	0.00466552	5	Galnt11
3.08802e-07	-0.333824	0.053	0.313	0.0047855	5	Pitrm1
3.08853e-07	-0.31834	0	0.221	0.0047863	5	Pdss2
3.15167e-07	-0.260351	1	1	0.00488415	5	Rpl22
3.17029e-07	-0.331416	0.138	0.454	0.004913	5	Cnot7
3.20563e-07	-0.345284	0.128	0.44	0.00496776	5	Bdp1
3.22906e-07	-0.281262	0.085	0.376	0.00500408	5	Sco2
3.25484e-07	-0.267944	0.074	0.358	0.00504403	5	Rab13
3.26295e-07	-0.312365	0.032	0.28	0.00505659	5	Pgm2
3.26649e-07	-0.341595	0.106	0.397	0.00506208	5	Cad
3.29348e-07	-0.324494	0.16	0.489	0.0051039	5	Pgs1
3.29558e-07	-0.317592	0.064	0.327	0.00510716	5	Sec23ip
3.32336e-07	-0.3369	0.021	0.256	0.00515021	5	Ing3
3.45135e-07	-0.321248	0.096	0.389	0.00534855	5	Anapc2
3.45364e-07	-0.503072	0.106	0.392	0.0053521	5	Rdh5
3.48522e-07	-0.388874	0	0.22	0.00540105	5	Tcerg1l
3.4904e-07	-0.312332	0.085	0.367	0.00540907	5	Wdr77
3.51169e-07	-0.267754	0.149	0.478	0.00544207	5	Mrpl27
3.5271e-07	-0.295374	0.064	0.336	0.00546595	5	Rcbtb2
3.53619e-07	-0.337436	0.021	0.256	0.00548003	5	Serp2
3.53917e-07	-0.362551	0.117	0.421	0.00548466	5	Pkia
3.56377e-07	-0.283988	0.138	0.466	0.00552277	5	Stx4a
3.57708e-07	-0.28981	0.064	0.335	0.0055434	5	Pex19
3.5941e-07	-0.297623	0.149	0.475	0.00556977	5	Tab2
3.6343e-07	-0.302873	0.128	0.438	0.00563207	5	Napg
3.6815e-07	-0.315012	0.053	0.311	0.00570523	5	Mettl5
3.69699e-07	-0.265553	0.17	0.51	0.00572923	5	Sf3a1
3.70241e-07	-0.321186	0.053	0.315	0.00573762	5	Atp23
3.73026e-07	-0.256898	0.138	0.46	0.00578078	5	Mtx1
3.73553e-07	-0.363173	0.021	0.255	0.00578895	5	Sema6d
3.78154e-07	-0.275282	0.106	0.41	0.00586025	5	Polr2d
3.80065e-07	-0.269521	0.128	0.439	0.00588986	5	Swt1
3.80791e-07	-0.353423	0.032	0.269	0.00590112	5	Gm49890
3.80842e-07	-0.32252	0.021	0.258	0.0059019	5	Amz2
3.85648e-07	-0.295248	0.117	0.425	0.00597639	5	Zc2hc1a
3.86589e-07	-0.288671	0.064	0.336	0.00599097	5	Scarb2
3.86665e-07	-0.336254	0.138	0.451	0.00599215	5	Lpin2
3.87088e-07	-0.282294	0.138	0.46	0.00599871	5	Copg1
3.92717e-07	-0.313751	0.074	0.354	0.00608594	5	Crem
4.00132e-07	-0.263915	0.149	0.476	0.00620084	5	Mrpl40
4.01452e-07	-0.349277	0.117	0.405	0.0062213	5	Myg1
4.08828e-07	-0.291772	0.128	0.441	0.0063356	5	Rbbp8
4.10047e-07	-0.285245	0.096	0.388	0.0063545	5	Gstm2
4.17088e-07	-0.357958	1	0.992	0.00646361	5	Ifitm2
4.17168e-07	-0.251931	0.138	0.459	0.00646486	5	Smyd2
4.18093e-07	-0.250306	0.138	0.455	0.00647918	5	Tlk1
4.18902e-07	-0.27084	0.128	0.447	0.00649173	5	Elp1
4.23984e-07	-0.279519	0.106	0.408	0.00657049	5	2310039H08Rik
4.25412e-07	-0.282672	0.128	0.443	0.00659261	5	Cbll1
4.261e-07	-0.295836	0.128	0.437	0.00660328	5	Irak1
4.26876e-07	-0.302571	0.16	0.484	0.0066153	5	Cwc25
4.27612e-07	-0.295937	0.128	0.444	0.0066267	5	Limd1
4.29059e-07	-0.285245	0.106	0.402	0.00664912	5	Nkapd1
4.2907e-07	-0.286594	0.17	0.508	0.00664929	5	Taf11
4.47174e-07	-0.268701	0.149	0.48	0.00692985	5	Cetn3
4.48722e-07	-0.347937	0.117	0.419	0.00695384	5	Mdfic
4.50596e-07	-0.303976	0.17	0.498	0.00698288	5	Chd8
4.50599e-07	-0.325987	0.128	0.431	0.00698293	5	Sytl2
4.50766e-07	-0.293399	0.149	0.466	0.00698552	5	Pop7
4.59596e-07	-0.317095	0.085	0.364	0.00712235	5	Tmem184c
4.59652e-07	-0.266848	0.064	0.335	0.00712323	5	Fxn
4.66656e-07	-0.270623	0.021	0.257	0.00723177	5	Tsnax
4.70739e-07	-0.294357	0.064	0.333	0.00729504	5	Elac2
4.74258e-07	-0.3322	0.064	0.322	0.00734958	5	Rab3ip
4.7832e-07	-0.314063	0.096	0.377	0.00741253	5	Dtnbp1
4.81659e-07	-0.316882	0.074	0.345	0.00746426	5	Zfp516
4.81721e-07	-0.252495	0.096	0.39	0.00746523	5	Decr1
4.85567e-07	-0.376246	0.096	0.366	0.00752483	5	Smim4
4.91999e-07	-0.307921	0.085	0.367	0.00762452	5	Ep300
4.9275e-07	-0.262049	0.106	0.405	0.00763614	5	Vps37b
4.95098e-07	-0.303077	0.043	0.293	0.00767253	5	Dimt1
4.95659e-07	-0.304375	0.106	0.394	0.00768123	5	Aven
4.9774e-07	-0.283897	0.117	0.418	0.00771348	5	Ldah
5.02655e-07	-0.314678	0.053	0.303	0.00778964	5	Atp2c1
5.05341e-07	-0.323623	0.128	0.438	0.00783128	5	Sgcb
5.0768e-07	-0.26151	0.106	0.402	0.00786752	5	Araf
5.07704e-07	-0.295328	0.096	0.385	0.00786789	5	Zdhhc6
5.09631e-07	-0.337651	0.074	0.334	0.00789775	5	Snhg5
5.10611e-07	-0.251376	0.138	0.463	0.00791294	5	Gosr2
5.13493e-07	0.316539	1	0.89	0.0079576	5	Tuba1a
5.18175e-07	-0.278487	0.064	0.328	0.00803016	5	1810055G02Rik
5.18832e-07	-0.275199	0.117	0.419	0.00804034	5	Armcx2
5.20266e-07	-0.38846	0.032	0.272	0.00806256	5	Cav1
5.23391e-07	-0.333323	0.085	0.356	0.00811099	5	Man2a2
5.25114e-07	-0.312482	0.064	0.33	0.0081377	5	Crbn
5.26483e-07	-0.271993	0.096	0.373	0.00815891	5	Ppil2
5.3594e-07	-0.392594	0.096	0.372	0.00830546	5	Wincr1
5.38616e-07	-0.500934	0.128	0.419	0.00834693	5	Klf2
5.38664e-07	-0.312699	0.096	0.369	0.00834767	5	Sympk
5.45219e-07	-0.28449	0.106	0.391	0.00844926	5	Nol9
5.45702e-07	-0.253758	0.074	0.345	0.00845674	5	Ubald1
5.4619e-07	-0.266469	0.16	0.498	0.00846431	5	Ppfia1
5.51061e-07	-0.325442	0.138	0.455	0.0085398	5	Lrif1
5.58153e-07	-0.291145	0.043	0.292	0.0086497	5	Pde12
5.62505e-07	-0.329071	0.16	0.479	0.00871715	5	Atg101
5.6387e-07	-0.317007	0.021	0.253	0.00873829	5	Dram2
5.68385e-07	-0.350636	0	0.213	0.00880826	5	Lrrc17
5.69348e-07	-0.304202	0.032	0.272	0.00882318	5	Fkrp
5.77002e-07	-0.277677	0.149	0.474	0.0089418	5	Tgoln1
5.83103e-07	-0.302448	0.021	0.253	0.00903634	5	Fgd1
5.93323e-07	-0.317897	0.106	0.402	0.00919472	5	Rif1
5.94433e-07	-0.307967	0.128	0.439	0.00921192	5	Morrbid
5.98515e-07	-0.256692	0.149	0.475	0.00927519	5	Pcmtd1
6.03277e-07	0.341274	1	0.99	0.00934898	5	Prkar1a
6.07875e-07	-0.34995	0.106	0.396	0.00942025	5	Ephx1
6.10644e-07	-0.29769	0.128	0.431	0.00946314	5	Timm44
6.19886e-07	-0.325141	0.074	0.336	0.00960638	5	Chchd5
6.21422e-07	-0.252855	0.096	0.387	0.00963018	5	Bcap29
6.27111e-07	0.316943	1	0.966	0.00971834	5	Sptbn1
6.34237e-07	-0.307133	0.053	0.304	0.00982876	5	Spaca6
6.36432e-07	-0.322871	0.213	0.523	0.00986279	5	Acaa1a
6.37515e-07	-0.318984	0.011	0.231	0.00987958	5	Fbxo38
6.40536e-07	-0.318558	0.074	0.336	0.00992638	5	Mbtd1
6.43097e-07	-0.258939	0.074	0.349	0.00996607	5	Nfkbil1
6.57284e-07	-0.275832	0.149	0.467	0.0101859	5	Tsc22d4
6.65306e-07	-0.314856	0.117	0.407	0.0103102	5	Cmss1
6.68465e-07	-0.264234	0.085	0.355	0.0103592	5	Prkaa1
6.82482e-07	-0.307897	0.053	0.307	0.0105764	5	Mfsd10
6.85017e-07	-0.300367	0.128	0.419	0.0106157	5	Tcf3
6.91061e-07	-0.265806	0.149	0.464	0.0107094	5	Nelfe
6.95098e-07	-0.290167	0.043	0.285	0.0107719	5	Gsk3a
6.96972e-07	0.65807	0.468	0.335	0.010801	5	Hspb8
7.01821e-07	-0.32526	0.032	0.265	0.0108761	5	Ltbr
7.04034e-07	-0.323708	0.085	0.365	0.0109104	5	Tgfb1i1
7.09842e-07	-0.303128	0.011	0.23	0.0110004	5	Chmp6
7.16372e-07	-0.296626	0.074	0.34	0.0111016	5	Pdcd2
7.27856e-07	-0.321555	0.181	0.501	0.0112796	5	Ciao2a
7.3128e-07	-0.321596	0.096	0.368	0.0113326	5	Phpt1
7.36192e-07	-0.286276	0.021	0.25	0.0114088	5	Trmt13
7.38081e-07	-0.273009	0.117	0.414	0.011438	5	Rpf1
7.41125e-07	-0.375105	0.181	0.493	0.0114852	5	Cemip2
7.43091e-07	0.405017	0.223	0.085	0.0115157	5	Xirp1
7.43135e-07	-0.305789	0.021	0.25	0.0115164	5	Retreg2
7.4333e-07	-0.311403	0.117	0.41	0.0115194	5	Tmed4
7.4898e-07	-0.296157	0.106	0.384	0.0116069	5	Thumpd1
7.50932e-07	-0.299519	0.021	0.25	0.0116372	5	Gmeb1
7.52402e-07	-0.387566	0.234	0.512	0.01166	5	Rrp1b
7.5401e-07	-0.343102	0.138	0.445	0.0116849	5	Frrs1
7.58562e-07	-0.307873	0.021	0.25	0.0117554	5	Ccdc66
7.59641e-07	-0.344619	0.128	0.423	0.0117721	5	Rbm20
7.61574e-07	-0.269596	0.117	0.419	0.0118021	5	Arl2bp
7.62909e-07	-0.282211	0.138	0.447	0.0118228	5	Pi4k2a
7.76191e-07	-0.314568	1	0.993	0.0120286	5	mt-Nd3
7.76375e-07	0.289861	0.957	0.589	0.0120315	5	1700012B09Rik
7.77432e-07	-0.316259	0.021	0.248	0.0120479	5	Cpt1c
7.77715e-07	-0.324329	0.106	0.386	0.0120522	5	Znhit3
7.82301e-07	-0.305512	0.053	0.301	0.0121233	5	Top3b
7.87698e-07	-0.287157	0.085	0.357	0.0122069	5	Katna1
7.8884e-07	-0.268236	0.106	0.4	0.0122247	5	Usp5
7.99141e-07	-0.290354	0.085	0.352	0.0123843	5	Pex13
8.08926e-07	-0.355344	0.053	0.301	0.0125359	5	Sema6a
8.23228e-07	-0.374272	0.106	0.382	0.0127576	5	Syne1
8.28674e-07	-0.285277	0.16	0.485	0.012842	5	Diablo
8.30664e-07	-0.250826	0.106	0.4	0.0128728	5	Rpap3
8.40173e-07	-0.308645	0.106	0.395	0.0130202	5	Gripap1
8.40766e-07	-0.271139	0.138	0.452	0.0130294	5	Rrp9
8.45242e-07	-0.267293	0.032	0.269	0.0130987	5	Nr2c2
8.48506e-07	0.398037	0.798	0.551	0.0131493	5	Fstl1
8.62953e-07	-0.256091	0.106	0.394	0.0133732	5	Nomo1
8.7461e-07	-0.290515	0.053	0.301	0.0135538	5	Lsm10
8.75896e-07	-0.288566	0.032	0.267	0.0135738	5	Nelfa
8.81552e-07	-0.286589	0.085	0.351	0.0136614	5	Zfp950
8.90927e-07	-0.33853	0.117	0.395	0.0138067	5	Tfdp1
8.92534e-07	-0.329323	0.074	0.33	0.0138316	5	Eng
8.96269e-07	-0.324768	0.021	0.243	0.0138895	5	Nudt8
8.97897e-07	-0.265482	0.138	0.443	0.0139147	5	Tut7
8.99138e-07	-0.300263	0.043	0.282	0.0139339	5	Nup43
9.02133e-07	-0.310349	0.032	0.262	0.0139804	5	Endog
9.02232e-07	-0.299543	0.043	0.286	0.0139819	5	Ccdc91
9.03712e-07	-0.312685	0.053	0.299	0.0140048	5	Zfp869
9.11029e-07	-0.336014	0.149	0.455	0.0141182	5	Lgr6
9.20286e-07	0.39647	0.17	0.055	0.0142617	5	Smyd1
9.58095e-07	-0.286378	0.149	0.46	0.0148476	5	Ctdnep1
9.65836e-07	-0.278761	0.064	0.324	0.0149676	5	Ncbp3
9.76374e-07	-0.261277	0.138	0.443	0.0151309	5	Hspa4l
9.79017e-07	-0.250142	0.085	0.355	0.0151718	5	Trak1
9.84177e-07	-0.261747	0.128	0.433	0.0152518	5	Zdhhc3
9.85269e-07	-0.314049	0.032	0.261	0.0152687	5	Riox2
9.86725e-07	-0.313775	0.064	0.312	0.0152913	5	Cpsf7
9.89165e-07	-0.290931	0.149	0.455	0.0153291	5	Atf6
9.91514e-07	-0.276957	0.149	0.461	0.0153655	5	Cfap298
9.92055e-07	-0.263854	1	1	0.0153739	5	Hspe1
1.01917e-06	-0.282754	0.096	0.372	0.015794	5	Itgb1bp1
1.02177e-06	-0.270866	0.053	0.3	0.0158344	5	Mapk8
1.02907e-06	-0.271671	0.085	0.355	0.0159475	5	Asxl1
1.03542e-06	-0.335907	0.202	0.51	0.0160458	5	Pafah1b3
1.03682e-06	0.330921	1	0.978	0.0160675	5	Anxa1
1.04627e-06	-0.301342	0.085	0.357	0.016214	5	Crebzf
1.04632e-06	-0.287144	0.064	0.321	0.0162148	5	Nt5c3b
1.04848e-06	-0.28639	0.074	0.335	0.0162483	5	Zfp787
1.06884e-06	-0.282944	0.043	0.285	0.0165638	5	Chd9
1.07325e-06	-0.290757	0.128	0.428	0.0166322	5	Ptrh2
1.07533e-06	-0.273343	0.096	0.372	0.0166644	5	Ccdc9b
1.0786e-06	-0.253354	0.149	0.467	0.0167151	5	Ramac
1.07927e-06	-0.264715	0.117	0.397	0.0167255	5	Frs2
1.08156e-06	-0.309067	0.064	0.315	0.0167609	5	Xrcc1
1.09523e-06	-0.359439	0.234	0.521	0.0169727	5	Fam89b
1.10385e-06	-0.409581	1	0.996	0.0171063	5	Prdx5
1.11076e-06	-0.268701	0.16	0.485	0.0172134	5	Slc25a17
1.12857e-06	-0.320304	0.138	0.438	0.0174895	5	Gusb
1.13462e-06	-0.304499	0.021	0.244	0.0175832	5	Blvra
1.14284e-06	-0.324926	0.043	0.277	0.0177106	5	Galk2
1.14321e-06	-0.276458	0.138	0.441	0.0177163	5	Glmp
1.15646e-06	-0.279967	0.011	0.224	0.0179217	5	Nsmaf
1.17146e-06	-0.27383	0.085	0.351	0.0181541	5	Grn
1.17673e-06	-0.264639	0.096	0.376	0.0182358	5	Sf3a2
1.1901e-06	-0.313051	0.128	0.424	0.018443	5	Pwwp3a
1.19361e-06	-0.269906	0.074	0.335	0.0184974	5	Ubqln2
1.19859e-06	-0.309698	0.096	0.37	0.0185746	5	Lef1
1.19984e-06	-0.292709	0.181	0.502	0.0185939	5	Crnkl1
1.20095e-06	-0.295707	0.043	0.274	0.0186111	5	Tsc2
1.21035e-06	-0.304612	0.043	0.273	0.0187568	5	Tmem115
1.25668e-06	-0.348931	0.245	0.53	0.0194748	5	Prkrip1
1.26126e-06	-0.268741	0.085	0.347	0.0195458	5	Msantd3
1.27554e-06	-0.288924	0.053	0.296	0.019767	5	1190007I07Rik
1.28946e-06	-0.295994	0.032	0.262	0.0199828	5	Pmvk
1.31826e-06	-0.266823	0.117	0.405	0.020429	5	Ctnnbl1
1.32107e-06	-0.255313	0.128	0.423	0.0204726	5	Tial1
1.33631e-06	-0.289313	0.149	0.449	0.0207088	5	Paxbp1
1.35939e-06	-0.285738	0.053	0.298	0.0210665	5	Taf6
1.37245e-06	-0.298318	0.096	0.366	0.0212689	5	Zfp560
1.38023e-06	-0.265425	0.117	0.411	0.0213894	5	Mta1
1.38701e-06	-0.256793	0.149	0.469	0.0214945	5	Ccdc174
1.40463e-06	-0.267277	0.043	0.28	0.0217676	5	Grhpr
1.42022e-06	-0.288898	0.053	0.299	0.0220092	5	G6pdx
1.45206e-06	-0.268488	0.138	0.435	0.0225026	5	Dhrs4
1.47861e-06	-0.257472	0.128	0.413	0.0229141	5	Psmg3
1.49788e-06	-0.26978	0.149	0.46	0.0232127	5	Eef1e1
1.51781e-06	-0.281817	0.16	0.473	0.0235215	5	2300009A05Rik
1.53297e-06	-0.256384	0.085	0.353	0.0237565	5	Ptrhd1
1.53326e-06	-0.297662	0.074	0.324	0.0237609	5	Fam135a
1.55691e-06	-0.288341	0.149	0.448	0.0241275	5	Taf1
1.56269e-06	-0.317554	0.043	0.273	0.024217	5	Snhg18
1.57044e-06	-0.287531	0.128	0.409	0.0243371	5	Dph6
1.5716e-06	-0.262059	0.053	0.293	0.0243551	5	Ccnq
1.60744e-06	-0.302445	0.064	0.31	0.0249105	5	Zup1
1.6186e-06	-0.255822	0.17	0.502	0.0250834	5	4931406P16Rik
1.62957e-06	-0.280675	0.064	0.311	0.0252534	5	Esrra
1.63399e-06	-0.270866	0.053	0.293	0.025322	5	Mosmo
1.69643e-06	-0.314423	1	0.999	0.0262896	5	Ndufa12
1.69707e-06	-0.260615	0.181	0.501	0.0262994	5	Thoc1
1.70805e-06	-0.256511	0.128	0.42	0.0264696	5	Hmbs
1.70966e-06	-0.311172	0.032	0.254	0.0264947	5	Gch1
1.71507e-06	-0.266841	0.085	0.353	0.0265785	5	Xpa
1.72823e-06	-0.276942	0.064	0.315	0.0267825	5	Cdkn2aip
1.7391e-06	0.267577	1	0.999	0.0269509	5	Calm1
1.75116e-06	-0.280809	0.064	0.306	0.0271377	5	Kbtbd2
1.8037e-06	-0.344272	0.085	0.342	0.0279519	5	Meis2
1.82606e-06	-0.252368	0.128	0.425	0.0282985	5	Hsd17b4
1.87571e-06	-0.308693	0.043	0.274	0.0290678	5	Mcub
1.88387e-06	-0.302855	0.096	0.358	0.0291944	5	Tead2
1.9051e-06	-0.289601	0.085	0.344	0.0295233	5	Preb
1.9284e-06	-0.295038	0.032	0.256	0.0298845	5	Rufy2
1.9363e-06	-0.285168	0.138	0.433	0.0300069	5	Itsn2
1.94801e-06	-0.285594	0.074	0.318	0.0301883	5	Kpna6
1.97395e-06	-0.262542	0.106	0.382	0.0305903	5	Arhgap21
1.98234e-06	-0.274621	0.074	0.323	0.0307203	5	Xpo7
1.98889e-06	-0.334312	0.234	0.52	0.0308218	5	Asf1a
1.99947e-06	-0.282199	0.074	0.326	0.0309858	5	Cspp1
2.00836e-06	-0.261865	0.106	0.387	0.0311236	5	Cyp20a1
2.01199e-06	-0.294858	0.096	0.352	0.0311799	5	Metap1
2.02436e-06	-0.27413	0.106	0.384	0.0313715	5	Rfk
2.03894e-06	-0.266469	0.053	0.294	0.0315974	5	Tctex1d2
2.04281e-06	-0.296068	0.053	0.289	0.0316574	5	2010320M18Rik
2.05169e-06	-0.349235	0.245	0.522	0.0317951	5	Rnf126
2.0538e-06	-0.270208	0.032	0.256	0.0318278	5	Rev1
2.08704e-06	-0.257374	0.106	0.381	0.0323428	5	Hmox2
2.08741e-06	-0.260291	0.106	0.376	0.0323486	5	Riok1
2.10306e-06	-0.309529	0.181	0.496	0.0325912	5	Vkorc1
2.11918e-06	0.385175	0.798	0.569	0.032841	5	Tsc22d2
2.1502e-06	-0.299676	0.117	0.395	0.0333217	5	Lncpint
2.16709e-06	-0.307624	0.149	0.444	0.0335833	5	1700123O20Rik
2.16974e-06	-0.272728	0.106	0.374	0.0336244	5	Dnajc11
2.1825e-06	-0.271475	0.074	0.329	0.0338222	5	Msl1
2.18994e-06	-0.292192	0.053	0.284	0.0339374	5	2310057M21Rik
2.19762e-06	-0.250642	0.128	0.411	0.0340566	5	Ccnt2
2.21239e-06	-0.265661	0.053	0.289	0.0342854	5	Mrpl37
2.22998e-06	-0.279343	0.053	0.292	0.0345581	5	Pnrc2
2.23047e-06	-0.272635	0.043	0.27	0.0345657	5	Tfe3
2.23533e-06	-0.307511	0.074	0.315	0.034641	5	Rab35
2.23592e-06	-0.254341	0.149	0.449	0.0346501	5	Tlk2
2.24005e-06	-0.31282	0.074	0.318	0.0347141	5	Rbmx2
2.24984e-06	-0.278397	0.138	0.428	0.0348657	5	Slc39a13
2.28932e-06	-0.2614	0.064	0.311	0.0354776	5	Zzef1
2.28944e-06	-0.250837	0.16	0.47	0.0354795	5	Minpp1
2.31565e-06	-0.292608	0.085	0.341	0.0358856	5	Ptgr1
2.31646e-06	-0.27089	0.096	0.361	0.0358982	5	Nudt19
2.37315e-06	-0.308289	0.149	0.438	0.0367767	5	Sigmar1
2.37701e-06	-0.259317	0.085	0.338	0.0368365	5	Praf2
2.39384e-06	-0.266065	0.053	0.288	0.0370973	5	Thap7
2.43996e-06	-0.322082	0.117	0.386	0.0378121	5	Hoxc9
2.46195e-06	-0.271909	0.074	0.323	0.0381529	5	Rrp36
2.46948e-06	-0.264447	0.053	0.287	0.0382696	5	Thg1l
2.52623e-06	-0.295474	0.138	0.428	0.039149	5	Kif5c
2.56366e-06	-0.308289	0.032	0.252	0.0397291	5	Zfp52
2.59987e-06	-0.274012	0.032	0.252	0.0402902	5	Krt10
2.6029e-06	-0.26151	0.117	0.393	0.0403371	5	Ncln
2.61006e-06	-0.267729	0.032	0.252	0.0404481	5	Ppp1r12c
2.62482e-06	-0.303741	0.117	0.384	0.0406768	5	Tanc1
2.65551e-06	-0.272768	0.128	0.411	0.0411524	5	Ube4b
2.72697e-06	-0.268362	0.085	0.34	0.0422599	5	Ino80b
2.7288e-06	-0.253007	0.096	0.359	0.0422882	5	Mcrs1
2.75242e-06	-0.317745	0.128	0.414	0.0426543	5	Casp8ap2
2.7661e-06	0.319307	1	0.985	0.0428662	5	Tln1
2.76667e-06	-0.252566	0.181	0.499	0.042875	5	Mrpl55
2.79774e-06	-0.307094	0.17	0.478	0.0433566	5	Pim3
2.81165e-06	-0.280544	0.053	0.288	0.0435722	5	Ubfd1
2.81268e-06	-0.278191	0.17	0.482	0.043588	5	Stag2
2.82182e-06	-0.301165	0.106	0.373	0.0437297	5	Sdccag8
2.84375e-06	-0.294354	0.074	0.316	0.0440695	5	Slc25a16
2.86547e-06	-0.273323	0.053	0.285	0.0444062	5	Zbtb26
2.87438e-06	-0.278487	0.085	0.334	0.0445442	5	Elp2
2.88143e-06	-0.292442	0.043	0.262	0.0446534	5	H2afy2
2.89157e-06	-0.303391	0.128	0.402	0.0448107	5	Efhd2
2.91861e-06	-0.284541	0.021	0.228	0.0452296	5	Pank1
2.92267e-06	-0.263435	0.138	0.431	0.0452927	5	Ppp2r5c
2.96265e-06	-0.27989	0.053	0.289	0.0459122	5	Asap2
2.97558e-06	-0.300985	1	0.977	0.0461126	5	Eif3i
2.99563e-06	-0.297106	0.096	0.35	0.0464233	5	Pja1
3.01326e-06	-0.295097	0.106	0.363	0.0466965	5	Coq2
3.01501e-06	-0.286276	0.032	0.25	0.0467236	5	Lypla2
3.04331e-06	-0.275282	0.011	0.21	0.0471622	5	Neo1
3.05192e-06	-0.288803	0.106	0.368	0.0472955	5	2410002F23Rik
3.11785e-06	-0.283343	0.011	0.207	0.0483174	5	Ncoa6
3.1246e-06	-0.275469	0	0.19	0.048422	5	Ppp2r3d
3.13931e-06	-0.285894	0.106	0.368	0.0486499	5	Plod3
3.15284e-06	-0.254634	0.064	0.306	0.0488596	5	Rhno1
3.16738e-06	0.429382	0.926	0.68	0.0490849	5	Psme4
3.17939e-06	-0.273801	0.149	0.449	0.049271	5	Actr6
3.21495e-06	0.309306	0.128	0.036	0.049822	5	Kctd12b
3.22439e-06	-0.250861	0.128	0.409	0.0499684	5	Stau1
3.34079e-06	-0.261419	0.032	0.249	0.0517722	5	Ecsit
3.34289e-06	-0.25811	0.085	0.338	0.0518048	5	Aip
3.35288e-06	0.288131	0.149	0.047	0.0519595	5	Myl6b
3.35921e-06	-0.300022	0.032	0.245	0.0520577	5	Shox2
3.36843e-06	-0.276537	0.053	0.286	0.0522006	5	Brpf1
3.38315e-06	-0.26317	0.043	0.268	0.0524287	5	Tbl3
3.43298e-06	-0.268011	0.074	0.319	0.0532009	5	Xpr1
3.51853e-06	-0.29094	0.021	0.228	0.0545267	5	2610008E11Rik
3.5328e-06	-0.332457	0.202	0.489	0.0547478	5	Ahi1
3.58876e-06	-0.272225	0.043	0.266	0.0556151	5	Cep170b
3.58933e-06	-0.272465	0.096	0.349	0.0556238	5	Fastk
3.59865e-06	-0.293965	0.074	0.312	0.0557683	5	Mepce
3.60191e-06	-0.258767	0.106	0.368	0.0558189	5	Trabd
3.61212e-06	-0.268368	0.17	0.477	0.055977	5	Ech1
3.61788e-06	-0.25938	0.085	0.341	0.0560663	5	Rbpms2
3.63959e-06	-0.275963	0.021	0.228	0.0564027	5	Mbtps2
3.67002e-06	-0.300775	0.021	0.228	0.0568744	5	Cdca7
3.68256e-06	-0.412326	0.138	0.407	0.0570686	5	Tipin
3.73396e-06	-0.315422	0.021	0.227	0.0578652	5	Hdgfl3
3.76093e-06	-0.337804	0	0.188	0.0582831	5	Cpne4
3.82788e-06	-0.296929	0.053	0.275	0.0593206	5	Xpc
3.85295e-06	-0.279787	0.085	0.334	0.0597091	5	Tmem106b
3.86009e-06	-0.255	0.149	0.448	0.0598199	5	Cenpx
3.8625e-06	-0.260336	0.053	0.277	0.0598571	5	Mrpl44
3.90618e-06	-0.257084	0.149	0.442	0.0605341	5	Zfp397
3.96895e-06	-0.286279	0.106	0.369	0.0615068	5	Ttll5
3.97298e-06	-0.27774	0.064	0.294	0.0615693	5	Caap1
3.98494e-06	-0.270706	0.16	0.458	0.0617547	5	Tmem65
4.00382e-06	-0.292704	0.117	0.385	0.0620472	5	Wwp1
4.02003e-06	-0.253723	0.064	0.299	0.0622984	5	Stk25
4.02447e-06	-0.290304	0.106	0.363	0.0623672	5	Adipor2
4.09816e-06	-0.349995	0.106	0.354	0.0635092	5	Tmcc3
4.11082e-06	-0.274352	0.043	0.261	0.0637053	5	Clba1
4.11147e-06	-0.283813	0.074	0.315	0.0637154	5	Alg10b
4.1226e-06	-0.324684	0.053	0.281	0.0638879	5	Ddit4
4.13046e-06	-0.259545	0.138	0.429	0.0640097	5	Bach1
4.13519e-06	-0.285116	0.053	0.275	0.064083	5	Card6
4.14766e-06	-0.271853	0.117	0.387	0.0642764	5	Dhx30
4.15616e-06	-0.291629	0.064	0.3	0.064408	5	Serinc2
4.1606e-06	-0.255154	0.149	0.447	0.0644768	5	Usp7
4.17368e-06	-0.3178	0.064	0.297	0.0646795	5	Kctd11
4.19823e-06	-0.257319	0.064	0.298	0.0650599	5	Nr1h2
4.20522e-06	-0.264788	0.032	0.242	0.0651683	5	Atf7
4.26314e-06	-0.253807	0.181	0.494	0.0660658	5	Polr2b
4.3e-06	-0.27989	0.074	0.311	0.0666371	5	Abcd3
4.33127e-06	-0.332166	0.085	0.332	0.0671218	5	Gxylt2
4.38583e-06	-0.263946	0.032	0.245	0.0679672	5	Braf
4.418e-06	-0.368007	0.011	0.205	0.0684658	5	Ebf1
4.46443e-06	-0.290633	0.043	0.259	0.0691853	5	Tnrc18
4.47434e-06	-0.25938	0.085	0.334	0.0693388	5	Sh3pxd2b
4.50665e-06	-0.272768	0.128	0.403	0.0698396	5	Mocs2
4.52739e-06	-0.282762	0.032	0.244	0.070161	5	Hoxc6
4.55592e-06	-0.271129	0.032	0.237	0.0706031	5	Eef2kmt
4.5936e-06	-0.26724	0.085	0.328	0.071187	5	Pkd1
4.605e-06	-0.26193	0.043	0.259	0.0713636	5	Nfkbib
4.65357e-06	-0.272518	0.021	0.224	0.0721164	5	B230354K17Rik
4.66014e-06	0.444922	1	0.838	0.0722181	5	Atp2a2
4.77965e-06	-0.25441	0.064	0.292	0.0740702	5	Med17
4.82399e-06	0.321878	0.84	0.559	0.0747574	5	Rad21
4.86728e-06	-0.263815	0.096	0.345	0.0754283	5	Rad23a
5.01989e-06	-0.250469	0.043	0.263	0.0777932	5	Ciao1
5.05853e-06	-0.291216	0.117	0.381	0.0783921	5	Isyna1
5.07024e-06	-0.253717	0.138	0.428	0.0785735	5	Camk2g
5.08537e-06	0.356392	1	0.976	0.078808	5	Fam162a
5.09829e-06	-0.295937	0.128	0.404	0.0790082	5	Vav3
5.17535e-06	-0.257377	0.043	0.262	0.0802024	5	Aspscr1
5.19261e-06	0.571281	0.287	0.145	0.0804699	5	Ryr1
5.2028e-06	-0.253071	0.043	0.262	0.0806279	5	Crebrf
5.21493e-06	-0.273389	0.053	0.276	0.0808158	5	Odf2
5.21987e-06	-0.250994	0.032	0.243	0.0808924	5	Ripk1
5.23497e-06	-0.266469	0.16	0.449	0.0811263	5	Zranb1
5.24875e-06	-0.259516	0.043	0.259	0.0813399	5	Ptrh1
5.29296e-06	-0.250611	0.096	0.345	0.082025	5	Snx12
5.31793e-06	-0.26361	0.053	0.276	0.082412	5	Kctd17
5.47542e-06	-0.277253	0.021	0.219	0.0848525	5	Vps4a
5.47872e-06	-0.26724	0.085	0.326	0.0849037	5	Cacul1
5.5853e-06	-0.276065	0.117	0.378	0.0865555	5	Rgs10
5.61544e-06	-0.253413	0.085	0.326	0.0870224	5	Abhd14a
5.62773e-06	-0.269065	0.021	0.222	0.0872129	5	Med23
5.64502e-06	-0.265042	0.128	0.386	0.0874809	5	Get4
5.65077e-06	-0.270172	0.043	0.26	0.08757	5	Fggy
5.67034e-06	-0.502865	0.096	0.326	0.0878732	5	Ltc4s
5.71756e-06	-0.262683	0.032	0.241	0.088605	5	Secisbp2
5.72159e-06	-0.266469	0.128	0.399	0.0886674	5	Rangrf
5.80258e-06	-0.255414	0.16	0.458	0.0899227	5	Pom121
5.87947e-06	-0.267784	0.149	0.435	0.0911141	5	Glg1
6.15013e-06	0.415385	0.947	0.723	0.0953086	5	Usp9x
6.16118e-06	-0.283112	0.074	0.306	0.0954798	5	Gm13056
6.24513e-06	-0.294931	0.128	0.394	0.0967807	5	Masp1
6.25378e-06	-0.258515	1	0.991	0.0969149	5	Glrx3
6.28057e-06	-0.2608	0.117	0.379	0.09733	5	Ebpl
6.28859e-06	0.281704	0.106	0.027	0.0974543	5	Mypn
6.32774e-06	-0.265114	0	0.18	0.098061	5	Naa40
6.35162e-06	-0.267372	0	0.18	0.098431	5	Fahd2a
6.43447e-06	-0.313109	0.085	0.327	0.0997149	5	Vrk1
6.45182e-06	-0.267227	0.096	0.341	0.0999838	5	Ngrn
6.47883e-06	-0.280544	0.032	0.235	0.100402	5	Dock1
6.47931e-06	-0.262853	0	0.18	0.10041	5	Foxp4
6.48747e-06	-0.251822	0.021	0.22	0.100536	5	Zfp64
6.49049e-06	-0.276732	0.043	0.258	0.100583	5	Fuom
6.50286e-06	-0.250342	0.149	0.438	0.100775	5	Ttc19
6.55777e-06	-0.264521	0.074	0.309	0.101626	5	Rnaseh2a
6.56654e-06	-0.302054	0.074	0.303	0.101762	5	Gaa
6.62142e-06	-0.303391	0.117	0.366	0.102612	5	Nt5dc2
6.66663e-06	-0.279184	0.043	0.254	0.103313	5	Epb41l1
6.68269e-06	-0.266053	0.043	0.257	0.103562	5	Fbxo6
6.78114e-06	-0.270837	0.021	0.216	0.105087	5	Gnptg
6.79191e-06	-0.269217	0.064	0.294	0.105254	5	Notch1
6.81071e-06	-0.266469	0.043	0.257	0.105546	5	Dguok
6.92478e-06	-0.272775	0	0.179	0.107313	5	Cyp2j6
6.95209e-06	-0.366868	0.149	0.419	0.107736	5	Trim59
6.99029e-06	-0.25404	0.128	0.393	0.108329	5	Arf3
7.0336e-06	-0.256009	0.085	0.33	0.109	5	Cep295
7.07739e-06	-0.310391	0.021	0.218	0.109678	5	Aqp1
7.07952e-06	-0.258491	0.011	0.199	0.109711	5	Vps51
7.08328e-06	-0.256127	0.245	0.527	0.10977	5	Gm2000
7.18909e-06	-0.263001	0.021	0.215	0.111409	5	Mpst
7.2234e-06	-0.251355	0.128	0.397	0.111941	5	Zfp703
7.26324e-06	-0.285727	0.106	0.356	0.112558	5	Net1
7.31556e-06	-0.282744	0.245	0.524	0.113369	5	Smarcd3
7.32627e-06	-0.269343	0.106	0.365	0.113535	5	Zfp365
7.5239e-06	-0.274572	0	0.178	0.116598	5	St3gal4
7.57563e-06	-0.251847	0.053	0.271	0.1174	5	Snhg17
7.59715e-06	-0.309286	0.128	0.396	0.117733	5	Tob1
7.67508e-06	-0.273062	0.138	0.411	0.118941	5	Ogfr
7.69748e-06	-0.277848	0.053	0.267	0.119288	5	Plekhg5
7.86505e-06	-0.252129	0.085	0.326	0.121885	5	Sdhaf1
7.99696e-06	-0.387667	0.947	0.854	0.123929	5	Sltm
8.07228e-06	-0.255732	0.117	0.382	0.125096	5	Elovl1
8.08033e-06	-0.265221	0.043	0.251	0.125221	5	Eef1akmt4
8.22254e-06	-0.254024	0.096	0.342	0.127425	5	Cdc42se2
8.28367e-06	-0.263554	0.043	0.251	0.128372	5	Sirt1
8.67239e-06	-0.250622	0.053	0.269	0.134396	5	Kctd20
8.75362e-06	-0.256712	0.011	0.196	0.135655	5	Tbrg4
8.75806e-06	-0.258662	0.085	0.315	0.135724	5	Scyl1
8.91264e-06	0.306686	0.149	0.049	0.138119	5	Lmod3
8.93963e-06	-0.258654	0.021	0.212	0.138538	5	Pias1
9.03095e-06	-0.26338	0.074	0.305	0.139953	5	Cd276
9.17876e-06	-0.25927	0.16	0.443	0.142243	5	Trmt10a
9.21212e-06	-0.269161	0.149	0.431	0.14276	5	Dnajb14
9.25964e-06	-0.273586	0.096	0.338	0.143497	5	Ehd2
9.37628e-06	-0.27359	0.053	0.272	0.145304	5	Kremen1
9.43491e-06	-0.25909	0.021	0.212	0.146213	5	Bid
9.4705e-06	-0.295299	0.032	0.234	0.146764	5	Rims2
9.69516e-06	-0.275585	0.106	0.35	0.150246	5	Mmp23
9.75034e-06	-0.266469	0.085	0.325	0.151101	5	Zfp462
9.82855e-06	-0.25692	0.074	0.296	0.152313	5	Eid2
9.92335e-06	-0.282771	0.181	0.473	0.153782	5	Zfp266
1.00632e-05	-0.264804	0.043	0.251	0.155949	5	Qtrt2
1.01001e-05	-0.253215	0.117	0.373	0.156521	5	Ormdl2
1.01611e-05	0.467777	0.926	0.714	0.157466	5	Wdr1
1.01938e-05	-0.251617	0.096	0.331	0.157973	5	Meaf6
1.05142e-05	-0.267557	0.117	0.37	0.162938	5	Snrnp25
1.12356e-05	-0.252122	0.064	0.284	0.174119	5	Nab1
1.14598e-05	-0.260875	0.096	0.333	0.177592	5	Gsr
1.15249e-05	-0.254177	0.053	0.265	0.178601	5	Usp33
1.16015e-05	-0.264718	0.021	0.208	0.179789	5	Heatr1
1.1633e-05	0.619085	0.415	0.286	0.180276	5	Dclk1
1.19297e-05	-0.284644	0.106	0.351	0.184875	5	Gjc1
1.21239e-05	-0.447904	0.17	0.428	0.187884	5	Pcna
1.21652e-05	-0.783374	0.021	0.209	0.188524	5	Mgp
1.2213e-05	-0.254473	0.053	0.26	0.189266	5	Ints13
1.22819e-05	-0.278185	0.053	0.256	0.190332	5	Cfap410
1.23939e-05	-0.28431	0.074	0.287	0.192068	5	Rabepk
1.24699e-05	-0.303581	0.085	0.319	0.193246	5	Snai2
1.25072e-05	-0.251809	0.16	0.438	0.193824	5	Lyrm2
1.27302e-05	-0.345792	0.106	0.344	0.19728	5	Fitm1
1.29363e-05	-0.266916	0.011	0.187	0.200474	5	Nle1
1.32511e-05	-0.257398	0.138	0.395	0.205352	5	Ankrd28
1.33617e-05	-0.374097	0.957	0.85	0.207067	5	Taf1d
1.35174e-05	-0.253329	0.17	0.449	0.209479	5	Sipa1l1
1.39724e-05	-0.270837	0.011	0.19	0.216531	5	Fam171b
1.40093e-05	-0.251858	0.074	0.298	0.217102	5	Mpdu1
1.41091e-05	-0.477314	0.096	0.324	0.218649	5	Sfrp2
1.42145e-05	0.582264	0.468	0.339	0.220282	5	Cavin4
1.47612e-05	-0.284142	0.064	0.274	0.228754	5	Rgs3
1.48282e-05	-0.253683	0.202	0.503	0.229792	5	Mettl16
1.52645e-05	-0.285949	0.128	0.38	0.236554	5	Arhgdig
1.6439e-05	-0.322662	0.117	0.351	0.254755	5	Hmgn5
1.66075e-05	-0.340817	0.053	0.254	0.257366	5	Ddit4l
1.70246e-05	-0.27459	0.043	0.233	0.26383	5	Plrg1
1.71767e-05	-0.27723	0.096	0.321	0.266187	5	Rnf219
1.82862e-05	-0.252844	0.021	0.202	0.283382	5	Utp4
1.87087e-05	-0.250153	0.043	0.239	0.289929	5	Creb3l2
1.88693e-05	-0.253594	0.011	0.185	0.292418	5	Csad
1.9458e-05	-0.254418	0.021	0.204	0.301541	5	En1
1.96356e-05	0.317495	0.809	0.569	0.304293	5	Fyn
1.97537e-05	-0.271521	0.074	0.295	0.306124	5	Mex3b
1.99431e-05	-0.274864	0.138	0.398	0.309059	5	Rem1
1.99618e-05	-0.26179	0.074	0.289	0.309348	5	Baalc
1.99973e-05	-0.266469	0.032	0.223	0.309898	5	Irs2
2.02763e-05	-0.254509	0.085	0.314	0.314222	5	Sema4c
2.03692e-05	0.300724	1	0.904	0.315662	5	Sqstm1
2.06485e-05	-0.274931	0.128	0.383	0.319989	5	Col8a1
2.18694e-05	-0.329081	0.138	0.385	0.33891	5	Iqsec3
2.24773e-05	-0.256496	0.085	0.305	0.34833	5	Maged2
2.26243e-05	0.316919	1	0.99	0.350609	5	Bag1
2.32015e-05	-0.255634	0.096	0.325	0.359554	5	Hoxa9
2.36409e-05	0.255396	0.947	0.653	0.366363	5	Tubb6
2.38163e-05	-0.522843	1	0.864	0.369081	5	Xist
2.38168e-05	-0.253996	0.149	0.401	0.369089	5	Tmem205
2.46229e-05	-0.275049	0.234	0.498	0.381582	5	Dock8
2.60643e-05	0.347226	0.798	0.54	0.403919	5	Prrg4
2.6449e-05	-0.260651	0.011	0.177	0.409881	5	Il1r1
2.68606e-05	0.359068	0.957	0.701	0.416258	5	Cd151
2.8221e-05	-0.256031	0.043	0.236	0.43734	5	Rad18
2.93265e-05	-0.256295	0.106	0.331	0.454473	5	Slc6a8
2.95589e-05	-0.250735	0.181	0.455	0.458074	5	Nav2
3.02996e-05	-0.337919	1	0.988	0.469552	5	H2afj
3.2083e-05	-0.251741	0.181	0.454	0.49719	5	Raph1
3.21359e-05	-0.259989	0.053	0.25	0.498011	5	Ypel3
3.42203e-05	-0.250254	0.032	0.212	0.530312	5	Tshz3
3.42871e-05	-0.259164	0.043	0.224	0.531348	5	Txnrd2
3.45291e-05	-0.310677	0.309	0.533	0.535098	5	Trappc1
3.63113e-05	0.328115	0.84	0.611	0.562716	5	Suz12
3.64144e-05	-0.264568	0.16	0.415	0.564313	5	Ptprd
3.68199e-05	0.483959	0.691	0.524	0.570597	5	Amotl1
3.70741e-05	-0.273801	0.138	0.382	0.574538	5	Slbp
3.70742e-05	-0.258087	0.16	0.414	0.574539	5	Dab2
3.71914e-05	-0.370148	0.16	0.412	0.576356	5	Sgk1
3.94249e-05	-0.433393	1	0.932	0.610968	5	Snhg1
4.21835e-05	-0.290683	0.064	0.261	0.653718	5	Vegfc
4.28077e-05	-0.448251	0.021	0.19	0.66339	5	Cox6b2
4.31077e-05	-0.253789	0.117	0.35	0.668041	5	St3gal5
4.85911e-05	-0.25338	0.149	0.397	0.753016	5	2900026A02Rik
5.09948e-05	0.390117	1	0.945	0.790267	5	Cfl2
5.10123e-05	-0.250544	0.266	0.522	0.790537	5	Mrps22
5.21817e-05	-0.311883	0.138	0.376	0.80866	5	Csrp2
5.27037e-05	-0.388066	0.021	0.187	0.81675	5	Cdca3
5.44164e-05	-0.34328	0.16	0.405	0.843292	5	Has2
5.54014e-05	-0.257491	0.149	0.399	0.858555	5	Tmem64
6.26711e-05	0.325122	0.851	0.602	0.971214	5	Snrnp200
6.37794e-05	0.328867	0.787	0.563	0.988389	5	Lasp1
0.00973001	-0.539938	0.043	0.134	1	5	1700120C14Rik
0.000380082	-0.25157	0.33	0.538	1	5	Acaa2
0.00368731	0.283591	0.713	0.566	1	5	Acadm
8.66896e-05	0.317454	0.968	0.764	1	5	Actr2
0.00635884	0.312182	0.83	0.643	1	5	Afap1
0.00131586	0.25054	0.894	0.65	1	5	Aff4
6.64464e-05	-0.250356	0.255	0.499	1	5	Ak6
0.000622184	0.341419	0.702	0.527	1	5	Amotl2
0.000195157	-0.613695	0.957	0.482	1	5	Aqp5
0.00037594	-0.287531	0.053	0.209	1	5	Arhgap11a
0.00965134	0.257129	1	0.931	1	5	Arhgdia
0.000541856	0.288593	0.915	0.682	1	5	Arhgef2
0.0059971	-0.29699	0.968	0.831	1	5	Arl4c
0.000151676	0.378952	0.734	0.573	1	5	Arl5a
6.98408e-05	0.38192	0.809	0.606	1	5	Atp13a3
9.09941e-05	-0.265095	1	0.992	1	5	Atxn7l3b
0.00173466	-0.419172	0.043	0.164	1	5	Bc1
0.000959531	-0.605271	0.17	0.342	1	5	C1qtnf3
0.00340352	0.319932	1	0.907	1	5	Calu
0.00527903	0.314813	1	0.948	1	5	Caprin1
0.000243092	0.312688	0.809	0.592	1	5	Cast
0.00151788	0.319648	0.777	0.606	1	5	Ccdc50
0.000273601	0.306332	0.989	0.739	1	5	Cd164
0.00246388	0.314432	0.989	0.801	1	5	Cdk6
0.00165638	-0.59674	0.17	0.337	1	5	Cenpa
0.000195818	0.306848	0.904	0.648	1	5	Cep170
0.000240996	-0.289469	0.011	0.147	1	5	Cep55
0.000608667	-0.37229	0.011	0.132	1	5	Cited1
0.00117337	0.28286	1	0.922	1	5	Col4a1
0.000373073	0.278914	1	0.851	1	5	Col4a2
0.00161686	0.257773	0.809	0.602	1	5	Coro1c
0.000214594	0.334616	1	0.955	1	5	Csde1
0.00201933	0.294696	0.862	0.653	1	5	Csnk1g3
0.000404148	-0.55813	0.021	0.156	1	5	Cthrc1
0.00532495	-0.291481	0.362	0.497	1	5	Cyba
0.000250668	0.287386	0.968	0.716	1	5	Dctn4
9.3197e-05	0.285419	0.936	0.633	1	5	Ddah1
0.00101623	0.257141	0.766	0.577	1	5	Ddx54
0.000397065	-0.407992	0.085	0.257	1	5	Dennd5b
0.000500417	-0.271834	0.266	0.481	1	5	Dipk2a
0.00222523	0.274801	0.989	0.776	1	5	Dnajb11
0.000447344	0.304319	1	0.951	1	5	Dst
0.000842299	0.26264	0.957	0.696	1	5	Dusp4
0.00510379	0.289486	0.989	0.823	1	5	Dync1h1
0.00323595	0.284832	0.723	0.572	1	5	Dync1li2
0.000239714	0.262276	0.883	0.627	1	5	Ehbp1l1
0.00029242	-0.263756	0.989	0.948	1	5	Eif3f
0.00128251	0.27962	0.734	0.583	1	5	Elf2
0.000193938	0.336139	0.734	0.562	1	5	Ergic1
0.000394096	0.268923	0.84	0.626	1	5	Exoc4
0.00532312	-0.262929	0.957	0.774	1	5	Exosc1
0.000132552	-0.252508	0.096	0.293	1	5	Eya4
0.00114804	0.336837	0.926	0.662	1	5	F2r
0.00104827	-0.409549	0.17	0.357	1	5	Fam111a
0.000167044	0.344381	0.16	0.067	1	5	Fgf13
0.000145359	0.327689	0.894	0.632	1	5	Flnc
0.00310946	0.254581	0.691	0.543	1	5	Fndc3b
0.00153307	-0.304752	0.053	0.186	1	5	Fst
0.00291289	-0.315852	0.691	0.426	1	5	G0s2
7.29099e-05	0.335724	0.989	0.776	1	5	Gatad1
6.5056e-05	-0.575359	0.106	0.312	1	5	Gdf15
0.000184932	0.303028	1	0.996	1	5	Gnai2
0.000107588	0.443875	0.766	0.573	1	5	Golga4
0.000414934	0.275417	0.83	0.613	1	5	Gpc1
0.00676844	0.262969	0.798	0.615	1	5	Grb2
0.000261031	-0.279695	0.021	0.164	1	5	Gsta4
0.00224111	-0.256786	0.989	0.842	1	5	Gtpbp4
0.00208757	0.26717	0.947	0.743	1	5	Hdac2
0.00338952	0.266463	1	0.954	1	5	Higd1a
7.04283e-05	-0.357231	0.16	0.392	1	5	Hmgn2
0.000176205	0.292118	1	0.969	1	5	Hnrnpa1
0.00688689	0.271394	0.851	0.662	1	5	Hnrnpul2
0.000717364	0.260163	1	0.904	1	5	Hras
9.94511e-05	0.300382	0.947	0.702	1	5	Hsph1
0.000202159	-0.370688	0.106	0.297	1	5	Igfbp3
0.00051682	0.256682	0.926	0.686	1	5	Ik
0.000101135	-0.252988	0.117	0.334	1	5	Irf2bp2
0.000133797	-0.280065	0.191	0.447	1	5	Itga6
0.00766021	-0.260056	0.117	0.247	1	5	Kif23
0.000430386	0.310262	0.904	0.656	1	5	Kpnb1
0.000204986	0.326896	0.223	0.11	1	5	Lce1g
0.000671671	-0.270028	0.138	0.328	1	5	Lig1
0.00017962	-0.266838	0.085	0.274	1	5	Lix1
0.00685266	0.281034	0.628	0.528	1	5	Lpgat1
0.00292667	0.337528	0.67	0.536	1	5	LTO1
0.000505362	0.259358	0.84	0.591	1	5	Ly6e
0.000110353	-0.266469	0.043	0.209	1	5	Macrod1
0.000138619	-0.25604	0.021	0.174	1	5	Mad2l1
0.000383085	0.381472	0.809	0.622	1	5	Map3k20
0.000866602	0.306389	0.926	0.708	1	5	Map7d1
0.000380142	0.332601	0.84	0.667	1	5	Mark3
0.000393126	-0.536859	0.106	0.276	1	5	Mest
0.00553425	0.251868	0.798	0.598	1	5	Mien1
0.000129749	0.334838	0.862	0.665	1	5	mt-Atp8
8.8705e-05	0.331365	1	0.951	1	5	mt-Nd4l
9.25997e-05	0.342946	0.872	0.651	1	5	Ncor2
0.00362113	-0.272617	1	0.93	1	5	Nop56
0.00308922	0.428224	0.245	0.16	1	5	Obsl1
0.000484932	0.35266	0.734	0.556	1	5	Oga
0.000141022	-0.286789	0.33	0.532	1	5	P3h4
0.00270326	0.278477	0.872	0.667	1	5	Paics
0.00235454	0.280005	1	0.799	1	5	Pcnp
7.81994e-05	0.371191	0.947	0.644	1	5	Pde4dip
7.4555e-05	0.272295	0.883	0.613	1	5	Phc2
0.000308593	-0.298391	0.117	0.306	1	5	Pnmal2
0.000144898	0.276759	0.798	0.588	1	5	Pnrc1
0.0093247	0.320744	0.979	0.853	1	5	Ppfibp1
0.00152796	0.31089	0.968	0.733	1	5	Ppm1a
0.000285209	0.50957	0.681	0.551	1	5	Ppp1cb
0.0011734	0.308686	0.755	0.58	1	5	Prnp
0.0076347	0.283993	0.691	0.584	1	5	Prpf31
0.00484096	-0.350484	0.138	0.282	1	5	Pttg1
0.00237214	0.280468	0.862	0.676	1	5	Rad23b
0.00143001	0.26724	0.947	0.757	1	5	Rbm17
0.00342993	0.259682	0.851	0.658	1	5	Rbm27
0.000799673	0.332602	1	0.874	1	5	Reep5
0.00129748	0.303145	0.755	0.586	1	5	Rhobtb3
0.000247759	0.352634	0.66	0.506	1	5	Rhoq
0.00471444	0.317724	1	0.84	1	5	Rnf11
7.83086e-05	-0.328564	0.064	0.251	1	5	Rorb
0.000128318	-0.402204	0.191	0.432	1	5	Sat1
9.58353e-05	0.382948	0.989	0.745	1	5	Sbno1
0.000124427	0.257836	1	0.724	1	5	Scx
0.00144334	0.279461	0.745	0.564	1	5	Serinc3
0.00103025	-0.250192	0.021	0.14	1	5	Sgo1
0.00132659	-0.304575	0.032	0.152	1	5	Sgo2a
0.000101546	0.334081	0.777	0.575	1	5	Slain2
0.00556928	-0.264527	0.277	0.465	1	5	Slc29a1
0.000173319	-0.38846	0.117	0.314	1	5	Slc38a9
0.00101131	0.351759	0.904	0.667	1	5	Slk
0.00162702	0.290786	0.755	0.563	1	5	Smim14
0.000432064	0.293121	0.851	0.62	1	5	Snd1
0.000159848	-0.316803	0.298	0.508	1	5	Snhg3
0.000160317	-0.255746	1	0.97	1	5	Snrpd3
0.00422965	-0.285236	0.234	0.412	1	5	Spc24
0.00153487	-0.292192	0.053	0.181	1	5	Spc25
7.60509e-05	0.437079	0.894	0.668	1	5	Spop
0.00192017	0.258785	1	0.898	1	5	Strn3
0.0026328	0.303377	0.957	0.753	1	5	Surf4
0.00961782	-0.26359	1	0.862	1	5	Tafa5
0.00805142	-0.306419	1	0.923	1	5	Tagln2
0.000786792	0.308487	0.862	0.651	1	5	Taok1
9.49477e-05	0.28639	0.862	0.611	1	5	Tbc1d1
0.000663557	0.308064	0.702	0.55	1	5	Tead1
0.00276167	0.353107	0.66	0.515	1	5	Tfrc
0.000177368	-0.265725	0.106	0.303	1	5	Tgfb1
0.000154397	-0.643362	0.085	0.266	1	5	Timp3
0.00352784	0.299196	0.84	0.639	1	5	Tm9sf2
0.00374463	0.26793	0.936	0.706	1	5	Tmed5
0.000104697	-0.269217	0.085	0.278	1	5	Tmem158
0.000222034	-0.294213	0.968	0.874	1	5	Tmem208
0.000312832	-0.282884	1	0.992	1	5	Tomm5
0.000218717	0.339729	0.979	0.757	1	5	Tpp2
0.00423087	0.253575	0.926	0.67	1	5	Trappc6a
0.00271009	0.301507	0.851	0.666	1	5	Trip12
6.57103e-05	0.291966	0.872	0.584	1	5	Tuba4a
0.000165489	-0.259214	0.138	0.36	1	5	Tyms
0.000342551	0.425692	0.181	0.087	1	5	Ulk4
0.000618909	0.295615	0.989	0.741	1	5	Vegfa
0.000117199	0.292232	1	0.992	1	5	Ywhaz
0.000405428	0.309752	1	0.927	1	5	Zbtb20
0.000191908	0.387173	0.787	0.597	1	5	Zfp148
