# Supplementary material for: Single cell analysis reveals satellite cell heterogeneity for proinflammatory chemokine expression
Source: Front Cell Dev Biol. 2023 Mar 27;11:1084068. doi: 10.3389/fcell.2023.1084068 (PMC10083252; doi:10.3389/fcell.2023.1084068)
Supplement: Supplementary file 2 [file Table3.XLSX]

## Sheet: ASC
p_val	avg_log2FC	pct.1	pct.2	p_val_adj	cluster	gene
1.71037e-289	3.3224	0.728	0.034	2.62833e-285	3	H19
5.66864e-280	0.874434	0.558	0.008	8.711e-276	3	Eif2s3y
1.21323e-278	0.831544	0.554	0.008	1.86437e-274	3	Ddx3y
9.40674e-241	0.999629	0.514	0.011	1.44553e-236	3	Nid1
5.6256e-240	2.20253	0.768	0.071	8.64485e-236	3	Cthrc1
4.81879e-190	1.00216	0.601	0.047	7.40504e-186	3	Ucp2
2.97733e-137	0.885768	1	1	4.57526e-133	3	Rpl13
7.27604e-136	0.509535	0.264	0.003	1.11811e-131	3	Smoc2
3.90407e-135	-2.83266	0.293	0.945	5.99939e-131	3	Xist
8.67467e-125	0.799032	1	1	1.33304e-120	3	Rps15a
2.68061e-118	1.51081	0.275	0.008	4.1193e-114	3	Meg3
1.35287e-115	1.02693	0.583	0.095	2.07895e-111	3	Lsp1
2.22598e-115	0.852253	1	1	3.42067e-111	3	Rps3
1.61979e-114	0.708466	1	1	2.48914e-110	3	Rps23
4.93917e-114	0.737089	0.457	0.05	7.59002e-110	3	Hsd11b1
6.34003e-113	0.90575	1	0.997	9.74272e-109	3	Cox7c
1.37346e-111	0.843601	1	1	2.1106e-107	3	Cox4i1
2.05221e-108	0.61672	0.431	0.046	3.15363e-104	3	Kcnn4
3.4838e-108	1.64899	0.964	0.663	5.35356e-104	3	Rasa1
1.15387e-107	0.558891	0.228	0.004	1.77316e-103	3	Col1a2
6.4331e-106	0.97999	0.54	0.087	9.88575e-102	3	Lamb3
2.52663e-105	1.84443	0.768	0.222	3.88267e-101	3	G0s2
3.29701e-104	1.21783	0.822	0.245	5.06652e-100	3	Plagl1
8.94398e-102	0.658753	1	1	1.37442e-97	3	Rpl27a
2.95538e-100	1.58535	0.993	0.924	4.54153e-96	3	Rpl22l1
6.33678e-97	0.661136	1	1	9.73774e-93	3	Rps13
2.71207e-94	0.281811	0.192	0.003	4.16764e-90	3	Xlr3b
3.70679e-94	0.253805	0.185	0.002	5.69622e-90	3	Uty
9.43132e-89	1.92434	0.75	0.268	1.44931e-84	3	Trbc2
2.55373e-88	0.751518	1	0.999	3.92431e-84	3	Btf3
8.44128e-88	1.0082	0.486	0.085	1.29717e-83	3	Car8
7.05038e-84	1.32757	0.975	0.669	1.08343e-79	3	Npnt
6.7748e-77	1.45238	1	0.935	1.04108e-72	3	Ctsl
7.77367e-76	0.802712	1	0.992	1.19458e-71	3	Eif3c
1.06371e-75	0.675946	0.504	0.104	1.63461e-71	3	Mllt3
3.4753e-75	-0.537325	1	1	5.3405e-71	3	Rps29
4.23154e-75	1.09665	0.554	0.134	6.5026e-71	3	Cox6b2
6.43105e-74	0.298014	0.145	0.002	9.88259e-70	3	Rian
1.04572e-73	-0.555356	1	1	1.60696e-69	3	Rpl41
2.15959e-73	0.597179	0.163	0.004	3.31864e-69	3	Qrfp
1.04826e-72	0.907093	0.986	0.868	1.61085e-68	3	Psmd7
4.67552e-71	0.817702	0.543	0.134	7.18487e-67	3	Cdh11
4.9341e-71	0.998052	0.942	0.707	7.58222e-67	3	B230219D22Rik
7.26071e-71	0.743356	0.547	0.134	1.11575e-66	3	Pla2g4a
7.92279e-71	-1.55454	0.935	0.997	1.21749e-66	3	Ankrd1
8.1207e-71	0.927313	0.957	0.738	1.24791e-66	3	Taf10
3.94706e-70	0.877885	0.975	0.845	6.06545e-66	3	Bola2
9.62038e-70	0.765498	0.993	0.907	1.47836e-65	3	Ndufs6
2.9987e-69	0.683601	1	0.988	4.60811e-65	3	Tomm20
5.61912e-69	0.880642	0.971	0.789	8.63491e-65	3	Rala
1.36026e-67	1.11807	0.895	0.6	2.09032e-63	3	Zbtb38
2.85931e-67	-0.604111	1	1	4.39391e-63	3	Rps12
4.10409e-67	-0.710194	1	1	6.30676e-63	3	mt-Nd2
8.3778e-67	0.913163	0.996	0.906	1.28742e-62	3	Ptms
3.42296e-66	0.372788	0.239	0.021	5.26006e-62	3	Grem2
4.2952e-66	0.689151	0.373	0.063	6.60044e-62	3	Scn9a
2.34007e-65	0.803219	1	0.907	3.59599e-61	3	Psma2
1.21765e-64	0.632879	0.409	0.077	1.87116e-60	3	Pcdh19
4.61519e-64	1.00195	0.688	0.259	7.09216e-60	3	Cacng1
5.94663e-64	0.781616	0.982	0.818	9.13819e-60	3	Tmem167
6.11119e-64	0.795618	0.986	0.923	9.39107e-60	3	Nsa2
4.37399e-63	0.611685	0.478	0.112	6.7215e-59	3	Asrgl1
1.06178e-62	-0.580444	1	1	1.63164e-58	3	Gm10076
5.20303e-62	-0.792271	0.993	0.996	7.9955e-58	3	Pgam1
1.94925e-60	0.326275	0.13	0.003	2.99542e-56	3	Esm1
6.30447e-59	0.763528	0.982	0.892	9.68807e-55	3	Uqcrb
1.58415e-58	0.752554	0.996	0.971	2.43436e-54	3	Aprt
2.22508e-57	0.749433	0.583	0.19	3.41928e-53	3	Dbn1
3.43495e-57	1.37081	0.496	0.133	5.27849e-53	3	Mgp
6.49838e-57	0.421706	0.272	0.035	9.98607e-53	3	Ifi202b
4.13843e-56	-1.23757	0.507	0.869	6.35952e-52	3	Tnc
7.09341e-56	0.76255	0.63	0.225	1.09004e-51	3	Alox5
1.11432e-55	0.829201	0.971	0.771	1.71238e-51	3	Serpinb6a
1.2905e-55	0.804971	0.612	0.21	1.98312e-51	3	Cavin4
3.95744e-55	0.417122	0.312	0.05	6.0814e-51	3	Bmyc
4.89187e-55	0.735837	0.971	0.823	7.51734e-51	3	Spcs2
1.37131e-54	0.7657	0.96	0.753	2.10729e-50	3	Tmed9
2.64469e-54	0.853327	0.837	0.517	4.06409e-50	3	Mrpl17
3.62963e-54	0.828068	0.862	0.52	5.57766e-50	3	Cast
3.57934e-53	2.16084	0.464	0.134	5.50037e-49	3	Stmn2
9.59854e-53	0.716601	0.996	0.917	1.47501e-48	3	Eif3f
1.44697e-52	0.758218	0.971	0.756	2.22355e-48	3	Tcf25
1.50802e-52	0.671344	0.993	0.955	2.31737e-48	3	Ndufab1
3.47849e-52	0.767323	0.935	0.719	5.3454e-48	3	1110004F10Rik
1.92995e-51	1.00309	0.924	0.605	2.96575e-47	3	Bgn
3.68171e-51	0.7242	0.964	0.778	5.65769e-47	3	Hsbp1
4.47306e-51	-0.494177	1	1	6.87375e-47	3	Rps15
1.44152e-50	-0.558716	1	1	2.21519e-46	3	mt-Nd4
1.56157e-50	-0.572225	1	1	2.39967e-46	3	Atp5md
2.06435e-50	-0.357501	1	1	3.17228e-46	3	Rplp2
2.18493e-50	0.781593	0.837	0.52	3.35759e-46	3	Lamtor1
2.97712e-50	0.657863	1	0.934	4.57493e-46	3	Tbca
3.73471e-50	0.627242	1	0.978	5.73913e-46	3	Eif4g2
4.88536e-50	0.4073	0.264	0.039	7.50733e-46	3	Gm16685
5.51586e-50	-0.477333	1	1	8.47623e-46	3	Rps26
7.21945e-50	-0.424144	1	1	1.10941e-45	3	Rplp0
1.02307e-49	0.719928	0.996	0.973	1.57216e-45	3	Itgb1
1.27988e-49	0.790702	0.775	0.418	1.96679e-45	3	Serf1
7.08141e-49	0.829553	0.953	0.742	1.0882e-44	3	Knop1
2.27098e-48	1.61667	0.732	0.477	3.48981e-44	3	Dynap
2.71731e-48	0.741242	0.895	0.65	4.17569e-44	3	Timm10b
2.93704e-48	0.765798	0.96	0.787	4.51335e-44	3	Nol7
3.46819e-48	0.503145	0.402	0.099	5.32956e-44	3	Rnase4
7.24448e-48	-0.418582	1	1	1.11326e-43	3	mt-Cytb
8.22977e-48	0.283562	0.163	0.013	1.26467e-43	3	Hgf
2.46295e-47	0.739799	0.964	0.772	3.78481e-43	3	Map1lc3b
3.52829e-47	0.274513	0.17	0.015	5.42192e-43	3	Fgf2
5.92012e-47	0.646801	0.993	0.891	9.09745e-43	3	Arf5
4.90596e-45	0.610082	0.536	0.193	7.53899e-41	3	Cdh13
1.04565e-44	-0.598172	0.996	1	1.60685e-40	3	Eif3a
1.09944e-44	0.894582	0.721	0.384	1.68952e-40	3	Enc1
1.54561e-44	0.688852	0.652	0.283	2.37514e-40	3	Ctxn1
1.82441e-44	0.86807	0.696	0.347	2.80357e-40	3	Itga6
2.45345e-44	0.744121	0.859	0.614	3.77022e-40	3	Tmem14c
5.53807e-44	0.712087	0.884	0.636	8.51035e-40	3	Mrps36
1.79691e-42	-1.10852	0.696	0.913	2.76131e-38	3	Ckb
3.08927e-42	-0.721441	1	1	4.74728e-38	3	Mif
3.98209e-42	0.664525	0.46	0.142	6.11927e-38	3	Ereg
6.16256e-42	-0.682254	0.986	0.999	9.47001e-38	3	Atp6v1g1
1.08392e-41	0.855057	0.699	0.353	1.66566e-37	3	Tgfb1
3.46625e-41	0.615116	0.699	0.343	5.32659e-37	3	Parva
7.63678e-41	-0.7753	0.975	0.994	1.17354e-36	3	Lgals3
1.0056e-40	-0.513471	1	1	1.54531e-36	3	Bsg
1.22574e-40	0.737924	0.989	0.931	1.8836e-36	3	Timp2
1.69466e-40	0.947185	0.558	0.211	2.60418e-36	3	Mest
1.9086e-40	0.695907	0.855	0.603	2.93294e-36	3	Gabarapl2
2.28165e-40	0.638015	0.594	0.237	3.50621e-36	3	Gnai1
2.5847e-40	0.655845	0.88	0.663	3.97191e-36	3	Cfdp1
4.20675e-40	0.657215	0.703	0.353	6.46452e-36	3	Glg1
4.51856e-40	0.749004	0.841	0.512	6.94367e-36	3	Basp1
5.58169e-40	0.510237	0.475	0.158	8.57739e-36	3	Epn2
6.83661e-40	0.63644	0.924	0.761	1.05058e-35	3	Gdi2
9.69799e-40	0.584038	0.594	0.248	1.49029e-35	3	Rhog
1.04395e-39	-0.977821	0.402	0.76	1.60424e-35	3	Hs6st2
2.4506e-39	0.809879	0.641	0.309	3.76583e-35	3	Nrn1
2.46804e-39	0.773491	0.859	0.612	3.79263e-35	3	Aopep
3.08696e-39	-1.02406	0.819	0.939	4.74374e-35	3	Kcnq1ot1
5.06358e-39	0.62108	0.75	0.419	7.78121e-35	3	Emc8
6.58007e-39	0.766279	0.848	0.565	1.01116e-34	3	Prrx2
7.24851e-39	0.660384	0.841	0.567	1.11388e-34	3	Pdcd6
9.60589e-39	-0.749128	0.036	0.456	1.47614e-34	3	Grb10
1.5407e-38	-0.770515	0.304	0.704	2.36759e-34	3	P4ha1
2.03209e-38	0.845177	0.764	0.455	3.12271e-34	3	Tmem47
2.65457e-38	0.443513	0.453	0.147	4.07928e-34	3	Tmem219
3.01456e-38	0.371358	0.315	0.074	4.63247e-34	3	Lor
3.8645e-38	0.539759	0.344	0.087	5.93858e-34	3	Cd24a
7.49394e-38	0.347095	0.217	0.035	1.15159e-33	3	Sema3d
7.91643e-38	-0.441994	1	1	1.21652e-33	3	Slc25a3
1.54985e-37	-0.699695	0.957	0.995	2.38165e-33	3	Gas5
5.60365e-37	-0.493122	0.996	1	8.61114e-33	3	Ndufb8
7.1255e-37	0.740603	0.801	0.526	1.09498e-32	3	Pdlim7
1.64225e-36	-0.445048	1	1	2.52364e-32	3	Rpl36al
2.40551e-36	0.420179	0.38	0.11	3.69654e-32	3	Gpr137b
2.78759e-36	0.639401	0.775	0.464	4.28369e-32	3	Trappc2l
3.62751e-36	0.512988	0.42	0.139	5.5744e-32	3	Cavin3
6.69136e-36	-0.43033	1	1	1.02826e-31	3	Eef2
8.28998e-36	0.556476	0.475	0.173	1.27392e-31	3	Nrp1
1.39808e-35	-0.654991	0.87	0.951	2.14842e-31	3	Snhg8
1.9251e-35	-0.302475	1	1	2.9583e-31	3	Rplp1
2.00945e-35	-0.819961	0.797	0.931	3.08793e-31	3	Col4a1
5.05567e-35	0.506626	0.489	0.18	7.76905e-31	3	Ypel3
6.53655e-35	0.368436	0.275	0.062	1.00447e-30	3	Il34
6.98864e-35	0.670081	0.667	0.342	1.07394e-30	3	Lgr6
2.95021e-34	0.866179	0.641	0.316	4.53358e-30	3	Tnnt1
3.65986e-34	0.818636	0.804	0.567	5.6241e-30	3	Pold4
3.72166e-34	-0.783326	0.591	0.835	5.71907e-30	3	Vegfa
7.49231e-34	-0.766955	0.946	0.989	1.15134e-29	3	Odc1
8.40674e-34	0.572813	0.812	0.509	1.29186e-29	3	Arid4b
8.68093e-34	0.595519	0.957	0.787	1.334e-29	3	Ddx46
1.63933e-33	0.37979	0.413	0.135	2.51916e-29	3	Pelo
1.74736e-33	0.582412	0.616	0.287	2.68516e-29	3	AU020206
1.81001e-33	-0.929222	0.504	0.776	2.78144e-29	3	Emp1
1.94809e-33	-0.409961	1	1	2.99364e-29	3	Atp5b
3.06541e-33	0.661803	0.688	0.409	4.71062e-29	3	Psmg4
4.71159e-33	0.559438	0.964	0.837	7.2403e-29	3	Gtpbp4
7.45862e-33	0.563018	0.707	0.402	1.14617e-28	3	Faf2
7.49635e-33	0.568296	0.46	0.176	1.15196e-28	3	Glrx
8.37306e-33	-0.658527	0.007	0.373	1.28669e-28	3	Tsix
9.82413e-33	0.605484	0.986	0.947	1.50967e-28	3	Phlda3
1.04696e-32	0.260162	0.156	0.02	1.60887e-28	3	Calcrl
1.07751e-32	0.339886	0.326	0.089	1.65581e-28	3	Dzip3
1.23598e-32	0.333806	0.192	0.032	1.89932e-28	3	Klra4
1.27922e-32	0.599334	0.717	0.414	1.96578e-28	3	Sdha
1.5227e-32	0.542164	0.924	0.766	2.33994e-28	3	Uqcrfs1
1.5705e-32	0.502648	0.417	0.146	2.41338e-28	3	Gm49708
1.58123e-32	0.476349	1	0.998	2.42987e-28	3	Lmna
1.79428e-32	-0.726131	0.913	0.96	2.75728e-28	3	Anxa5
2.53693e-32	0.593357	0.699	0.393	3.8985e-28	3	Tut7
2.55223e-32	0.492606	0.587	0.267	3.92201e-28	3	Smim15
3.04206e-32	0.581313	0.696	0.388	4.67474e-28	3	Exoc3
3.94662e-32	0.609951	0.844	0.644	6.06477e-28	3	H2afy
6.05286e-32	0.478998	0.536	0.226	9.30142e-28	3	Znrf1
9.48553e-32	-0.34507	1	1	1.45764e-27	3	Rps7
1.04008e-31	-0.542389	1	0.996	1.59829e-27	3	Tmsb4x
1.11694e-31	-0.312616	1	1	1.7164e-27	3	Rpl13a
1.56423e-31	0.58177	0.888	0.727	2.40375e-27	3	Prelid1
1.68979e-31	-0.369707	1	1	2.59671e-27	3	Rpsa
2.23243e-31	0.65651	0.775	0.488	3.43058e-27	3	Casc4
2.38136e-31	0.348689	0.315	0.086	3.65944e-27	3	Adam19
2.43538e-31	-0.624372	0.993	0.988	3.74245e-27	3	Pgk1
3.14635e-31	0.548256	0.63	0.326	4.83499e-27	3	Cenpb
3.98905e-31	0.529896	0.989	0.972	6.12997e-27	3	Hnrnpk
4.55414e-31	0.421202	0.442	0.165	6.99834e-27	3	Ino80e
4.97513e-31	0.642417	0.783	0.533	7.64528e-27	3	2810004N23Rik
6.64727e-31	0.394001	0.42	0.143	1.02149e-26	3	Pcbd1
7.32625e-31	-0.745334	0.641	0.857	1.12583e-26	3	Col4a2
9.90381e-31	0.342704	0.33	0.096	1.52192e-26	3	Snx10
1.30334e-30	0.364862	0.406	0.139	2.00284e-26	3	Gprc5b
1.3916e-30	0.300034	0.232	0.049	2.13847e-26	3	Perp
1.87888e-30	0.45019	0.449	0.169	2.88728e-26	3	Hoxc13
1.96875e-30	-0.630728	0.029	0.382	3.02537e-26	3	Nav3
2.25283e-30	0.436281	0.457	0.175	3.46192e-26	3	Gga2
2.37337e-30	0.564876	0.598	0.273	3.64716e-26	3	Ank1
2.97618e-30	0.589815	0.866	0.666	4.5735e-26	3	Pak1ip1
3.12705e-30	0.589125	0.79	0.532	4.80533e-26	3	Rab6a
3.92393e-30	0.575708	0.851	0.634	6.02991e-26	3	Psma1
4.69185e-30	0.316762	1	1	7.20997e-26	3	Gnas
4.84241e-30	0.435515	0.489	0.199	7.44132e-26	3	Mapk3
6.48986e-30	-0.772335	0.63	0.833	9.97297e-26	3	Capg
7.40477e-30	0.570713	0.844	0.63	1.13789e-25	3	Kif2a
7.56445e-30	0.590073	0.656	0.378	1.16243e-25	3	Snrnp48
7.58705e-30	0.537684	0.667	0.369	1.1659e-25	3	Med10
1.31128e-29	0.614131	0.909	0.749	2.01504e-25	3	Mast4
1.63952e-29	0.657731	0.964	0.867	2.51945e-25	3	Serpinh1
1.72847e-29	0.562964	0.667	0.372	2.65614e-25	3	Orai2
1.75882e-29	0.677413	0.837	0.63	2.70278e-25	3	Klf13
2.20747e-29	0.537305	0.656	0.352	3.39222e-25	3	Nsmce1
2.23403e-29	0.457998	0.58	0.272	3.43303e-25	3	Ubqln1
3.45693e-29	0.499117	0.649	0.343	5.31227e-25	3	Dtnbp1
6.43774e-29	0.437949	0.496	0.208	9.89288e-25	3	Mymk
6.62752e-29	0.478729	0.42	0.16	1.01845e-24	3	Tmem185a
9.29906e-29	0.467194	0.533	0.241	1.42899e-24	3	Spg7
1.05765e-28	0.371482	0.409	0.147	1.6253e-24	3	4833420G17Rik
2.77208e-28	0.399761	0.355	0.118	4.25986e-24	3	Tspan7
3.07308e-28	0.556854	0.866	0.673	4.7224e-24	3	Ndufs4
4.39617e-28	0.40353	0.464	0.186	6.7556e-24	3	Spin1
5.50302e-28	-0.276617	1	1	8.4565e-24	3	Rps20
5.53399e-28	0.469787	0.533	0.247	8.50408e-24	3	Ddx41
6.77899e-28	0.347805	1	1	1.04173e-23	3	Pkm
7.84443e-28	0.555628	0.87	0.69	1.20545e-23	3	Sf3b3
8.03791e-28	0.509193	0.909	0.732	1.23519e-23	3	Sin3b
1.27725e-27	0.389645	0.42	0.158	1.96276e-23	3	2210016F16Rik
1.37192e-27	-0.436242	1	1	2.10823e-23	3	Hsp90aa1
1.37205e-27	-0.842911	0.652	0.85	2.10843e-23	3	Plin2
1.71808e-27	0.636732	0.812	0.558	2.64017e-23	3	Nfat5
1.95753e-27	0.529826	0.507	0.233	3.00814e-23	3	Gkap1
2.23025e-27	-0.555744	0.065	0.401	3.42722e-23	3	Ddr2
2.62139e-27	-0.339563	1	1	4.0283e-23	3	mt-Atp6
2.79035e-27	0.393215	0.489	0.208	4.28793e-23	3	Caml
3.73047e-27	0.461122	0.565	0.272	5.73261e-23	3	Vps41
4.94236e-27	0.527272	0.736	0.465	7.59492e-23	3	Ssr1
5.34226e-27	-0.27924	0.301	0.087	8.20945e-23	3	Tnnt3
5.42993e-27	0.498892	0.62	0.325	8.34417e-23	3	Mocs2
6.49045e-27	0.399521	0.442	0.178	9.97387e-23	3	Chmp1a
7.09906e-27	0.480838	0.569	0.291	1.09091e-22	3	Paip1
7.55166e-27	0.536478	0.609	0.33	1.16046e-22	3	Thap12
7.74707e-27	0.604706	0.728	0.488	1.19049e-22	3	Erc1
9.08257e-27	-0.679128	0.92	0.977	1.39572e-22	3	Asb5
9.3214e-27	0.42077	0.496	0.215	1.43242e-22	3	Pcbd2
9.32317e-27	0.517219	0.623	0.347	1.43269e-22	3	Rab24
9.55133e-27	0.569558	0.601	0.32	1.46775e-22	3	Ap1s2
1.10546e-26	-0.322377	1	1	1.69875e-22	3	Tpt1
1.47388e-26	0.486139	0.431	0.177	2.26491e-22	3	Cmc2
1.6436e-26	0.501193	0.652	0.37	2.52573e-22	3	Rsf1
2.09616e-26	0.528874	0.96	0.857	3.22117e-22	3	Rbbp7
2.19209e-26	0.479517	0.54	0.262	3.36858e-22	3	Crebzf
2.20546e-26	-0.783088	0.054	0.376	3.38913e-22	3	Nrcam
2.21813e-26	0.527165	0.71	0.432	3.4086e-22	3	Hnrnpa0
3.02094e-26	0.262302	0.225	0.053	4.64229e-22	3	Fgf13
3.3535e-26	0.396675	0.438	0.18	5.15333e-22	3	Ankra2
3.65844e-26	0.607839	0.844	0.631	5.62193e-22	3	Cdk2ap2
4.18523e-26	-0.332086	1	1	6.43145e-22	3	Rpl22
4.48447e-26	0.539407	0.428	0.175	6.89128e-22	3	Hivep3
5.60209e-26	0.499427	1	0.986	8.60873e-22	3	Calm2
6.69521e-26	0.559542	0.775	0.563	1.02885e-21	3	Uqcrc2
9.84336e-26	0.43308	0.337	0.115	1.51263e-21	3	Hirip3
9.86564e-26	0.871929	0.996	0.971	1.51605e-21	3	Timp1
9.87388e-26	0.56396	0.656	0.406	1.51732e-21	3	Mrpl36
1.07608e-25	0.780215	0.717	0.49	1.65361e-21	3	Prss23
1.29853e-25	0.673858	0.598	0.339	1.99546e-21	3	Lbh
1.6164e-25	0.620607	0.486	0.218	2.48392e-21	3	Lix1
1.78562e-25	-0.700116	0.543	0.781	2.74396e-21	3	Dcbld2
1.88949e-25	0.433447	0.496	0.223	2.90358e-21	3	Inppl1
2.54862e-25	0.447253	0.54	0.257	3.91646e-21	3	Txndc5
3.02345e-25	0.391795	0.446	0.184	4.64614e-21	3	Macrod1
3.32587e-25	0.284296	0.246	0.066	5.11087e-21	3	Notch3
3.35202e-25	0.280542	0.239	0.062	5.15105e-21	3	Gja3
4.18173e-25	0.398679	1	1	6.42606e-21	3	Ppp1r14b
4.99811e-25	0.43934	0.482	0.217	7.6806e-21	3	Ccser2
6.02531e-25	0.479943	0.609	0.326	9.2591e-21	3	Erbin
6.11363e-25	0.412317	1	1	9.39482e-21	3	S100a6
6.48247e-25	0.484341	0.623	0.346	9.96161e-21	3	Ccdc127
6.5647e-25	0.551408	0.681	0.42	1.0088e-20	3	Larp4b
7.99309e-25	0.46258	0.572	0.292	1.2283e-20	3	Kars
9.65721e-25	-0.253968	1	1	1.48402e-20	3	Rps14
1.17755e-24	0.577142	0.518	0.255	1.80954e-20	3	Vcan
1.26676e-24	-0.532662	0.938	0.981	1.94663e-20	3	Ubc
1.36564e-24	0.519048	0.83	0.66	2.09859e-20	3	Fgfr1op2
1.59604e-24	0.490393	0.681	0.406	2.45263e-20	3	Cetn3
1.72163e-24	0.39734	0.221	0.055	2.64562e-20	3	Gas1
1.78396e-24	0.482768	0.978	0.901	2.74141e-20	3	Gclm
1.87191e-24	0.374087	0.395	0.155	2.87657e-20	3	Hddc3
1.96721e-24	0.582635	0.884	0.747	3.02301e-20	3	Tln2
2.58845e-24	-0.569554	0.844	0.939	3.97768e-20	3	Actn1
2.67556e-24	0.4971	0.978	0.935	4.11153e-20	3	Tpm2
3.17069e-24	-0.479096	0.033	0.333	4.8724e-20	3	Igf2bp1
3.34097e-24	-0.693736	0.047	0.351	5.13407e-20	3	Ltc4s
3.39373e-24	0.477422	0.996	0.964	5.21514e-20	3	Nhp2
3.84484e-24	-0.692329	0.562	0.781	5.90836e-20	3	Prrx1
4.78826e-24	-1.72689	0.308	0.597	7.35811e-20	3	Ttn
6.06931e-24	0.505119	0.721	0.474	9.32671e-20	3	Srek1ip1
6.3101e-24	0.35576	1	1	9.69673e-20	3	Hint1
6.60366e-24	-0.639999	0.659	0.861	1.01478e-19	3	Rnaset2a
6.74109e-24	0.344634	0.355	0.13	1.0359e-19	3	Gm15867
7.43318e-24	0.472776	0.594	0.325	1.14226e-19	3	Thoc3
7.57914e-24	0.258221	0.199	0.046	1.16469e-19	3	Cspg4
8.33605e-24	-0.656193	0.326	0.613	1.281e-19	3	Pop4
9.6447e-24	0.519544	0.924	0.78	1.4821e-19	3	Arl6ip5
9.65572e-24	0.441857	0.504	0.24	1.48379e-19	3	Cyb5b
1.18017e-23	0.448965	0.514	0.242	1.81357e-19	3	Scn1b
1.39895e-23	0.262019	0.196	0.046	2.14976e-19	3	Maf
1.59789e-23	0.586272	0.964	0.856	2.45548e-19	3	Sox4
1.61581e-23	0.31217	0.322	0.112	2.48301e-19	3	Atg10
1.64975e-23	0.560004	0.576	0.308	2.53518e-19	3	Sh3kbp1
1.93869e-23	0.449436	0.601	0.327	2.97919e-19	3	Ppme1
2.24924e-23	0.399684	0.982	0.966	3.45641e-19	3	Ppp1ca
2.57947e-23	-0.338182	1	1	3.96387e-19	3	Uqcr11
2.67734e-23	0.499252	0.692	0.432	4.11427e-19	3	Rrp8
2.95328e-23	0.29604	0.337	0.12	4.5383e-19	3	Ranbp9
3.36624e-23	0.383009	0.431	0.184	5.17291e-19	3	Ggps1
3.56932e-23	0.49586	0.58	0.317	5.48497e-19	3	Ociad2
3.8294e-23	0.469942	0.946	0.878	5.88464e-19	3	Ndufc2
3.84284e-23	0.372419	0.402	0.163	5.9053e-19	3	Lgals8
3.92924e-23	-0.269165	1	1	6.03806e-19	3	Naca
4.34611e-23	0.485357	0.308	0.108	6.67866e-19	3	Dhfr
4.52845e-23	0.472773	0.699	0.441	6.95886e-19	3	Nip7
5.42836e-23	0.506368	0.37	0.145	8.34176e-19	3	Nptx1
5.91853e-23	0.362106	0.438	0.189	9.095e-19	3	Ptcd2
8.00976e-23	0.565124	0.58	0.329	1.23086e-18	3	Cdh15
8.19935e-23	0.437173	0.572	0.311	1.25999e-18	3	Hikeshi
8.5566e-23	-0.332647	1	1	1.31489e-18	3	Atp5d
1.40922e-22	0.388541	0.493	0.231	2.16554e-18	3	Fcho2
1.49729e-22	0.775417	0.518	0.267	2.30089e-18	3	Mcpt8
1.52948e-22	0.467032	0.536	0.276	2.35035e-18	3	Irf2bp2
1.53804e-22	0.518998	0.703	0.451	2.36351e-18	3	Ak6
1.77479e-22	0.353537	0.37	0.143	2.72732e-18	3	Sema3a
2.02135e-22	-0.436456	0.975	0.992	3.1062e-18	3	Atxn7l3b
2.35848e-22	0.367801	0.409	0.17	3.62428e-18	3	Rims2
2.63208e-22	0.433662	0.442	0.203	4.04471e-18	3	Stard3nl
2.96902e-22	0.311087	0.308	0.107	4.5625e-18	3	Klhdc4
3.67121e-22	0.384642	0.996	0.987	5.64154e-18	3	Pdia3
3.81833e-22	0.44297	0.399	0.166	5.86762e-18	3	Synpo2l
3.98615e-22	-1.33204	0.159	0.452	6.12552e-18	3	Ccn2
4.22451e-22	0.535426	0.877	0.714	6.4918e-18	3	Cd9
5.20328e-22	0.393455	0.989	0.958	7.99587e-18	3	Arpc1b
5.31427e-22	0.634388	0.62	0.354	8.16643e-18	3	Areg
5.51249e-22	0.341405	0.384	0.154	8.47104e-18	3	Nol3
5.95357e-22	0.332694	0.42	0.179	9.14886e-18	3	Znhit2
6.27029e-22	-0.570036	0.87	0.934	9.63555e-18	3	Snhg1
6.28226e-22	0.580548	0.993	0.995	9.65395e-18	3	Ahnak
7.05324e-22	0.455223	0.54	0.28	1.08387e-17	3	Gse1
7.7089e-22	0.32446	0.272	0.086	1.18463e-17	3	Gm536
8.00955e-22	0.445474	0.464	0.222	1.23083e-17	3	Tspan17
8.60087e-22	0.502492	0.801	0.606	1.32169e-17	3	Tmem126a
9.9243e-22	0.354759	0.355	0.137	1.52507e-17	3	Eps8
1.04142e-21	0.343225	0.431	0.188	1.60035e-17	3	Atl3
1.24497e-21	0.444521	0.714	0.464	1.91315e-17	3	Arl2
1.31119e-21	-0.461718	0.957	0.99	2.0149e-17	3	Arl1
1.47897e-21	0.459539	0.674	0.427	2.27273e-17	3	Ilk
1.51264e-21	0.501309	0.964	0.867	2.32448e-17	3	Jpt1
1.52676e-21	0.545761	0.953	0.842	2.34617e-17	3	Pkig
1.64245e-21	0.28105	0.109	0.015	2.52395e-17	3	Prr9
1.93925e-21	-0.610087	0.42	0.682	2.98004e-17	3	Enah
2.94347e-21	0.499457	0.793	0.591	4.52324e-17	3	Cdc42ep5
3.54503e-21	0.440588	0.605	0.346	5.44764e-17	3	Usp47
3.64282e-21	0.46324	0.562	0.31	5.59793e-17	3	Smco4
4.00435e-21	0.30223	0.355	0.139	6.15348e-17	3	Rnf44
4.02021e-21	-0.539363	0.232	0.514	6.17785e-17	3	Stambpl1
4.4739e-21	0.425956	0.543	0.287	6.87504e-17	3	Ell2
4.62293e-21	0.403325	0.533	0.277	7.10406e-17	3	Trim27
4.72221e-21	0.555007	0.978	0.939	7.25662e-17	3	Id1
4.84136e-21	0.501167	0.62	0.388	7.43971e-17	3	Tmod3
4.85687e-21	0.379385	0.449	0.211	7.46355e-17	3	Tsnax
5.01185e-21	0.446881	0.678	0.42	7.70171e-17	3	Zmynd11
5.21921e-21	0.506017	0.623	0.383	8.02035e-17	3	Mettl9
5.43164e-21	-0.628518	0.319	0.599	8.3468e-17	3	Ptprk
5.97261e-21	0.415008	0.996	0.977	9.17811e-17	3	Denr
7.5198e-21	0.461421	0.92	0.791	1.15557e-16	3	Cux1
7.8219e-21	0.299166	0.261	0.084	1.20199e-16	3	Gins2
9.07946e-21	-0.323099	1	1	1.39524e-16	3	Gpx4
1.00382e-20	-0.261175	1	1	1.54257e-16	3	Cd63
1.03238e-20	-0.398874	1	1	1.58646e-16	3	Ftl1
1.18175e-20	0.471695	0.855	0.694	1.81599e-16	3	Ankrd11
1.53631e-20	0.324699	0.29	0.101	2.36085e-16	3	Idi1
1.63947e-20	0.656758	0.565	0.296	2.51937e-16	3	Myl9
1.71562e-20	-0.501223	0.87	0.964	2.6364e-16	3	Ugcg
1.74928e-20	0.476838	0.58	0.35	2.68811e-16	3	Yae1d1
1.79078e-20	0.356971	0.301	0.109	2.75189e-16	3	Ptgs2os
1.85468e-20	0.355258	1	0.994	2.85009e-16	3	Edf1
2.04589e-20	0.444229	0.301	0.112	3.14391e-16	3	Cenph
2.09229e-20	-0.590794	0.982	0.979	3.21522e-16	3	Anxa1
2.12258e-20	-0.694464	0.67	0.844	3.26176e-16	3	Ifrd1
2.25091e-20	0.353068	0.272	0.093	3.45897e-16	3	Arhgdib
2.33029e-20	0.344233	0.417	0.186	3.58096e-16	3	Mbtps1
2.68204e-20	0.632895	0.652	0.414	4.12149e-16	3	Olfm1
2.68745e-20	0.528969	0.993	0.971	4.12981e-16	3	Cst3
2.72757e-20	0.487648	0.612	0.374	4.19145e-16	3	Iars
2.83929e-20	0.579365	0.659	0.433	4.36314e-16	3	Srpx2
2.89185e-20	0.355472	0.308	0.114	4.44391e-16	3	Nqo1
3.05868e-20	0.355618	0.341	0.133	4.70028e-16	3	Tmem119
3.28143e-20	0.445855	0.935	0.812	5.04258e-16	3	Lamtor4
3.32481e-20	0.655597	0.475	0.25	5.10923e-16	3	Rrm1
3.38079e-20	-0.415696	0.989	0.998	5.19526e-16	3	Snrpf
3.55623e-20	0.417795	0.591	0.338	5.46485e-16	3	Nsd1
3.56913e-20	0.366951	0.569	0.305	5.48469e-16	3	Aggf1
3.70411e-20	0.395507	0.971	0.907	5.69211e-16	3	Commd3
4.2153e-20	0.327005	0.351	0.142	6.47766e-16	3	Fam168a
4.22538e-20	0.375884	0.511	0.263	6.49315e-16	3	Ccnh
4.26164e-20	0.448563	0.761	0.549	6.54886e-16	3	Cib1
4.2758e-20	0.333972	0.395	0.173	6.57062e-16	3	Utp4
4.66574e-20	0.392989	1	0.969	7.16984e-16	3	Ssr4
4.94868e-20	0.58093	0.967	0.898	7.60463e-16	3	Id3
4.95575e-20	0.399147	0.576	0.319	7.6155e-16	3	BC005537
5.02624e-20	0.623256	0.761	0.584	7.72382e-16	3	Prdx4
5.06304e-20	0.357746	0.438	0.205	7.78037e-16	3	Lcmt1
5.68623e-20	0.429603	0.496	0.255	8.73802e-16	3	Ptprn
6.07821e-20	0.464515	0.696	0.466	9.34039e-16	3	Gcsh
6.1425e-20	0.395111	0.54	0.293	9.43918e-16	3	Clptm1l
6.4244e-20	0.426649	0.623	0.359	9.87237e-16	3	Sytl2
8.82034e-20	0.330508	1	0.993	1.35542e-15	3	Fam104a
9.50226e-20	0.345349	0.38	0.165	1.46021e-15	3	Idnk
9.55561e-20	0.978185	0.449	0.231	1.46841e-15	3	Inhba
1.0059e-19	0.379401	0.417	0.192	1.54577e-15	3	Efnb1
1.04344e-19	0.409619	0.572	0.327	1.60346e-15	3	Eci2
1.10412e-19	0.382051	0.395	0.177	1.69671e-15	3	Zswim6
1.18253e-19	0.338893	0.384	0.166	1.8172e-15	3	Mphosph6
1.22527e-19	-1.16969	0.612	0.732	1.88288e-15	3	Gpbp1
1.52825e-19	0.450837	0.558	0.312	2.34847e-15	3	Rem1
1.73832e-19	0.447394	0.576	0.335	2.67127e-15	3	Thumpd1
2.15497e-19	-1.96426	0.464	0.662	3.31154e-15	3	Car3
2.16485e-19	-0.528385	0.572	0.813	3.32673e-15	3	Serpine2
2.30193e-19	0.457149	0.739	0.543	3.53737e-15	3	Nradd
2.44563e-19	-0.458615	0.996	0.996	3.75819e-15	3	Eno1
2.55362e-19	0.34816	0.428	0.199	3.92414e-15	3	Anapc15
2.5616e-19	0.489301	0.63	0.42	3.93641e-15	3	Eef1e1
2.78997e-19	-0.466109	0.094	0.361	4.28735e-15	3	Fmn1
3.02163e-19	0.372411	1	0.989	4.64334e-15	3	Tspo
3.75859e-19	0.489361	0.859	0.682	5.77582e-15	3	Ap3s1
3.80253e-19	0.391826	0.525	0.283	5.84335e-15	3	Txndc15
4.43796e-19	-0.463273	0.239	0.074	6.81981e-15	3	Tnni1
5.42248e-19	-0.402492	0.978	0.992	8.33273e-15	3	mt-Nd4l
5.63727e-19	-0.672493	0.761	0.845	8.66279e-15	3	Cd200
6.35424e-19	0.44324	0.366	0.156	9.76455e-15	3	Myf5
6.83216e-19	0.441991	0.703	0.5	1.0499e-14	3	Mrpl32
7.10402e-19	0.317577	1	0.999	1.09167e-14	3	Sumo2
7.16874e-19	1.05432	0.83	0.672	1.10162e-14	3	Sct
9.80634e-19	-0.402044	0.978	0.995	1.50694e-14	3	Ddx21
9.91741e-19	0.377539	0.652	0.396	1.52401e-14	3	Fam120a
1.0272e-18	0.28398	0.326	0.13	1.5785e-14	3	Ccdc102a
1.04842e-18	0.538896	0.67	0.471	1.61111e-14	3	Ctnnbip1
1.3573e-18	0.711694	0.63	0.394	2.08576e-14	3	Ptgs2
1.45542e-18	0.293435	1	0.999	2.23655e-14	3	Uqcr10
1.59385e-18	-0.508328	0.348	0.608	2.44927e-14	3	Ddah1
1.65776e-18	-0.536493	0.942	0.97	2.54748e-14	3	Fam162a
1.69995e-18	0.388569	0.409	0.189	2.61232e-14	3	Irx3
1.73546e-18	-0.691185	0.486	0.702	2.66689e-14	3	Rgs16
1.90594e-18	0.317689	0.348	0.146	2.92885e-14	3	Tle1
2.10187e-18	0.405583	0.58	0.354	3.22994e-14	3	Nop16
2.19998e-18	-0.600435	0.043	0.287	3.38072e-14	3	Lpl
2.21014e-18	0.464627	0.696	0.496	3.39632e-14	3	Nme4
2.46046e-18	0.416632	0.888	0.741	3.78099e-14	3	Ahsa2
2.68488e-18	0.358777	0.565	0.313	4.12586e-14	3	Naa35
3.38526e-18	0.334576	0.377	0.169	5.20214e-14	3	Fam172a
3.44835e-18	0.42644	0.772	0.607	5.29909e-14	3	Higd2a
4.24201e-18	0.435811	0.899	0.77	6.5187e-14	3	Prpf4b
4.30032e-18	0.351055	0.435	0.215	6.60831e-14	3	Nob1
4.50438e-18	0.34162	0.409	0.194	6.92189e-14	3	Secisbp2
5.05144e-18	-0.570831	0.239	0.492	7.76254e-14	3	Crim1
5.41882e-18	0.373759	0.562	0.319	8.32709e-14	3	Tufm
5.94306e-18	0.538662	0.793	0.637	9.1327e-14	3	Cxxc5
5.96772e-18	-0.488576	0.217	0.475	9.17059e-14	3	Pfkl
6.38971e-18	0.319645	0.471	0.239	9.81907e-14	3	Rad17
6.75318e-18	0.464902	0.67	0.446	1.03776e-13	3	Pls3
7.18954e-18	0.363676	0.562	0.318	1.10482e-13	3	Ap3b1
7.46087e-18	0.275062	0.304	0.119	1.14651e-13	3	Tmem9b
7.49053e-18	0.43152	0.696	0.475	1.15107e-13	3	Gtf3a
7.52224e-18	0.493859	0.591	0.347	1.15594e-13	3	Itm2a
7.70757e-18	-0.47981	0.808	0.904	1.18442e-13	3	Zwint
7.82625e-18	0.287474	0.319	0.128	1.20266e-13	3	Wrn
8.47092e-18	0.311822	0.409	0.193	1.30173e-13	3	Mcur1
1.07867e-17	-2.76514	0.819	0.862	1.6576e-13	3	Plk2
1.17437e-17	-0.463293	0.772	0.894	1.80466e-13	3	Strn3
1.28559e-17	-0.25187	1	1	1.97556e-13	3	Oaz1
1.29245e-17	0.28318	0.297	0.116	1.98611e-13	3	Snx7
1.33864e-17	0.304328	0.261	0.095	2.05708e-13	3	Igfbp6
1.51707e-17	0.563631	0.982	0.92	2.33129e-13	3	S100a4
1.55024e-17	0.459377	0.438	0.227	2.38226e-13	3	Ank
1.59976e-17	-0.419292	0.888	0.945	2.45835e-13	3	Cdc34
1.83102e-17	0.284384	0.395	0.181	2.81372e-13	3	Vps4a
1.83934e-17	0.527376	0.913	0.779	2.82651e-13	3	Myo10
1.87531e-17	0.394254	0.656	0.425	2.88178e-13	3	Yif1a
1.98512e-17	0.554316	0.725	0.543	3.05053e-13	3	Bok
1.99832e-17	-1.48591	0.496	0.629	3.07081e-13	3	Mtrex
2.29814e-17	-0.344301	0.964	0.992	3.53155e-13	3	Ndufb1-ps
2.68009e-17	0.413031	0.612	0.389	4.11849e-13	3	Unc119
2.83913e-17	-0.65399	0.764	0.898	4.3629e-13	3	Thbs1
2.95077e-17	0.425391	0.659	0.433	4.53445e-13	3	Pbx1
3.05033e-17	0.300077	0.996	0.998	4.68745e-13	3	Arpc2
3.08086e-17	0.377903	0.46	0.243	4.73436e-13	3	Brd9
3.09352e-17	0.330541	0.424	0.208	4.75381e-13	3	Mvp
3.42707e-17	-0.516207	0.051	0.283	5.26638e-13	3	Thbd
3.7623e-17	0.395231	0.496	0.273	5.78153e-13	3	Numa1
3.97862e-17	0.467289	0.797	0.656	6.11395e-13	3	Thyn1
4.70054e-17	-0.417814	0.978	0.986	7.22332e-13	3	Purb
4.99876e-17	-0.477047	0.428	0.654	7.6816e-13	3	Ftl1-ps1
5.58409e-17	-1.36007	0.395	0.624	8.58107e-13	3	Igfbp5
5.63079e-17	0.397297	0.572	0.344	8.65284e-13	3	Kxd1
5.7817e-17	0.427246	0.623	0.381	8.88473e-13	3	Foxo1
6.69066e-17	0.274874	0.409	0.191	1.02815e-12	3	Eed
6.96196e-17	0.264844	0.283	0.11	1.06984e-12	3	Slc25a10
7.1073e-17	0.381786	0.428	0.221	1.09218e-12	3	Nln
9.85937e-17	0.343051	0.525	0.296	1.51509e-12	3	Plscr3
1.00063e-16	0.356376	0.42	0.212	1.53766e-12	3	Gas8
1.08728e-16	0.37878	0.902	0.771	1.67083e-12	3	Mrps17
1.09011e-16	0.30416	0.399	0.19	1.67517e-12	3	Ist1
1.10061e-16	0.396689	0.652	0.432	1.6913e-12	3	Pam
1.21339e-16	-0.431093	0.928	0.969	1.86461e-12	3	1110038B12Rik
1.29006e-16	0.392673	0.399	0.199	1.98243e-12	3	Limd2
1.50908e-16	0.449269	0.594	0.371	2.31901e-12	3	Rbm34
1.53704e-16	0.393963	0.594	0.373	2.36197e-12	3	Usp10
1.59492e-16	0.280316	0.268	0.103	2.45092e-12	3	Pik3r1
1.65224e-16	0.283304	0.337	0.148	2.539e-12	3	Smad5
1.68454e-16	0.261051	0.344	0.15	2.58864e-12	3	Sptlc1
1.87717e-16	0.381424	0.746	0.57	2.88465e-12	3	Guk1
1.93648e-16	0.372489	0.54	0.309	2.97578e-12	3	Nol8
1.98661e-16	0.352115	0.601	0.363	3.05282e-12	3	Atraid
2.20509e-16	0.458647	0.993	0.966	3.38856e-12	3	Eno3
2.26665e-16	0.418652	0.616	0.401	3.48317e-12	3	Smn1
2.54112e-16	0.392462	0.518	0.304	3.90494e-12	3	Spred2
2.58913e-16	0.439572	0.92	0.755	3.97872e-12	3	Tafa5
2.59158e-16	0.33714	0.446	0.234	3.98249e-12	3	Galnt2
2.88676e-16	0.526662	0.304	0.134	4.43608e-12	3	Gmnn
3.10259e-16	0.30206	0.351	0.16	4.76776e-12	3	Bhlhb9
3.37596e-16	0.369896	0.496	0.279	5.18784e-12	3	Cltb
3.54932e-16	0.368582	0.543	0.321	5.45424e-12	3	Zfp131
3.58821e-16	0.376964	0.757	0.571	5.514e-12	3	Copb1
3.60577e-16	-0.387882	0.029	0.243	5.54099e-12	3	Slc16a3
3.7243e-16	-0.526822	0.641	0.798	5.72313e-12	3	Nudt4
3.84808e-16	-0.399169	1	1	5.91334e-12	3	Tmsb10
4.42169e-16	0.346023	0.377	0.18	6.79481e-12	3	Ppwd1
4.52245e-16	-0.341938	0.091	0.332	6.94964e-12	3	Eng
4.86123e-16	0.333865	0.522	0.287	7.47025e-12	3	Tead2
4.93528e-16	-1.07031	0.322	0.539	7.58405e-12	3	Plpp1
5.38938e-16	-0.447364	0.181	0.426	8.28187e-12	3	Nfib
5.59784e-16	0.272564	0.196	0.063	8.6022e-12	3	Ulbp1
6.28098e-16	0.420428	0.565	0.347	9.65198e-12	3	2310039H08Rik
6.33468e-16	0.425629	0.717	0.557	9.7345e-12	3	Ssna1
6.48552e-16	-0.669719	0.442	0.644	9.9663e-12	3	Ggct
7.3803e-16	-0.353809	1	1	1.13413e-11	3	Myl6
8.76602e-16	0.412107	0.645	0.454	1.34707e-11	3	Lman2
8.82665e-16	0.42307	0.692	0.507	1.35639e-11	3	Rhobtb3
9.03707e-16	0.396287	0.627	0.412	1.38873e-11	3	Ninj1
9.74811e-16	0.251729	0.261	0.101	1.49799e-11	3	Dctn5
1.11337e-15	0.278463	0.351	0.161	1.71092e-11	3	Tbce
1.16955e-15	0.291113	0.413	0.205	1.79725e-11	3	Cdipt
1.34349e-15	0.898596	0.743	0.587	2.06454e-11	3	Dek
1.47759e-15	0.311863	0.428	0.221	2.27061e-11	3	Sntb2
1.67598e-15	0.407717	0.996	0.981	2.57547e-11	3	Plec
1.77778e-15	0.363733	0.558	0.337	2.73192e-11	3	Aars
1.96411e-15	0.354087	0.46	0.239	3.01824e-11	3	Klf10
2.01178e-15	0.438444	0.696	0.5	3.0915e-11	3	Zfhx3
2.02061e-15	0.363635	0.572	0.346	3.10507e-11	3	Gamt
2.11195e-15	0.367425	0.594	0.379	3.24543e-11	3	Cmtm7
2.31055e-15	-0.360936	1	0.999	3.55061e-11	3	Ldha
2.4496e-15	-0.491897	0.859	0.953	3.7643e-11	3	Zfas1
2.48665e-15	0.332277	0.42	0.22	3.82123e-11	3	Mosmo
2.5347e-15	-0.501788	0.576	0.772	3.89507e-11	3	Daam1
2.6207e-15	0.364609	0.62	0.398	4.02723e-11	3	Zc3h18
2.6219e-15	0.316737	0.406	0.206	4.02908e-11	3	Gtf3c1
2.6963e-15	-0.67835	0.098	0.32	4.14341e-11	3	Sorbs2
2.93305e-15	0.404641	0.797	0.641	4.50722e-11	3	Mef2a
3.06047e-15	-0.440381	0.17	0.407	4.70302e-11	3	Dock8
3.14532e-15	0.46078	0.449	0.236	4.83341e-11	3	Igfbp3
3.32885e-15	0.31133	1	0.988	5.11545e-11	3	Pgls
3.67198e-15	0.399511	0.761	0.576	5.64274e-11	3	Ddah2
3.69585e-15	0.370656	0.739	0.555	5.67942e-11	3	Rapsn
4.15373e-15	-0.438377	0.54	0.747	6.38304e-11	3	Nus1
4.35184e-15	-0.339881	1	0.999	6.68747e-11	3	Hspd1
4.77846e-15	0.299958	0.449	0.238	7.34306e-11	3	Pard3
5.69681e-15	0.373326	0.63	0.422	8.75428e-11	3	Ubl4a
5.9941e-15	0.475059	0.757	0.632	9.21113e-11	3	F2r
6.04767e-15	0.277711	0.341	0.156	9.29346e-11	3	Ccl27a
7.14843e-15	0.308171	0.464	0.253	1.0985e-10	3	Ubfd1
8.7068e-15	0.388544	0.627	0.43	1.33797e-10	3	Nsun2
1.1035e-14	0.279112	0.362	0.173	1.69575e-10	3	Cmip
1.14227e-14	0.357723	0.576	0.358	1.75532e-10	3	Bcar1
1.17767e-14	0.37654	0.685	0.479	1.80973e-10	3	Tnrc6a
1.18599e-14	0.72437	0.351	0.166	1.82251e-10	3	Il11
1.29485e-14	0.294001	0.464	0.252	1.98979e-10	3	Cog4
1.32898e-14	0.286593	0.504	0.281	2.04224e-10	3	Aip
1.45713e-14	-0.377053	0.891	0.954	2.23917e-10	3	Zfp91
1.57534e-14	0.375239	0.641	0.447	2.42083e-10	3	Tusc3
1.60372e-14	0.431871	0.764	0.612	2.46443e-10	3	Tmem176a
1.61992e-14	0.377647	0.504	0.304	2.48934e-10	3	Cdk13
1.66632e-14	0.342872	0.572	0.356	2.56063e-10	3	Far1
1.69166e-14	0.402909	0.92	0.809	2.59957e-10	3	Mrpl57
1.78151e-14	0.34215	0.431	0.23	2.73765e-10	3	Map1a
2.01302e-14	0.300379	0.413	0.218	3.09341e-10	3	Plbd2
2.04546e-14	0.300987	0.967	0.932	3.14326e-10	3	Lsm12
2.07249e-14	0.335944	0.591	0.362	3.18479e-10	3	Armcx3
2.2659e-14	0.351062	0.493	0.296	3.48202e-10	3	Mrps30
2.34203e-14	0.341672	0.888	0.777	3.59899e-10	3	Rab34
2.45911e-14	0.295908	0.366	0.18	3.77891e-10	3	Swap70
2.66798e-14	0.302977	0.446	0.242	4.09988e-10	3	Nup153
3.04258e-14	0.307027	0.438	0.236	4.67553e-10	3	Ttc9
3.12192e-14	0.606077	0.46	0.256	4.79745e-10	3	Hist1h2bc
3.22451e-14	0.378608	0.812	0.686	4.95511e-10	3	Tmem223
3.3437e-14	0.310307	0.442	0.239	5.13826e-10	3	Ppp4c
3.47412e-14	0.270582	0.297	0.13	5.33868e-10	3	Cacnb3
3.51709e-14	-0.256799	1	1	5.40471e-10	3	Cct2
3.56291e-14	0.41671	0.62	0.415	5.47512e-10	3	Card19
3.83708e-14	0.319779	1	0.999	5.89644e-10	3	Vim
4.23099e-14	0.400521	0.707	0.533	6.50176e-10	3	Hes6
4.52344e-14	-1.78239	0.275	0.494	6.95117e-10	3	Tnnc1
4.62797e-14	0.356017	0.906	0.816	7.11179e-10	3	Erp29
4.7721e-14	0.272682	0.38	0.191	7.33328e-10	3	Utp15
4.89052e-14	-0.396867	0.076	0.283	7.51527e-10	3	Nrp2
5.61138e-14	0.331603	0.953	0.882	8.62301e-10	3	Eny2
6.12695e-14	0.375685	0.467	0.27	9.41529e-10	3	2310033P09Rik
6.34471e-14	0.334179	0.67	0.46	9.74992e-10	3	Vps28
6.52847e-14	0.27184	1	1	1.00323e-09	3	Prdx2
7.22796e-14	0.306109	0.543	0.324	1.11072e-09	3	Fam173a
7.28412e-14	-0.400812	0.511	0.722	1.11935e-09	3	Mrps12
7.50504e-14	0.305436	0.525	0.316	1.1533e-09	3	Gde1
9.22651e-14	-1.09844	0.438	0.582	1.41784e-09	3	Dhx29
9.43287e-14	-0.425766	0.395	0.627	1.44955e-09	3	Ttc39b
9.96532e-14	0.323037	0.514	0.305	1.53137e-09	3	Tspan6
1.03236e-13	-0.947967	0.326	0.509	1.58643e-09	3	Il6st
1.12353e-13	-0.396181	0.971	0.98	1.72652e-09	3	Phlda1
1.13175e-13	0.391569	0.562	0.366	1.73916e-09	3	Vat1
1.1894e-13	0.341173	0.594	0.393	1.82776e-09	3	Clns1a
1.27782e-13	0.314459	0.496	0.287	1.96363e-09	3	Mplkip
1.31375e-13	0.278666	0.446	0.244	2.01884e-09	3	Atxn2l
1.31556e-13	0.313575	0.424	0.233	2.02162e-09	3	Zswim7
1.34116e-13	-0.391865	0.848	0.908	2.06096e-09	3	Tmbim4
1.39123e-13	-0.317184	0.975	0.99	2.1379e-09	3	Ndufs7
1.43903e-13	0.321638	0.467	0.267	2.21136e-09	3	Ap1g1
1.63991e-13	0.415729	0.627	0.422	2.52005e-09	3	Camk2d
1.73062e-13	0.314664	0.471	0.272	2.65944e-09	3	4632427E13Rik
1.86864e-13	0.296612	0.21	0.08	2.87154e-09	3	Cenpk
1.88454e-13	0.399892	0.736	0.59	2.89598e-09	3	Nt5c
1.99648e-13	-0.298918	1	0.997	3.06799e-09	3	Ndufa12
2.14355e-13	-0.781228	0.141	0.351	3.294e-09	3	Gdf15
2.19899e-13	0.367521	0.594	0.406	3.37919e-09	3	Ccni
2.20209e-13	0.379186	0.598	0.416	3.38396e-09	3	Vkorc1
2.23263e-13	-0.375516	0.909	0.952	3.43088e-09	3	Nolc1
2.36674e-13	-0.323418	1	1	3.63697e-09	3	Nap1l1
2.67153e-13	0.356171	0.547	0.343	4.10533e-09	3	St5
2.73732e-13	0.404595	0.681	0.491	4.20643e-09	3	Fam20c
2.78171e-13	0.283666	0.359	0.184	4.27465e-09	3	Tmem41b
2.84835e-13	0.372848	0.62	0.428	4.37707e-09	3	Rab31
2.84885e-13	0.275051	0.399	0.209	4.37783e-09	3	Smim13
2.87272e-13	0.253948	0.366	0.183	4.41451e-09	3	Gm15417
3.05354e-13	-0.314176	0.953	0.979	4.69238e-09	3	Tmed10
3.10373e-13	0.381907	0.681	0.498	4.7695e-09	3	Anapc11
3.34114e-13	-0.329914	0.906	0.948	5.13433e-09	3	Npm3
3.35243e-13	0.38168	0.594	0.392	5.15168e-09	3	Bdp1
3.40541e-13	0.396034	0.855	0.735	5.23309e-09	3	Eid1
3.50191e-13	0.337817	0.696	0.479	5.38139e-09	3	Golim4
3.59778e-13	-0.333363	0.033	0.218	5.5287e-09	3	Vgll2
3.72731e-13	-0.591787	0.493	0.685	5.72776e-09	3	Serpine1
3.79976e-13	0.312071	0.431	0.238	5.8391e-09	3	Dcxr
3.84355e-13	0.344408	0.663	0.469	5.90638e-09	3	Tead1
3.91048e-13	0.41741	0.975	0.941	6.00924e-09	3	Wls
4.30069e-13	0.283785	0.391	0.206	6.60887e-09	3	Trim37
4.48254e-13	0.415986	0.895	0.81	6.88832e-09	3	Map1b
4.55746e-13	0.327053	0.533	0.335	7.00345e-09	3	Ctr9
4.80163e-13	0.340682	0.467	0.268	7.37867e-09	3	Hmgcr
5.23036e-13	0.419952	0.486	0.286	8.0375e-09	3	Hmgb3
5.24603e-13	0.349555	0.801	0.648	8.06157e-09	3	Arhgap22
5.73709e-13	0.294641	0.551	0.335	8.81619e-09	3	Abr
5.86581e-13	0.776731	0.308	0.153	9.01398e-09	3	Gzme
5.94312e-13	0.361046	0.917	0.809	9.1328e-09	3	Cbx3
6.04127e-13	0.360239	0.746	0.636	9.28361e-09	3	Coa3
6.07405e-13	0.360799	0.986	0.925	9.334e-09	3	Cnih4
6.26317e-13	-0.436891	0.373	0.575	9.62461e-09	3	Fez2
6.35256e-13	0.344436	0.942	0.863	9.76198e-09	3	Tmem176b
6.93396e-13	-0.408829	0.507	0.7	1.06554e-08	3	Trappc6a
7.14243e-13	-0.384993	0.75	0.846	1.09758e-08	3	Pdcd11
7.74341e-13	-0.386351	0.464	0.674	1.18993e-08	3	Krr1
7.99889e-13	0.299824	0.475	0.279	1.22919e-08	3	1700037H04Rik
8.19064e-13	0.33003	0.913	0.824	1.25866e-08	3	Zmat2
8.81261e-13	-0.370152	0.775	0.894	1.35423e-08	3	Mphosph10
9.51999e-13	-0.43563	0.449	0.669	1.46294e-08	3	Rhob
9.52783e-13	-0.415975	0.83	0.933	1.46414e-08	3	Epb41l2
1.00725e-12	0.283849	0.38	0.195	1.54785e-08	3	Kremen1
1.072e-12	0.340206	0.623	0.428	1.64734e-08	3	Sdc3
1.0964e-12	0.263823	0.996	0.984	1.68485e-08	3	Psma4
1.1945e-12	-0.317128	1	0.999	1.83559e-08	3	Hsp90b1
1.19646e-12	0.280529	0.406	0.215	1.83859e-08	3	9230114K14Rik
1.20202e-12	0.357833	0.685	0.49	1.84715e-08	3	St3gal1
1.21541e-12	0.406616	0.522	0.335	1.86772e-08	3	Hmga1
1.22549e-12	0.37249	0.663	0.478	1.88321e-08	3	Uqcc3
1.43573e-12	0.293124	0.438	0.253	2.20629e-08	3	Dennd5a
1.46583e-12	0.355373	0.728	0.58	2.25254e-08	3	Rbbp6
1.46836e-12	0.344957	0.699	0.539	2.25643e-08	3	Mrpl24
1.53533e-12	0.40717	0.605	0.416	2.35934e-08	3	Lrrn1
1.58624e-12	0.274874	0.359	0.185	2.43758e-08	3	Sspn
1.58898e-12	0.275119	0.464	0.264	2.44178e-08	3	Cd276
1.70669e-12	0.351331	0.775	0.652	2.62267e-08	3	Atp1b3
1.88281e-12	0.336645	0.953	0.89	2.89332e-08	3	Tceal9
1.88396e-12	0.288603	0.996	0.995	2.89508e-08	3	Aldoa
2.10753e-12	-0.318991	0.065	0.252	3.23864e-08	3	Col19a1
2.1431e-12	0.632836	0.504	0.323	3.2933e-08	3	Alcam
2.16749e-12	0.293132	1	1	3.33079e-08	3	Ubb
2.26289e-12	0.372615	0.746	0.577	3.47738e-08	3	Cox20
2.3174e-12	-0.315515	1	0.997	3.56115e-08	3	mt-Nd3
2.34939e-12	-0.422996	0.736	0.863	3.61031e-08	3	Acsl4
2.39125e-12	0.933925	0.576	0.412	3.67463e-08	3	Aqp5
2.43146e-12	0.613143	0.942	0.901	3.73642e-08	3	Neat1
2.4541e-12	0.300587	0.225	0.093	3.77122e-08	3	Trip13
2.45618e-12	-0.600656	0.225	0.44	3.77441e-08	3	Akap12
2.50246e-12	0.404437	0.707	0.591	3.84552e-08	3	Plp2
2.54714e-12	0.270646	0.964	0.894	3.91418e-08	3	Psmd11
2.69965e-12	0.288743	0.261	0.117	4.14856e-08	3	Bpgm
2.73368e-12	0.324541	0.482	0.291	4.20084e-08	3	Trim44
3.00683e-12	0.394645	0.63	0.469	4.62059e-08	3	Mfge8
3.54693e-12	0.334707	0.895	0.816	5.45057e-08	3	Fundc2
3.6359e-12	0.322446	0.652	0.462	5.58729e-08	3	Nckap1
3.82396e-12	0.302991	0.623	0.424	5.87628e-08	3	Bola1
3.8562e-12	-0.345951	0.978	0.994	5.92583e-08	3	Psmd8
4.49184e-12	-0.26849	0.043	0.22	6.90261e-08	3	Emx2
4.6273e-12	0.289348	0.667	0.477	7.11077e-08	3	Phldb1
4.9317e-12	0.333528	0.906	0.777	7.57854e-08	3	Hnrnpr
5.26312e-12	0.322729	0.413	0.234	8.08783e-08	3	1110012L19Rik
5.291e-12	-0.294584	0.942	0.969	8.13068e-08	3	Sarnp
5.79547e-12	-0.27722	0.986	0.995	8.9059e-08	3	Rwdd1
5.89996e-12	0.345636	0.467	0.276	9.06647e-08	3	Fitm1
6.02152e-12	0.285824	0.982	0.959	9.25327e-08	3	Gpx1
6.04643e-12	0.351896	0.572	0.379	9.29156e-08	3	Hspa4l
6.26865e-12	0.301572	0.572	0.368	9.63303e-08	3	Cenpx
6.83973e-12	0.430534	0.674	0.527	1.05106e-07	3	Cyth3
6.87758e-12	0.29675	0.982	0.949	1.05688e-07	3	Polr2j
7.0455e-12	0.299509	0.464	0.279	1.08268e-07	3	Ano6
7.95905e-12	0.350468	0.616	0.443	1.22307e-07	3	Dgcr6
9.07781e-12	0.405986	0.953	0.887	1.39499e-07	3	Junb
9.45811e-12	-0.291838	0.957	0.987	1.45343e-07	3	Ddx24
9.62164e-12	-0.282262	0.978	0.992	1.47856e-07	3	Atp5mpl
1.05654e-11	-0.305135	0.942	0.97	1.62358e-07	3	Mrpl54
1.05867e-11	0.293515	0.507	0.319	1.62685e-07	3	Mrpl48
1.08457e-11	0.279078	0.12	0.033	1.66666e-07	3	Cxcl14
1.08662e-11	0.383732	0.525	0.35	1.66981e-07	3	Mgst3
1.08825e-11	-0.386518	0.623	0.776	1.67232e-07	3	Epb41l4aos
1.09932e-11	-0.276071	0.917	0.95	1.68933e-07	3	Glrx5
1.10806e-11	0.368717	0.62	0.437	1.70276e-07	3	Zeb1
1.13681e-11	-0.423622	0.511	0.683	1.74693e-07	3	Noct
1.26725e-11	0.29156	0.953	0.902	1.94739e-07	3	Cox14
1.31895e-11	0.292577	0.601	0.402	2.02683e-07	3	Slc35e4
1.34839e-11	0.305688	0.572	0.377	2.07208e-07	3	Cdc42se1
1.40418e-11	0.309519	0.993	0.96	2.1578e-07	3	Chd4
1.47398e-11	0.314833	0.554	0.373	2.26507e-07	3	Tnpo1
1.48136e-11	0.452402	0.232	0.104	2.2764e-07	3	Tk1
1.52752e-11	0.307421	0.837	0.733	2.34734e-07	3	Tspan3
1.58254e-11	0.383528	0.772	0.598	2.43188e-07	3	Pdlim4
1.60867e-11	-0.25895	0.043	0.213	2.47205e-07	3	Raet1e
1.92484e-11	0.306214	0.562	0.372	2.95791e-07	3	Tbcc
1.95839e-11	0.353649	0.866	0.803	3.00945e-07	3	Sod1
2.17895e-11	0.282631	0.482	0.295	3.34839e-07	3	Ncs1
2.36524e-11	0.314751	0.714	0.557	3.63466e-07	3	Mrps25
2.45471e-11	-0.286432	0.996	0.995	3.77215e-07	3	Eif5
2.49359e-11	0.349593	0.533	0.361	3.83189e-07	3	Sfxn1
2.61605e-11	0.286434	0.996	0.994	4.02008e-07	3	Anxa2
2.65722e-11	0.26152	0.996	0.981	4.08336e-07	3	Micos13
2.70143e-11	0.266526	0.355	0.19	4.15129e-07	3	Haus1
2.72405e-11	-0.368238	0.359	0.557	4.18604e-07	3	Amd1
2.95738e-11	-0.318217	0.12	0.306	4.54461e-07	3	F730043M19Rik
3.09343e-11	0.329976	0.377	0.208	4.75368e-07	3	Dennd5b
3.24246e-11	0.306019	0.478	0.288	4.9827e-07	3	Camk2n1
3.27506e-11	0.290809	0.819	0.684	5.03278e-07	3	Fdx2
3.37156e-11	0.465846	1	0.999	5.18108e-07	3	Malat1
3.7998e-11	0.303213	0.707	0.538	5.83915e-07	3	Alg5
4.01004e-11	-0.390416	0.917	0.982	6.16223e-07	3	2410006H16Rik
4.58455e-11	0.283971	0.435	0.262	7.04508e-07	3	Pitrm1
4.70016e-11	0.29422	0.96	0.869	7.22274e-07	3	Zranb2
5.02527e-11	0.345697	0.906	0.842	7.72233e-07	3	Anxa6
5.11094e-11	0.308526	0.236	0.105	7.85399e-07	3	Ogn
5.39771e-11	0.3059	0.975	0.909	8.29467e-07	3	Arhgdia
5.54978e-11	0.324897	0.656	0.5	8.52835e-07	3	1110065P20Rik
5.59766e-11	0.297866	0.54	0.35	8.60193e-07	3	Tanc1
5.63809e-11	0.279966	0.982	0.928	8.66406e-07	3	Rexo2
5.75581e-11	0.254621	0.993	0.984	8.84496e-07	3	Uqcc2
5.77576e-11	0.300526	0.913	0.825	8.87561e-07	3	Cyb5r3
5.84947e-11	0.290018	0.975	0.935	8.98888e-07	3	Eif1ax
6.16104e-11	0.321072	0.649	0.485	9.46767e-07	3	Trmt6
6.21288e-11	-0.460862	0.094	0.268	9.54734e-07	3	Rorb
6.24271e-11	0.278904	0.431	0.262	9.59317e-07	3	Dimt1
6.38579e-11	-0.271975	0.971	0.994	9.81305e-07	3	Micos10
6.55866e-11	0.308268	0.496	0.322	1.00787e-06	3	Sdhaf1
6.5602e-11	0.370301	0.623	0.447	1.00811e-06	3	Rfc1
6.61946e-11	0.288	0.551	0.364	1.01721e-06	3	Drg1
6.64538e-11	0.291799	0.819	0.69	1.0212e-06	3	Tmem134
6.78925e-11	-0.353922	0.293	0.515	1.0433e-06	3	Gxylt2
6.9077e-11	0.439814	0.478	0.306	1.06151e-06	3	Rfc3
7.35299e-11	0.316704	0.688	0.534	1.12993e-06	3	Ube2d1
7.3794e-11	-0.373059	0.659	0.783	1.13399e-06	3	Snhg12
7.71254e-11	0.256459	0.344	0.187	1.18519e-06	3	Prmt7
7.95941e-11	0.31007	0.953	0.933	1.22312e-06	3	Mrpl12
7.99777e-11	0.32849	0.764	0.66	1.22902e-06	3	Mrps18a
8.20326e-11	-0.339571	0.699	0.842	1.2606e-06	3	Twistnb
8.42902e-11	-0.713046	0.25	0.408	1.29529e-06	3	Mier3
8.57767e-11	-0.412201	0.5	0.669	1.31813e-06	3	Hivep2
8.6363e-11	0.346388	0.757	0.645	1.32714e-06	3	Atxn10
9.31374e-11	-0.340789	0.072	0.244	1.43124e-06	3	Plscr2
9.71992e-11	-0.306605	0.105	0.283	1.49366e-06	3	Ptprf
9.73194e-11	0.350796	0.757	0.675	1.49551e-06	3	Cd2ap
9.79318e-11	0.310288	0.478	0.303	1.50492e-06	3	Polr3h
9.89782e-11	0.389152	0.725	0.58	1.521e-06	3	Ccdc88a
9.96861e-11	0.289459	1	0.999	1.53188e-06	3	Ptma
1.02794e-10	-0.358393	1	1	1.57963e-06	3	Gm42418
1.05041e-10	-0.544886	0.768	0.849	1.61416e-06	3	Sox11
1.07116e-10	0.31572	0.913	0.851	1.64605e-06	3	Nfe2l1
1.09391e-10	0.287684	0.359	0.196	1.68101e-06	3	Hivep1
1.18084e-10	0.305752	0.558	0.382	1.8146e-06	3	Psmd10
1.28441e-10	0.282521	0.464	0.288	1.97375e-06	3	Aamdc
1.51297e-10	0.339647	0.725	0.584	2.32499e-06	3	Fat1
1.61122e-10	0.328604	0.536	0.371	2.47596e-06	3	Mrpl49
1.63824e-10	0.296524	0.54	0.359	2.51748e-06	3	Ublcp1
1.659e-10	0.320426	0.507	0.338	2.54939e-06	3	Slc48a1
1.68739e-10	0.253573	0.482	0.304	2.59302e-06	3	Nudt19
1.76934e-10	0.301801	0.514	0.34	2.71895e-06	3	Gjc1
1.83389e-10	-0.334246	0.5	0.686	2.81814e-06	3	Alkbh1
1.91721e-10	0.281088	0.982	0.937	2.94618e-06	3	Manf
1.96683e-10	-0.435601	0.344	0.543	3.02242e-06	3	Prrg4
2.04719e-10	-0.375476	0.337	0.518	3.14592e-06	3	Steap1
2.07654e-10	0.260002	0.478	0.295	3.19102e-06	3	Rasa4
2.09196e-10	0.261607	0.482	0.3	3.21471e-06	3	Coq2
2.30667e-10	0.335971	0.652	0.477	3.54467e-06	3	Ogt
2.31086e-10	-0.365331	0.228	0.423	3.55109e-06	3	Efnb2
2.44572e-10	-0.305287	0.949	0.975	3.75834e-06	3	Rbm25
2.44815e-10	0.304662	0.623	0.45	3.76207e-06	3	Zcchc9
2.48596e-10	0.28701	0.428	0.259	3.82018e-06	3	Atxn1
2.49083e-10	0.331934	0.663	0.51	3.82766e-06	3	Coq7
2.51211e-10	0.340784	0.699	0.559	3.86036e-06	3	Ppdpf
2.51553e-10	0.273682	0.96	0.927	3.86562e-06	3	Psmc5
2.54418e-10	-0.397505	0.819	0.895	3.90965e-06	3	Btg1
2.6598e-10	0.302084	0.601	0.445	4.08731e-06	3	Ciapin1
2.79125e-10	-0.323592	0.13	0.311	4.28931e-06	3	Adamtsl3
2.81961e-10	-0.311109	0.207	0.406	4.3329e-06	3	Tlcd2
2.84491e-10	0.255357	0.326	0.174	4.37178e-06	3	Dusp18
2.91244e-10	0.319108	0.996	0.973	4.47555e-06	3	Hspb1
2.94087e-10	-0.369772	0.225	0.407	4.51924e-06	3	Tkt
2.94862e-10	-0.328017	0.091	0.261	4.53114e-06	3	Htra1
2.9738e-10	0.274244	0.54	0.359	4.56984e-06	3	Cyb5r1
3.02807e-10	0.288503	0.757	0.608	4.65324e-06	3	Psmd3
3.12569e-10	0.287646	0.449	0.285	4.80325e-06	3	Prkaa1
3.19166e-10	0.297668	0.681	0.503	4.90462e-06	3	Jtb
3.29661e-10	0.309719	0.736	0.625	5.0659e-06	3	Yaf2
3.33754e-10	0.487061	0.725	0.589	5.1288e-06	3	Cks2
3.39198e-10	-0.341995	0.42	0.6	5.21246e-06	3	Prdx3
3.54757e-10	0.292231	0.471	0.301	5.45155e-06	3	Maoa
3.75023e-10	0.281551	0.377	0.22	5.76297e-06	3	E2f3
3.88256e-10	-0.356704	0.511	0.702	5.96633e-06	3	Baz1a
4.02007e-10	0.252082	0.435	0.264	6.17764e-06	3	Preb
4.45217e-10	0.293641	0.949	0.862	6.84165e-06	3	Pdgfa
4.54198e-10	-0.273097	0.975	0.99	6.97966e-06	3	Tm9sf3
4.79184e-10	0.279003	0.457	0.291	7.36361e-06	3	Cdk7
4.80398e-10	0.385389	0.804	0.681	7.38228e-06	3	Smyd4
4.83575e-10	0.315636	0.786	0.635	7.43109e-06	3	Smim10l1
4.85143e-10	-0.354593	0.123	0.296	7.45519e-06	3	Loxl2
4.93558e-10	0.327984	0.587	0.436	7.5845e-06	3	Bad
4.94351e-10	0.283874	0.931	0.871	7.59669e-06	3	Pitpna
4.98763e-10	-0.38802	0.315	0.484	7.66448e-06	3	Tsc22d2
5.08201e-10	0.280711	0.431	0.267	7.80952e-06	3	4833439L19Rik
5.11998e-10	-0.332001	0.554	0.717	7.86787e-06	3	Eif2s3x
5.40544e-10	-0.323054	0.149	0.332	8.30654e-06	3	Tgfb2
5.45284e-10	0.289785	0.87	0.762	8.37939e-06	3	Dynll2
5.57452e-10	0.25265	1	0.998	8.56636e-06	3	Set
5.83232e-10	0.407392	0.63	0.493	8.96253e-06	3	Spred1
6.10221e-10	0.261757	0.348	0.19	9.37727e-06	3	Ddit4l
6.20752e-10	0.298027	0.601	0.447	9.5391e-06	3	Pet100
6.38924e-10	-0.272858	0.96	0.975	9.81835e-06	3	Aurkaip1
6.59421e-10	-0.460933	0.38	0.548	1.01333e-05	3	Pdlim1
6.81845e-10	0.309612	0.75	0.588	1.04779e-05	3	Dapk2
6.87755e-10	0.289534	0.522	0.348	1.05687e-05	3	Armcx2
7.19762e-10	-0.342531	0.779	0.87	1.10606e-05	3	Ltbp1
7.29356e-10	-0.341938	0.888	0.93	1.1208e-05	3	Cfl2
7.34248e-10	0.271842	0.551	0.374	1.12832e-05	3	Pik3c2a
7.34404e-10	0.268533	0.942	0.871	1.12856e-05	3	Stub1
7.74353e-10	0.285975	0.601	0.431	1.18995e-05	3	Usp22
7.91879e-10	0.484285	0.616	0.478	1.21688e-05	3	Mt2
8.06046e-10	0.254116	0.46	0.292	1.23865e-05	3	Ptgr1
8.27346e-10	-0.33875	0.649	0.77	1.27138e-05	3	Cdc40
8.44629e-10	0.252848	0.388	0.232	1.29794e-05	3	Tgfbr2
8.46591e-10	0.294079	0.732	0.58	1.30096e-05	3	Ube2a
8.87539e-10	-0.368458	0.475	0.683	1.36388e-05	3	Psat1
9.23619e-10	0.343089	0.757	0.645	1.41932e-05	3	Akap13
1.01121e-09	0.667909	1	0.988	1.55393e-05	3	Spp1
1.02114e-09	0.284366	0.395	0.239	1.56918e-05	3	Polk
1.03322e-09	0.273045	0.399	0.24	1.58775e-05	3	Fkbp7
1.07206e-09	0.304212	0.725	0.587	1.64743e-05	3	Gfer
1.07802e-09	0.412547	0.688	0.557	1.65659e-05	3	Tppp3
1.16385e-09	0.251867	0.326	0.18	1.78849e-05	3	Btbd10
1.30424e-09	0.325913	0.891	0.833	2.00423e-05	3	Rnaseh2c
1.39027e-09	-0.322661	0.812	0.875	2.13643e-05	3	Rex1bd
1.40524e-09	0.375748	0.511	0.344	2.15943e-05	3	Tipin
1.46986e-09	0.297684	0.707	0.546	2.25874e-05	3	Dpy30
1.51082e-09	0.265389	1	0.983	2.32168e-05	3	Tpm3
1.53316e-09	-0.338754	0.507	0.679	2.356e-05	3	Hif1a
1.56022e-09	0.25107	0.5	0.328	2.39759e-05	3	Bcl7b
1.58508e-09	0.283323	0.982	0.944	2.4358e-05	3	Gm8797
1.61621e-09	0.366345	0.228	0.11	2.48363e-05	3	Lockd
1.6325e-09	-0.387355	0.377	0.542	2.50866e-05	3	Hk2
1.63761e-09	0.279584	0.449	0.284	2.51652e-05	3	Ubqln2
1.67992e-09	0.263694	0.598	0.416	2.58153e-05	3	Smim7
1.7455e-09	0.308654	0.862	0.743	2.68231e-05	3	Bex3
1.82949e-09	0.274564	0.656	0.501	2.81138e-05	3	Trappc5
1.88175e-09	0.281624	0.493	0.333	2.89169e-05	3	Riok1
1.95492e-09	0.315296	0.815	0.721	3.00413e-05	3	Pcmt1
2.12062e-09	0.715635	0.746	0.649	3.25875e-05	3	Crip1
2.13584e-09	-0.333849	0.257	0.433	3.28215e-05	3	Scn5a
2.17182e-09	0.311407	0.207	0.096	3.33743e-05	3	Prss22
2.24677e-09	0.317783	0.572	0.407	3.45261e-05	3	Gm45716
2.27148e-09	0.280714	0.446	0.281	3.49058e-05	3	Gins4
2.43579e-09	0.273002	0.522	0.355	3.74308e-05	3	Fem1b
2.46696e-09	0.268115	0.518	0.345	3.79098e-05	3	Tpp1
2.47497e-09	0.30397	0.641	0.482	3.80329e-05	3	Upf3b
2.48131e-09	0.284398	0.467	0.302	3.81303e-05	3	Net1
2.53663e-09	0.259496	0.395	0.239	3.89804e-05	3	Afg3l1
2.63826e-09	0.336353	0.638	0.481	4.05422e-05	3	Cdc42ep3
2.99548e-09	0.30077	0.913	0.801	4.60315e-05	3	Ppfibp1
3.62277e-09	0.28041	0.562	0.403	5.56711e-05	3	Slc25a11
3.63213e-09	0.261249	0.855	0.761	5.5815e-05	3	G3bp2
3.69734e-09	0.689394	0.616	0.465	5.6817e-05	3	Stmn1
3.7188e-09	0.261229	0.884	0.773	5.71468e-05	3	Adh5
3.76275e-09	-0.291912	0.859	0.91	5.78222e-05	3	Utp11
4.07534e-09	0.268342	0.536	0.367	6.26257e-05	3	Cuedc1
4.27131e-09	-0.305386	0.652	0.798	6.56372e-05	3	Ccdc86
4.29278e-09	0.340163	0.514	0.356	6.59671e-05	3	Plxdc2
4.43308e-09	-0.310829	0.935	0.967	6.81231e-05	3	Rock2
4.46363e-09	-0.329615	0.268	0.443	6.85926e-05	3	Plekhh2
4.48099e-09	0.330876	0.5	0.361	6.88593e-05	3	Spr
4.7003e-09	0.291857	0.652	0.492	7.22296e-05	3	Krcc1
4.88745e-09	0.298532	0.576	0.417	7.51055e-05	3	Picalm
5.0241e-09	0.331779	0.518	0.356	7.72053e-05	3	Iqsec3
5.49068e-09	0.257997	0.395	0.244	8.43752e-05	3	Cbr1
5.49652e-09	0.265668	0.583	0.416	8.44651e-05	3	Phf20
6.49485e-09	0.25086	0.435	0.272	9.98063e-05	3	Acot13
6.91312e-09	0.357978	0.504	0.351	0.000106234	3	Ripk2
7.82966e-09	-0.659819	0.841	0.893	0.000120318	3	Cxcl1
7.84075e-09	0.253473	0.982	0.964	0.000120489	3	Ube2b
8.02325e-09	0.253301	0.62	0.445	0.000123293	3	Ciao2a
8.63408e-09	-0.336633	0.33	0.502	0.00013268	3	Spsb1
8.72984e-09	-0.317742	0.902	0.909	0.000134151	3	Rars
8.83225e-09	0.277748	0.388	0.237	0.000135725	3	Ampd3
8.92185e-09	0.385853	0.634	0.519	0.000137102	3	Rad50
9.10789e-09	0.270722	0.493	0.335	0.000139961	3	Cbfb
9.18656e-09	-0.308517	0.732	0.818	0.00014117	3	Smndc1
9.93954e-09	0.256206	0.453	0.296	0.000152741	3	Inpp5f
9.97371e-09	0.506449	0.511	0.382	0.000153266	3	Flrt2
1.00161e-08	-0.597221	0.764	0.815	0.000153918	3	Fbxo32
1.02817e-08	0.322089	0.551	0.412	0.000157999	3	Mical2
1.03872e-08	-0.465049	0.167	0.319	0.000159621	3	Slc38a9
1.04391e-08	0.282672	0.862	0.768	0.000160418	3	Fkbp4
1.06833e-08	-0.289873	0.275	0.449	0.000164171	3	Pcgf5
1.14076e-08	0.252887	1	0.996	0.0001753	3	Rtn4
1.15466e-08	-0.396693	0.279	0.442	0.000177436	3	Plau
1.2126e-08	0.272297	0.522	0.369	0.000186341	3	Otulin
1.21605e-08	0.269442	0.92	0.839	0.00018687	3	Fkbp2
1.22081e-08	0.263997	0.598	0.445	0.000187602	3	Mrpl55
1.25601e-08	0.349461	0.659	0.54	0.000193012	3	Lage3
1.27928e-08	-0.329571	0.482	0.662	0.000196587	3	Litaf
1.3385e-08	0.291377	0.435	0.281	0.000205688	3	Nuak1
1.4425e-08	-0.483823	0.924	0.972	0.000221669	3	Cited2
1.47993e-08	-0.283124	0.986	0.994	0.000227421	3	Kif5b
1.53835e-08	0.272766	0.351	0.212	0.000236398	3	Rasal2
1.55993e-08	0.317773	0.819	0.743	0.000239714	3	Celf2
1.57031e-08	0.271803	0.946	0.907	0.000241309	3	Smarcc1
1.5897e-08	0.300737	0.746	0.65	0.000244289	3	Vma21
1.61691e-08	-0.370451	0.855	0.895	0.00024847	3	D10Wsu102e
1.65471e-08	0.291061	0.457	0.305	0.000254279	3	Trim59
1.70763e-08	0.252102	0.92	0.851	0.000262412	3	Lamtor5
1.72475e-08	0.301372	0.594	0.442	0.000265043	3	Mir22hg
1.72728e-08	-0.572767	0.402	0.553	0.000265431	3	Fbln2
1.74778e-08	-0.287755	0.471	0.644	0.000268581	3	Eif2b2
1.83256e-08	0.3023	0.616	0.476	0.000281609	3	Smim14
2.17588e-08	0.273301	0.58	0.448	0.000334367	3	Srek1
2.17735e-08	-0.304865	0.96	0.992	0.000334594	3	Sparc
2.17839e-08	-0.309174	0.272	0.437	0.000334753	3	Ctsh
2.19912e-08	0.264795	0.402	0.259	0.000337939	3	Msto1
2.20301e-08	0.27409	0.536	0.378	0.000338536	3	Exosc7
2.20912e-08	0.279034	0.554	0.405	0.000339476	3	Ube2e3
2.21696e-08	0.360035	0.692	0.567	0.00034068	3	Pcdh7
2.30096e-08	0.359587	0.54	0.397	0.000353588	3	Myo5a
2.30591e-08	0.272405	0.424	0.275	0.000354349	3	Cep57
2.61604e-08	0.360495	0.772	0.673	0.000402007	3	Dtymk
2.68906e-08	0.260066	0.707	0.578	0.000413227	3	Rab5c
2.71342e-08	-0.259288	0.159	0.318	0.000416971	3	Cers6
2.73228e-08	-0.432688	0.17	0.324	0.00041987	3	Sfrp2
2.74441e-08	0.302112	0.46	0.315	0.000421733	3	Nfia
2.82027e-08	0.272589	0.692	0.583	0.000433391	3	Pak1
3.04387e-08	-0.292624	0.696	0.793	0.000467752	3	Fam204a
3.08842e-08	0.258245	0.533	0.373	0.000474598	3	Rnaset2b
3.32056e-08	-0.268359	0.656	0.773	0.000510271	3	Exosc1
3.43532e-08	-0.37017	0.536	0.671	0.000527905	3	Pcolce2
3.75938e-08	0.278416	0.605	0.482	0.000577704	3	Snap47
3.76801e-08	0.319427	0.612	0.475	0.00057903	3	Ptp4a3
3.82546e-08	-0.337415	0.239	0.4	0.000587858	3	Vgll3
4.36506e-08	0.270534	0.891	0.79	0.000670779	3	Selenom
4.55393e-08	0.272362	0.627	0.467	0.000699802	3	Gnl3l
4.65969e-08	-0.294114	0.529	0.669	0.000716055	3	Dld
5.53304e-08	0.252667	0.605	0.474	0.000850263	3	Ppp2r1a
5.59082e-08	-0.26819	0.862	0.924	0.000859141	3	Eif2s1
5.6977e-08	-0.366723	0.645	0.746	0.000875566	3	Plod2
5.72487e-08	0.258315	0.641	0.496	0.000879741	3	Emd
6.61361e-08	0.299639	0.627	0.472	0.00101631	3	Auts2
7.06034e-08	0.251524	0.967	0.933	0.00108496	3	Banf1
7.2129e-08	0.26847	0.88	0.813	0.00110841	3	Trp53
7.88493e-08	0.260939	0.464	0.321	0.00121168	3	Cgref1
8.09606e-08	-0.336981	0.576	0.727	0.00124412	3	Midn
8.46778e-08	0.291822	0.808	0.723	0.00130124	3	Ssrp1
8.53231e-08	0.317678	0.728	0.619	0.00131116	3	Cyb5a
8.59982e-08	-0.302123	0.315	0.468	0.00132153	3	Trmt10a
8.77437e-08	0.26632	0.87	0.794	0.00134836	3	Pfdn6
8.86374e-08	-0.283812	0.446	0.605	0.00136209	3	Borcs7
8.96056e-08	0.278093	0.569	0.433	0.00137697	3	Saraf
9.1501e-08	-0.285509	0.569	0.694	0.0014061	3	Cs
9.23378e-08	-0.298331	0.493	0.635	0.00141895	3	Afap1
9.39308e-08	-0.286278	0.953	0.968	0.00144343	3	Dstn
1.10733e-07	-0.287605	0.149	0.298	0.00170164	3	Dusp27
1.14368e-07	-0.388512	0.326	0.474	0.0017575	3	Enho
1.18549e-07	-0.3017	0.069	0.197	0.00182174	3	Dusp1
1.18881e-07	0.308101	0.656	0.504	0.00182684	3	Ext1
1.23748e-07	0.367935	0.54	0.401	0.00190163	3	Tubb2b
1.37919e-07	0.31269	0.609	0.48	0.0021194	3	Nxn
1.41999e-07	0.278224	0.565	0.424	0.00218209	3	Evi2a
1.58882e-07	0.270279	0.442	0.305	0.00244154	3	Nfkbie
1.62455e-07	0.269632	0.736	0.633	0.00249644	3	Gtf2a2
1.62878e-07	-0.288408	0.04	0.158	0.00250295	3	Atf3
1.65535e-07	-0.267028	0.308	0.461	0.00254377	3	Ilvbl
1.68809e-07	-0.293881	0.486	0.63	0.0025941	3	Phactr4
1.74576e-07	0.260402	0.565	0.422	0.0026827	3	Parp1
1.77847e-07	-0.436533	0.116	0.247	0.00273298	3	Fgf7
1.92109e-07	0.255999	0.569	0.416	0.00295214	3	Mvb12a
2.00021e-07	0.262876	0.848	0.773	0.00307373	3	Raly
2.14559e-07	-0.286939	0.971	0.99	0.00329713	3	Bag1
2.40533e-07	-0.26436	0.355	0.511	0.00369627	3	Baz2a
2.50625e-07	-0.256738	0.348	0.511	0.00385135	3	Snhg6
2.51465e-07	-0.329868	0.424	0.557	0.00386426	3	Pde4dip
2.6645e-07	0.335578	0.826	0.745	0.00409454	3	Smc1a
2.75713e-07	-0.293219	0.37	0.507	0.00423688	3	Pop1
2.98868e-07	0.25805	0.88	0.813	0.0045927	3	Lrrc59
3.05553e-07	0.262151	0.576	0.444	0.00469543	3	Abcc1
3.10146e-07	0.263724	0.656	0.532	0.00476601	3	Chchd7
3.14365e-07	-0.260713	0.388	0.552	0.00483085	3	Rexo1
3.14713e-07	-0.256518	0.609	0.732	0.0048362	3	Atp6v1d
3.31294e-07	-0.438238	0.536	0.639	0.00509099	3	Tmem37
3.34178e-07	0.435844	0.63	0.532	0.00513531	3	Rrm2
3.38293e-07	-0.341221	0.348	0.506	0.00519855	3	Ccn1
3.43629e-07	-0.250089	0.739	0.845	0.00528055	3	Rtcb
3.4755e-07	0.250611	0.71	0.603	0.0053408	3	Grb2
3.65616e-07	0.252495	0.938	0.885	0.00561842	3	Trappc4
3.8593e-07	-0.283404	0.848	0.909	0.00593059	3	Ahnak2
3.85995e-07	-0.270788	0.185	0.325	0.00593159	3	Irs1
3.8883e-07	-0.303612	0.736	0.84	0.00597515	3	Ranbp2
3.96602e-07	0.323407	0.551	0.431	0.00609458	3	Mxd4
4.42747e-07	-0.268264	0.46	0.63	0.0068037	3	Ift43
4.96843e-07	0.288704	0.522	0.39	0.00763499	3	Mcrip1
5.0252e-07	-0.402225	0.591	0.685	0.00772222	3	Angptl4
5.02609e-07	-0.281171	0.58	0.698	0.0077236	3	Cd164
5.10851e-07	-0.274439	0.304	0.451	0.00785024	3	Maff
5.17852e-07	0.250086	0.583	0.446	0.00795784	3	Snx1
5.30161e-07	-0.394105	0.043	0.153	0.00814699	3	Pdlim3
5.51143e-07	0.793427	0.286	0.172	0.00846941	3	Hist1h2ap
5.99242e-07	0.290118	0.475	0.34	0.00920856	3	Cacna2d1
6.05228e-07	0.270683	0.736	0.654	0.00930053	3	Carhsp1
6.88901e-07	0.260484	0.236	0.132	0.0105863	3	Prim1
8.12594e-07	0.257063	0.877	0.861	0.0124871	3	Cops6
8.21425e-07	0.254768	0.525	0.388	0.0126228	3	Ptrh2
8.42262e-07	0.289768	0.681	0.563	0.012943	3	Klf6
8.48092e-07	-0.274473	0.232	0.37	0.0130326	3	Plscr1
8.59506e-07	-0.292176	0.569	0.69	0.013208	3	Ccdc186
8.66325e-07	-0.694458	0.848	0.905	0.0133128	3	Tnnt2
9.50617e-07	-0.263709	0.75	0.863	0.0146081	3	Irf2bpl
1.01052e-06	-0.251579	0.772	0.859	0.0155287	3	Abhd17a
1.03024e-06	-0.335714	0.496	0.655	0.0158318	3	Tnfaip2
1.03693e-06	-0.260996	0.409	0.564	0.0159345	3	Spty2d1
1.04288e-06	-0.359078	0.199	0.331	0.0160259	3	Klf2
1.11813e-06	0.286002	0.431	0.313	0.0171824	3	Smurf2
1.37115e-06	-0.330435	0.938	0.989	0.0210705	3	Des
1.42625e-06	0.278008	0.594	0.455	0.0219171	3	Deptor
1.46422e-06	-0.258785	0.149	0.275	0.0225007	3	Upp1
1.5168e-06	0.424819	0.486	0.362	0.0233087	3	Pcna
1.54164e-06	0.264794	0.83	0.731	0.0236904	3	Ywhah
1.66272e-06	-0.2934	0.069	0.18	0.0255509	3	Mustn1
1.67911e-06	0.25592	0.652	0.533	0.0258028	3	Brd3
1.73363e-06	-0.28541	0.58	0.69	0.0266407	3	Zfp622
1.74057e-06	-0.26678	0.978	0.978	0.0267473	3	mt-Nd5
1.96958e-06	0.258293	0.837	0.754	0.0302665	3	Ddx6
2.01796e-06	0.307319	0.533	0.405	0.0310099	3	Mcm7
2.14675e-06	0.363288	0.844	0.817	0.0329891	3	Prkg2
2.19218e-06	0.32604	0.471	0.353	0.0336872	3	Topbp1
2.30975e-06	-0.286703	0.692	0.778	0.0354939	3	Znhit6
2.35691e-06	0.355182	0.453	0.329	0.0362187	3	Hist1h1c
2.37096e-06	-0.339159	0.344	0.465	0.0364345	3	Pde4b
2.55362e-06	-0.332032	0.572	0.674	0.0392415	3	Phldb2
2.61035e-06	-0.282959	0.797	0.852	0.0401132	3	Gsto1
2.7098e-06	-0.317352	0.312	0.448	0.0416415	3	Sik1
2.73733e-06	0.255407	0.609	0.497	0.0420645	3	Add1
2.80708e-06	0.310933	0.761	0.683	0.0431363	3	Mrps6
2.88846e-06	0.297566	0.337	0.222	0.0443869	3	Rfc4
2.96415e-06	0.35657	0.833	0.771	0.0455501	3	Ccnd3
3.37502e-06	0.388928	0.623	0.5	0.0518639	3	Arl6ip1
3.41609e-06	-0.318977	0.428	0.562	0.052495	3	Slf2
3.63423e-06	0.745701	0.279	0.175	0.0558473	3	Hist1h2ae
4.10871e-06	-0.278318	0.685	0.787	0.0631386	3	Flnb
4.25935e-06	0.265894	0.649	0.586	0.0654535	3	Chrac1
4.45165e-06	0.257995	0.935	0.898	0.0684085	3	Zbtb20
4.67431e-06	-0.25425	0.207	0.332	0.0718302	3	Ntn4
4.75088e-06	-0.308914	0.717	0.785	0.0730067	3	AY036118
4.88393e-06	-0.256599	0.754	0.805	0.0750514	3	Tnks2
4.94064e-06	0.367674	0.185	0.097	0.0759229	3	Fry
5.16997e-06	0.30468	0.293	0.188	0.079447	3	Mcm6
5.20568e-06	0.271926	0.75	0.684	0.0799957	3	Anp32e
5.58994e-06	0.259239	0.315	0.2	0.0859007	3	Tagln
6.43773e-06	-0.2593	0.391	0.51	0.0989287	3	Map1s
6.54483e-06	0.296894	0.438	0.328	0.100574	3	Bst2
6.93022e-06	0.277976	0.605	0.515	0.106497	3	Pdia4
7.59933e-06	0.289677	0.641	0.535	0.116779	3	Mmd
8.1072e-06	0.272027	0.554	0.462	0.124583	3	Mgat4b
8.25934e-06	0.288579	0.924	0.878	0.126921	3	Cbx5
9.58255e-06	0.320712	0.978	0.933	0.147255	3	H2afv
9.88438e-06	-1.48693	0.931	0.862	0.151893	3	Gpx8
1.0529e-05	0.363619	0.627	0.532	0.161799	3	Selenoh
1.09668e-05	0.258685	0.62	0.525	0.168527	3	Akr1b8
1.16688e-05	0.288801	0.609	0.515	0.179315	3	Msln
1.23522e-05	0.371522	0.46	0.348	0.189816	3	Nupr1
1.2675e-05	-0.341938	0.851	0.877	0.194777	3	Anxa3
1.42793e-05	0.251274	0.779	0.687	0.21943	3	Antxr2
1.45193e-05	-0.292701	0.902	0.907	0.223118	3	Tpi1
1.49407e-05	-0.260296	0.424	0.548	0.229594	3	Col8a1
1.53685e-05	-0.278236	0.025	0.106	0.236168	3	Cited1
1.68354e-05	-0.250866	0.859	0.903	0.25871	3	Pnn
1.93095e-05	0.250882	0.243	0.152	0.29673	3	Mns1
1.96625e-05	-0.289487	0.174	0.285	0.302153	3	Pim1
2.2654e-05	-0.322056	0.5	0.622	0.348123	3	St8sia2
2.41615e-05	-0.392158	0.63	0.703	0.37129	3	Prune2
2.97205e-05	0.311624	0.301	0.203	0.456716	3	Incenp
3.08311e-05	0.296897	0.21	0.125	0.473781	3	Fbxo5
3.29378e-05	0.280237	0.5	0.385	0.506156	3	Gm14636
4.23871e-05	0.257485	0.587	0.473	0.651363	3	Gadd45g
4.50688e-05	-0.302728	0.725	0.811	0.692572	3	Nexn
5.14222e-05	0.259481	0.413	0.306	0.790206	3	Oaf
5.16208e-05	0.258418	0.859	0.799	0.793256	3	Selenow
6.00789e-05	0.296254	0.471	0.364	0.923232	3	Hmgn2
6.11035e-05	0.394612	0.442	0.349	0.938977	3	Tyms
0.00882475	-1.05037	0.58	0.598	1	3	Acta2
0.00580661	0.267431	0.496	0.445	1	3	Aebp1
0.000783405	-0.270546	0.627	0.7	1	3	Arid5b
0.00351373	0.436739	0.301	0.233	1	3	Birc5
0.00947415	0.265434	0.707	0.669	1	3	Btg2
7.74625e-05	-0.27295	0.449	0.57	1	3	Celf4
0.000815958	-0.383774	0.402	0.483	1	3	Chchd10
0.000119843	0.25487	0.812	0.74	1	3	Cks1b
0.000209927	0.318393	0.228	0.149	1	3	Clspn
0.000392057	0.321468	0.562	0.471	1	3	Cx3cl1
0.000662653	-0.254346	0.221	0.307	1	3	Ddit3
0.000316752	0.318637	0.612	0.567	1	3	Ezh2
0.000142645	-0.254018	0.54	0.641	1	3	Fkbp11
0.000125865	-0.314863	0.54	0.634	1	3	Flnc
0.00419424	-0.304477	0.127	0.195	1	3	Fxyd6
0.00119051	-0.31813	0.326	0.413	1	3	Gadd45a
0.00195729	-0.422734	0.178	0.259	1	3	Grem1
0.000350132	-0.29349	0.888	0.918	1	3	Hbegf
0.00288011	0.323039	0.322	0.246	1	3	Hist1h3e
0.00012803	0.480911	0.558	0.454	1	3	Hist1h4d
0.00123698	-0.264834	0.246	0.36	1	3	Hist2h2ac
0.000117479	0.253328	0.83	0.755	1	3	Itpripl2
0.000126905	0.320653	0.359	0.261	1	3	Lig1
0.000279334	-0.339805	0.159	0.255	1	3	Lox
6.81002e-05	0.252667	0.851	0.791	1	3	Lpp
0.000201865	0.322494	0.833	0.822	1	3	Mt1
0.000524705	-1.5697	0.319	0.222	1	3	Mylpf
0.00179644	0.553835	0.293	0.224	1	3	Pclaf
9.44325e-05	-0.496018	0.42	0.484	1	3	Pde4d
0.00440355	0.26995	0.75	0.721	1	3	Pdgfb
0.000196477	0.301813	0.598	0.521	1	3	Pdlim2
9.2675e-05	-0.266258	0.351	0.458	1	3	Pfn2
0.00137271	-0.266396	0.681	0.751	1	3	Resf1
0.000149206	0.282558	0.714	0.644	1	3	S100a13
7.97189e-05	-0.255918	0.449	0.562	1	3	Sh3bp5
0.00520193	0.273225	0.402	0.341	1	3	Spc24
0.000784926	0.264628	0.236	0.162	1	3	Spc25
0.000226548	0.261527	0.645	0.581	1	3	Tcf4
0.00935244	0.367446	0.315	0.253	1	3	Ube2c
0.00802079	0.329262	0.808	0.819	1	3	Vcam1

## Sheet: PSC1
p_val	avg_log2FC	pct.1	pct.2	p_val_adj	cluster	gene
1.70903e-117	0.460123	1	1	2.62627e-113	1	Rpsa
8.18775e-99	-1.13688	0.999	0.999	1.25821e-94	1	Malat1
9.59801e-89	0.349595	1	1	1.47493e-84	1	Rplp0
2.49189e-84	0.357168	1	1	3.82928e-80	1	Lgals1
2.88958e-80	0.33196	1	1	4.44042e-76	1	Rpl8
5.12563e-77	0.382617	1	1	7.87656e-73	1	Rps2
5.01118e-75	0.352372	1	1	7.70069e-71	1	Rps26
7.23079e-75	0.304161	1	1	1.11115e-70	1	Rpl11
2.64625e-72	0.285266	1	1	4.0665e-68	1	Rpl18
2.93895e-71	0.289908	1	1	4.51629e-67	1	Rps29
2.69765e-69	0.313029	1	1	4.14548e-65	1	Rpl14
6.81818e-69	0.276648	1	1	1.04775e-64	1	Rpl41
7.25902e-69	0.260667	1	1	1.11549e-64	1	Rps8
2.33471e-68	-0.67192	0.897	0.974	3.58775e-64	1	Sptbn1
6.53181e-66	0.267207	1	1	1.00374e-61	1	Rps10
1.34187e-63	0.271163	1	1	2.06205e-59	1	Rps19
1.38002e-62	0.280901	1	1	2.12068e-58	1	Rpl9
3.82889e-62	0.417932	1	1	5.88385e-58	1	Eif5a
6.73519e-62	0.250769	1	1	1.035e-57	1	Rps11
2.36331e-60	-0.666764	0.858	0.954	3.6317e-56	1	Dst
3.77188e-58	0.260701	1	1	5.79625e-54	1	Rpl21
4.37636e-58	0.262649	1	1	6.72515e-54	1	Rpl36
2.999e-56	0.281843	1	1	4.60856e-52	1	Naca
1.0382e-51	0.392768	1	1	1.59541e-47	1	Mif
4.78668e-51	-0.667365	0.976	0.986	7.35569e-47	1	Nes
1.86172e-50	-0.565589	0.574	0.835	2.86091e-46	1	Utrn
4.59512e-49	0.250185	1	1	7.06132e-45	1	Rps5
5.11004e-49	0.286242	1	1	7.8526e-45	1	Gm10076
1.03561e-48	0.28223	1	1	1.59142e-44	1	Rpl22
1.71787e-47	-0.565653	0.993	0.991	2.63985e-43	1	Myh9
2.4186e-47	-0.530037	0.942	0.987	3.71666e-43	1	Itgb1
5.26535e-47	0.275719	1	1	8.09126e-43	1	Oaz1
2.71126e-46	0.367164	1	0.996	4.16639e-42	1	Ndufa12
1.78754e-45	-0.620543	0.467	0.72	2.74691e-41	1	Akap13
1.16649e-44	0.381274	1	0.996	1.79254e-40	1	Snrpf
2.81495e-43	-0.449554	0.921	0.978	4.32574e-39	1	Chd4
6.35283e-42	-0.583571	0.996	0.995	9.76239e-38	1	Txnrd1
5.94669e-41	-0.659285	0.926	0.963	9.13828e-37	1	Macf1
2.43538e-40	-0.512482	0.663	0.862	3.74245e-36	1	Ppfibp1
6.62082e-40	0.260378	1	1	1.01742e-35	1	Rps27l
1.23827e-39	-0.657323	0.518	0.755	1.90284e-35	1	Prune2
1.36543e-39	0.302102	1	1	2.09826e-35	1	Ybx1
6.93458e-39	-0.575588	0.836	0.924	1.06564e-34	1	Zbtb20
9.81092e-39	0.292892	1	1	1.50764e-34	1	Hspe1
1.41234e-38	-0.598692	0.958	0.967	2.17034e-34	1	Ccnd2
1.66445e-38	-0.49532	0.943	0.971	2.55777e-34	1	Rock2
1.918e-38	0.305205	1	0.999	2.94739e-34	1	Atpif1
9.28986e-37	-0.490661	0.643	0.848	1.42757e-32	1	Lpp
1.05861e-36	0.320334	1	0.998	1.62676e-32	1	Snrpg
1.93797e-36	-0.455343	0.258	0.523	2.97808e-32	1	Bicd2
2.20899e-36	-0.631447	0.972	0.978	3.39455e-32	1	Peg3
2.18051e-35	-0.925932	0.317	0.549	3.35079e-31	1	Il6st
7.40975e-35	0.273087	1	1	1.13866e-30	1	Npm1
2.45301e-34	-0.515073	0.402	0.64	3.76954e-30	1	Map4
1.34966e-33	-0.451944	0.97	0.987	2.07402e-29	1	Plec
2.14053e-33	-0.499515	0.969	0.983	3.28935e-29	1	Ncam1
4.95253e-33	0.251363	1	1	7.61056e-29	1	Atp5b
1.49376e-32	-0.468087	0.823	0.925	2.29546e-28	1	Pakap.1
2.15144e-32	0.301036	1	0.995	3.30612e-28	1	Snrpd2
4.37368e-32	-0.426148	0.465	0.728	6.72103e-28	1	Ddx17
1.25934e-31	0.273183	1	1	1.93523e-27	1	Eef1d
1.30207e-31	-0.528857	0.654	0.839	2.0009e-27	1	Myo10
4.90084e-31	0.253442	1	1	7.53112e-27	1	Atp5h
5.85668e-31	-0.403844	0.742	0.897	8.99996e-27	1	Mprip
8.40767e-31	0.250884	1	1	1.29201e-26	1	Slc25a3
1.63156e-30	0.272178	1	1	2.50721e-26	1	Nme1
1.97288e-30	0.301974	1	0.996	3.03172e-26	1	Psmb3
2.70416e-30	-0.416786	0.503	0.724	4.15548e-26	1	Tmf1
2.87076e-30	-0.46283	0.897	0.96	4.4115e-26	1	Wls
3.12075e-30	0.312813	1	0.995	4.79565e-26	1	Rbm3
3.75004e-30	-0.886575	0.795	0.861	5.76269e-26	1	Neb
3.89819e-30	0.275039	1	0.998	5.99035e-26	1	Atp5o
3.91088e-30	-0.5191	0.259	0.493	6.00985e-26	1	Lrrn1
5.88847e-30	-0.454407	0.766	0.882	9.04881e-26	1	Zeb2
2.65135e-29	-0.49529	0.486	0.714	4.07432e-25	1	Mef2a
8.14341e-29	-0.416142	0.545	0.75	1.2514e-24	1	Sptan1
8.82615e-29	0.260114	1	1	1.35631e-24	1	Ndufb8
1.17407e-28	-0.410527	0.902	0.949	1.8042e-24	1	Map4k4
2.67082e-28	0.272089	0.996	0.994	4.10425e-24	1	Ndufb7
7.22412e-28	-0.464367	0.986	0.97	1.11013e-23	1	Csf1
7.2362e-28	-0.664975	0.867	0.918	1.11199e-23	1	Neat1
1.12081e-27	-0.387461	0.191	0.408	1.72234e-23	1	Cacna2d1
1.18527e-27	0.327446	1	0.989	1.82141e-23	1	Lgals3
2.89828e-27	-0.553105	0.279	0.491	4.45379e-23	1	Olfm1
4.09203e-27	-0.452891	0.422	0.637	6.28823e-23	1	Nfat5
1.01788e-26	-0.419464	0.35	0.576	1.56418e-22	1	Ext1
1.14856e-26	-0.451726	0.432	0.649	1.76499e-22	1	Ccdc88a
1.91865e-26	-0.372539	0.72	0.878	2.94838e-22	1	Ywhag
2.02197e-26	-0.528416	0.908	0.947	3.10716e-22	1	Timp2
2.33177e-26	-0.481087	0.421	0.632	3.58323e-22	1	Pcdh7
2.37414e-26	-0.396365	0.436	0.645	3.64834e-22	1	Bmpr2
2.6271e-26	-0.340768	0.958	0.983	4.03707e-22	1	Pmepa1
3.09276e-26	-0.401273	0.467	0.678	4.75264e-22	1	Ncor2
1.30801e-25	-0.344139	0.201	0.416	2.01001e-21	1	Cdc42bpa
3.47914e-25	0.349199	0.96	0.912	5.34639e-21	1	Phgdh
4.46861e-25	-0.371887	0.465	0.675	6.86691e-21	1	Taok1
4.52748e-25	-0.413398	0.535	0.734	6.95738e-21	1	Arhgef2
5.31219e-25	-0.405663	0.316	0.523	8.16324e-21	1	Rhoq
5.37024e-25	-0.388632	0.676	0.832	8.25245e-21	1	Dync1h1
5.91568e-25	-0.396475	0.945	0.961	9.09062e-21	1	Cd44
5.93681e-25	-0.383669	0.269	0.478	9.1231e-21	1	Mical2
6.01966e-25	-0.403845	0.646	0.821	9.25041e-21	1	Tcf25
6.08862e-25	-0.441032	0.676	0.823	9.35639e-21	1	Cdon
6.4663e-25	-0.369852	0.433	0.643	9.93676e-21	1	Sgpl1
1.05356e-24	-0.404792	0.572	0.756	1.619e-20	1	Ankrd11
1.35165e-24	-0.378128	0.688	0.844	2.07709e-20	1	Qk
2.31421e-24	-0.452256	0.211	0.418	3.55624e-20	1	Egr3
4.86963e-24	-0.415582	0.605	0.772	7.48316e-20	1	B230219D22Rik
7.56773e-24	-0.369094	0.545	0.749	1.16293e-19	1	Kmt2a
8.99483e-24	-0.343243	0.81	0.911	1.38224e-19	1	Cltc
1.37726e-23	-0.498994	0.854	0.919	2.11643e-19	1	Slc6a6
1.56128e-23	-0.496404	0.945	0.966	2.39921e-19	1	Sqstm1
1.6592e-23	-0.346921	0.567	0.759	2.5497e-19	1	Hspg2
2.11444e-23	-0.442485	0.629	0.792	3.24927e-19	1	Celf2
2.72087e-23	-0.386301	0.993	0.995	4.18116e-19	1	Ahnak
3.18442e-23	0.271517	0.994	0.986	4.89349e-19	1	Prmt1
3.83402e-23	-0.596563	0.571	0.734	5.89174e-19	1	Rasa1
5.44457e-23	-0.351808	0.479	0.677	8.36666e-19	1	Exoc4
6.76584e-23	-0.336473	0.238	0.441	1.03971e-18	1	Stat3
7.10527e-23	-0.369068	0.436	0.633	1.09187e-18	1	Mapk6
7.95717e-23	-0.333023	0.309	0.516	1.22278e-18	1	Tgoln1
9.43462e-23	-0.469269	0.48	0.673	1.44982e-18	1	Flnc
9.59414e-23	-0.674806	0.499	0.687	1.47433e-18	1	Tnfaip2
1.37765e-22	-0.534655	0.306	0.499	2.11703e-18	1	Aebp1
1.42297e-22	0.373739	0.82	0.756	2.18668e-18	1	Ddx39
1.45142e-22	0.345388	0.926	0.871	2.2304e-18	1	Ppa1
1.52358e-22	-0.345011	0.416	0.624	2.34129e-18	1	Phip
1.58206e-22	-0.370579	0.65	0.796	2.43116e-18	1	Nipbl
2.00162e-22	-0.353491	0.458	0.647	3.07589e-18	1	Trip12
2.38197e-22	-0.375498	0.458	0.663	3.66037e-18	1	Gpc1
2.52964e-22	-0.365486	0.421	0.646	3.8873e-18	1	Peak1
3.04509e-22	-0.459572	0.346	0.533	4.6794e-18	1	Tmem47
3.08526e-22	-0.310388	0.53	0.734	4.74112e-18	1	Rabep1
3.26287e-22	0.333438	0.999	0.999	5.01406e-18	1	Hmgb1
4.13232e-22	-0.400124	0.643	0.801	6.35014e-18	1	Tln2
4.91861e-22	-0.394945	0.649	0.808	7.55843e-18	1	Ttc3
6.05492e-22	-0.421848	0.268	0.465	9.3046e-18	1	Tubb2b
7.74641e-22	-0.416913	0.982	0.991	1.19039e-17	1	Sparc
8.27245e-22	-0.360959	0.302	0.494	1.27123e-17	1	Larp4b
9.62667e-22	-0.388033	0.337	0.532	1.47933e-17	1	Samd4
9.80436e-22	-0.356301	0.401	0.598	1.50664e-17	1	Golga4
9.97983e-22	-0.374322	0.282	0.468	1.5336e-17	1	Ttc28
1.05574e-21	-0.379014	0.431	0.621	1.62235e-17	1	Lima1
1.15116e-21	0.254168	1	0.985	1.76898e-17	1	Emp3
1.40065e-21	-0.374569	0.399	0.59	2.15237e-17	1	Cyth3
1.40824e-21	-0.291999	1	1	2.16405e-17	1	mt-Co1
1.59833e-21	-0.324023	0.754	0.889	2.45616e-17	1	Spag9
1.97005e-21	-0.369792	0.632	0.787	3.02737e-17	1	Clic4
2.04638e-21	-0.31849	0.55	0.755	3.14467e-17	1	Usp9x
2.05068e-21	-0.329265	0.476	0.671	3.15128e-17	1	Prrc2b
2.08692e-21	-0.40066	0.737	0.865	3.20697e-17	1	Ctsb
2.33227e-21	-0.314708	0.992	0.988	3.58399e-17	1	Tm9sf3
2.71581e-21	-0.317583	0.211	0.402	4.17339e-17	1	Erbin
3.19951e-21	-0.336919	0.507	0.695	4.91668e-17	1	Aff4
3.70432e-21	-0.33328	0.569	0.75	5.69243e-17	1	Supt6
4.26704e-21	-0.31175	0.568	0.755	6.55716e-17	1	Bptf
4.37851e-21	-0.382446	0.494	0.688	6.72846e-17	1	Klf5
4.72749e-21	-0.375199	0.395	0.57	7.26474e-17	1	Herc1
5.57845e-21	-0.787299	0.377	0.565	8.5724e-17	1	Plpp1
9.04463e-21	-0.32993	0.542	0.73	1.38989e-16	1	Cd2ap
1.0241e-20	-0.350682	0.7	0.828	1.57374e-16	1	App
1.05893e-20	-0.38958	0.513	0.688	1.62725e-16	1	Frmd4a
1.22539e-20	-0.352067	0.441	0.637	1.88305e-16	1	Tcf4
1.26125e-20	-0.32383	0.487	0.682	1.93816e-16	1	Igf1r
1.57775e-20	-0.3022	0.339	0.536	2.42453e-16	1	Mia3
2.19573e-20	-0.804264	0.637	0.734	3.37417e-16	1	Fn1
2.23786e-20	-1.63914	0.455	0.606	3.43891e-16	1	Ttn
2.58139e-20	-0.763042	0.623	0.753	3.96682e-16	1	Gpbp1
2.98223e-20	-0.465397	0.663	0.813	4.58279e-16	1	Nfkbiz
3.32283e-20	-0.3497	0.365	0.546	5.10619e-16	1	Golim4
3.34612e-20	-0.329734	0.479	0.672	5.14199e-16	1	Cflar
3.4826e-20	-0.506201	0.554	0.704	5.35171e-16	1	Serpine1
3.57394e-20	-0.37084	0.695	0.845	5.49208e-16	1	Rnf11
3.7258e-20	-0.325669	0.459	0.646	5.72543e-16	1	Ago2
3.80923e-20	-0.306578	0.229	0.419	5.85365e-16	1	Fem1b
4.11021e-20	-0.350762	0.405	0.587	6.31617e-16	1	Sh3pxd2a
4.13053e-20	-0.400237	0.258	0.441	6.34739e-16	1	Flrt2
4.30704e-20	-1.77269	0.013	0.133	6.61862e-16	1	H19
5.11095e-20	-0.330932	0.686	0.827	7.854e-16	1	Huwe1
6.03307e-20	0.259504	0.986	0.972	9.27102e-16	1	Srsf3
6.15867e-20	-0.347639	0.365	0.554	9.46403e-16	1	Spred1
6.68578e-20	-0.333952	0.064	0.212	1.0274e-15	1	Cdh11
6.83592e-20	-0.324617	0.353	0.55	1.05048e-15	1	Nab2
7.45131e-20	-0.274631	0.125	0.294	1.14504e-15	1	Ampd3
8.20952e-20	-0.344277	0.249	0.431	1.26156e-15	1	Sytl2
8.3409e-20	-0.334917	0.586	0.766	1.28175e-15	1	Map7d1
8.56342e-20	-0.375523	0.619	0.776	1.31594e-15	1	Kdm6b
8.70184e-20	-0.367517	0.152	0.324	1.33721e-15	1	Idh1
1.01433e-19	-0.359409	0.435	0.615	1.55873e-15	1	Cep170
1.11826e-19	-0.421955	0.176	0.348	1.71844e-15	1	Ank1
1.15709e-19	0.26852	1	0.999	1.7781e-15	1	Ptma
1.22586e-19	-0.627116	0.271	0.434	1.88378e-15	1	Mier3
1.29761e-19	-0.38282	0.731	0.848	1.99403e-15	1	Map1b
1.32999e-19	-0.304932	0.88	0.946	2.0438e-15	1	Rbms1
1.35115e-19	-0.331939	0.407	0.583	2.07632e-15	1	Fndc3b
1.47902e-19	-0.334585	0.443	0.647	2.27281e-15	1	Pbxip1
1.52184e-19	-0.256839	0.082	0.238	2.33862e-15	1	Zswim6
1.65962e-19	-0.309019	0.535	0.721	2.55034e-15	1	Vezf1
1.6612e-19	-0.527077	0.268	0.458	2.55277e-15	1	Egr1
1.81828e-19	-0.381787	0.537	0.716	2.79416e-15	1	Gsn
1.82271e-19	-1.47514	0.844	0.863	2.80095e-15	1	Plk2
1.87288e-19	0.305451	0.941	0.897	2.87805e-15	1	Mrpl42
2.01872e-19	-0.352472	0.518	0.687	3.10216e-15	1	F2r
2.41874e-19	-0.340371	0.523	0.708	3.71688e-15	1	Ppp3ca
2.82644e-19	-0.306461	0.479	0.658	4.3434e-15	1	Psme4
3.09938e-19	-0.368615	0.516	0.692	4.76282e-15	1	Rhob
3.36875e-19	-0.309578	0.578	0.744	5.17676e-15	1	2900097C17Rik
3.41745e-19	-0.30864	0.465	0.643	5.25159e-15	1	Arhgef12
4.24114e-19	-0.353593	0.438	0.621	6.51735e-15	1	Klf6
4.34244e-19	-0.307071	0.63	0.787	6.67302e-15	1	Ash1l
4.42586e-19	-0.286491	0.48	0.681	6.80122e-15	1	Hook3
5.04092e-19	-0.321228	0.363	0.537	7.74638e-15	1	Micu2
5.06451e-19	-0.315503	0.302	0.488	7.78264e-15	1	Lnpep
5.46862e-19	-0.278596	0.118	0.281	8.40363e-15	1	Robo1
6.99292e-19	-0.340998	0.254	0.429	1.0746e-14	1	Vat1
7.83828e-19	-0.358693	0.067	0.209	1.20451e-14	1	Ereg
1.00917e-18	-0.330106	0.799	0.893	1.55079e-14	1	Nisch
1.134e-18	-0.297861	0.407	0.594	1.74262e-14	1	Kif1b
1.2675e-18	-0.324608	0.293	0.467	1.94777e-14	1	Tut7
1.37566e-18	-0.34093	0.377	0.553	2.11398e-14	1	St3gal1
1.42143e-18	-0.354078	0.644	0.805	2.18431e-14	1	Mast4
1.6552e-18	-0.513016	0.126	0.286	2.54355e-14	1	Lox
1.66923e-18	-0.565859	0.178	0.339	2.5651e-14	1	Sorbs2
1.67567e-18	-0.269092	0.178	0.35	2.575e-14	1	Lama2
1.70452e-18	-0.317662	0.401	0.569	2.61934e-14	1	Ubr5
1.74047e-18	-0.348462	0.419	0.599	2.67458e-14	1	Cast
1.75659e-18	-0.555944	0.977	0.972	2.69935e-14	1	Timp1
1.83122e-18	-0.297403	0.459	0.643	2.81404e-14	1	Dcaf8
2.25956e-18	-0.305682	0.445	0.623	3.47226e-14	1	Npepps
2.94785e-18	-0.292906	0.255	0.434	4.52997e-14	1	Cdk5rap2
3.44978e-18	-0.342505	0.31	0.487	5.30128e-14	1	Dag1
3.57696e-18	-0.5509	0.561	0.71	5.49672e-14	1	Btg2
3.60739e-18	-0.307068	0.528	0.702	5.54347e-14	1	Sertad2
3.66736e-18	0.281121	0.952	0.921	5.63563e-14	1	Lsm7
3.76105e-18	-0.312953	0.565	0.728	5.77961e-14	1	Cd164
4.00099e-18	-0.541565	0.907	0.918	6.14833e-14	1	Hbegf
4.08116e-18	-0.369081	0.276	0.448	6.27151e-14	1	Klf9
5.02101e-18	-0.303484	0.595	0.751	7.71579e-14	1	Supt5
5.55989e-18	-0.324636	0.555	0.713	8.54389e-14	1	Megf10
5.75049e-18	-0.293873	0.348	0.527	8.83677e-14	1	Ctnnd1
6.06346e-18	-0.302398	0.312	0.494	9.31772e-14	1	Akap11
6.20289e-18	-0.328326	0.313	0.486	9.53198e-14	1	Mxd4
6.7496e-18	-0.328665	0.326	0.5	1.03721e-13	1	Lpin2
7.19e-18	-0.428183	0.525	0.664	1.10489e-13	1	Zbtb38
7.46032e-18	-0.279474	0.412	0.603	1.14643e-13	1	Abi1
7.57941e-18	-0.31124	0.82	0.922	1.16473e-13	1	Zfp106
8.11449e-18	0.427907	0.799	0.691	1.24695e-13	1	Fabp5
8.14972e-18	-0.322265	0.337	0.497	1.25237e-13	1	Abcc1
8.36825e-18	-0.293776	0.571	0.757	1.28595e-13	1	Nfix
8.70647e-18	-0.295042	0.188	0.354	1.33792e-13	1	Ell2
8.93981e-18	-0.303426	0.475	0.658	1.37378e-13	1	Ipo5
9.3663e-18	-0.277811	0.537	0.719	1.43932e-13	1	Cavin1
1.04497e-17	-0.328383	0.591	0.755	1.60581e-13	1	Arhgap5
1.04572e-17	-0.324696	0.935	0.947	1.60695e-13	1	Lrp1
1.06015e-17	-0.320944	0.551	0.715	1.62913e-13	1	Lrrc58
1.18502e-17	-0.28902	0.622	0.794	1.82103e-13	1	Aebp2
1.279e-17	-0.311962	0.261	0.43	1.96543e-13	1	Glg1
1.29814e-17	-0.289057	0.547	0.717	1.99486e-13	1	Copa
1.39152e-17	-0.660399	0.045	0.171	2.13834e-13	1	Cthrc1
1.41043e-17	-0.399214	0.154	0.314	2.16741e-13	1	Slc7a11
1.51016e-17	-0.310086	0.67	0.817	2.32067e-13	1	Ankrd17
1.61144e-17	-0.300987	0.569	0.733	2.47629e-13	1	Azin1
1.67605e-17	-0.351251	0.559	0.729	2.57559e-13	1	Tubb6
1.71908e-17	-0.391404	0.772	0.857	2.64171e-13	1	Col4a2
1.74605e-17	-0.388149	0.705	0.816	2.68315e-13	1	Ccn4
1.76625e-17	-0.301757	0.465	0.637	2.71419e-13	1	Riok3
1.82924e-17	-0.291761	0.51	0.691	2.811e-13	1	Ipo7
1.97091e-17	-0.301765	0.554	0.719	3.0287e-13	1	Fgfr1op2
2.02835e-17	-0.312497	0.322	0.486	3.11697e-13	1	Sdha
2.24875e-17	-0.335925	0.501	0.671	3.45565e-13	1	Tnip1
2.35768e-17	-0.31188	0.47	0.632	3.62305e-13	1	Map3k20
2.59712e-17	-0.291119	0.544	0.708	3.991e-13	1	Ubr4
2.73922e-17	-0.287323	0.333	0.516	4.20936e-13	1	Med13
2.9066e-17	-0.405362	0.518	0.667	4.46658e-13	1	Sema3e
2.98651e-17	-0.324392	0.722	0.858	4.58938e-13	1	Zbtb7a
3.21973e-17	-0.290992	0.476	0.658	4.94775e-13	1	Rc3h1
3.382e-17	-0.313704	0.799	0.877	5.19713e-13	1	Nfe2l1
3.41396e-17	-0.302668	0.55	0.734	5.24623e-13	1	Brd2
3.71839e-17	-0.322561	0.54	0.726	5.71405e-13	1	Dlgap4
4.05237e-17	-0.286287	1	1	6.22727e-13	1	Sh3glb1
4.45489e-17	-0.702404	0.126	0.273	6.84583e-13	1	Mymk
4.4774e-17	-0.301579	0.426	0.606	6.88043e-13	1	Ddr1
4.70874e-17	-0.351275	0.3	0.473	7.23592e-13	1	Tubb2a
4.84511e-17	-0.28074	0.618	0.787	7.44548e-13	1	Ptpn12
5.1087e-17	-0.364918	0.443	0.615	7.85054e-13	1	Fstl1
5.1388e-17	-0.323222	0.908	0.95	7.89679e-13	1	Wnk1
5.17264e-17	-0.282458	0.492	0.667	7.94879e-13	1	Sept9
5.54831e-17	-0.267894	0.249	0.425	8.52608e-13	1	Drp2
7.08817e-17	-0.299401	0.238	0.402	1.08924e-12	1	Slc30a4
8.38648e-17	-0.302654	0.907	0.948	1.28875e-12	1	Iqgap1
9.04517e-17	-0.273241	0.18	0.344	1.38997e-12	1	Ptger4
9.35005e-17	-0.296542	0.343	0.506	1.43682e-12	1	Herc2
9.66371e-17	-0.275606	0.143	0.299	1.48502e-12	1	Eya4
9.68693e-17	-0.282769	0.093	0.236	1.48859e-12	1	Hivep3
1.04056e-16	-0.31496	0.701	0.824	1.59903e-12	1	Akap9
1.12192e-16	-0.290796	0.824	0.905	1.72405e-12	1	Mtpn
1.21092e-16	-0.286655	0.799	0.896	1.86082e-12	1	Luc7l2
1.23996e-16	-0.282937	0.609	0.796	1.90545e-12	1	Ddx3x
1.30427e-16	-0.406469	0.992	0.981	2.00427e-12	1	Des
1.39629e-16	0.259757	0.987	0.981	2.14568e-12	1	Snrpd1
1.41861e-16	-0.252909	0.993	0.998	2.17998e-12	1	Rtn4
1.42678e-16	-0.443604	0.356	0.519	2.19254e-12	1	Pde4d
1.4507e-16	-0.323151	0.627	0.77	2.22929e-12	1	Fgfr1
1.45119e-16	-0.281357	0.183	0.342	2.23004e-12	1	Irf2bp2
1.45216e-16	-0.301353	0.993	0.996	2.23153e-12	1	Prrc2c
1.51982e-16	-0.250295	0.201	0.366	2.33551e-12	1	Ppm1b
1.56618e-16	-0.294706	0.698	0.838	2.40675e-12	1	Nufip2
1.62379e-16	-0.263329	0.426	0.608	2.49528e-12	1	Atp13a3
1.68944e-16	-0.272452	0.217	0.382	2.59616e-12	1	Med14
1.69713e-16	-0.286091	0.625	0.771	2.60798e-12	1	Birc6
1.81731e-16	-0.361175	0.432	0.594	2.79266e-12	1	Pdlim7
1.8978e-16	-0.274534	0.205	0.367	2.91634e-12	1	Samd8
1.95977e-16	-0.331512	0.694	0.814	3.01158e-12	1	Golgb1
2.1209e-16	-0.335791	0.204	0.359	3.25919e-12	1	AU020206
2.28032e-16	-0.280011	0.497	0.669	3.50416e-12	1	Mycbp2
2.30387e-16	-0.290788	0.259	0.427	3.54036e-12	1	Armcx3
2.36087e-16	-0.259475	0.154	0.31	3.62795e-12	1	Atf7ip
2.39431e-16	-0.511387	0.421	0.578	3.67933e-12	1	Fbln2
2.45246e-16	-0.308069	0.469	0.642	3.76869e-12	1	Fat1
2.52581e-16	-0.277699	0.297	0.47	3.88142e-12	1	Clip1
2.59894e-16	-0.256383	0.263	0.434	3.99378e-12	1	Ndel1
2.97154e-16	-0.28326	0.246	0.41	4.56636e-12	1	Tanc1
2.9846e-16	-0.986246	0.517	0.649	4.58644e-12	1	Mtrex
3.06352e-16	-0.270297	0.625	0.789	4.7077e-12	1	Phf3
3.22142e-16	-0.42299	0.448	0.604	4.95035e-12	1	Col3a1
3.22748e-16	-0.29041	0.843	0.906	4.95968e-12	1	Serinc1
3.51085e-16	-0.310094	0.807	0.882	5.39513e-12	1	Cdk6
3.5998e-16	-0.300753	0.55	0.706	5.53181e-12	1	Aplp2
3.65208e-16	-0.308576	0.664	0.817	5.61215e-12	1	Nrd1
3.6703e-16	-0.287826	0.299	0.463	5.64015e-12	1	Fam120a
4.13544e-16	-0.287704	0.086	0.224	6.35493e-12	1	Lif
4.56962e-16	-0.351254	0.285	0.437	7.02214e-12	1	Ptprd
4.63429e-16	-0.294335	0.436	0.598	7.12151e-12	1	Rab6a
4.8296e-16	-0.361622	0.299	0.469	7.42164e-12	1	Plau
4.92446e-16	0.267452	0.994	0.986	7.56741e-12	1	H2afz
6.08533e-16	-0.297943	0.357	0.527	9.35132e-12	1	Bach1
6.33495e-16	-0.479558	0.436	0.581	9.73492e-12	1	Basp1
6.33533e-16	-0.330074	0.754	0.845	9.73551e-12	1	Eea1
6.46356e-16	-0.462196	0.932	0.925	9.93255e-12	1	Kcnq1ot1
6.68185e-16	-0.323997	0.633	0.791	1.0268e-11	1	Vcl
6.76215e-16	-0.269332	0.973	0.982	1.03914e-11	1	Eif4g2
6.82761e-16	-0.279327	0.36	0.515	1.0492e-11	1	Dnajc10
7.10296e-16	-0.314957	0.279	0.443	1.09151e-11	1	Sacs
7.25959e-16	-0.33121	0.542	0.689	1.11558e-11	1	Hivep2
7.28411e-16	-0.324453	0.269	0.427	1.11935e-11	1	Zfp568
7.36074e-16	-0.309379	0.36	0.521	1.13112e-11	1	Gna13
7.84344e-16	-0.278646	0.5	0.663	1.2053e-11	1	Hnrnpul2
8.63757e-16	-0.283378	0.312	0.469	1.32733e-11	1	Brwd1
9.05191e-16	-0.302032	0.789	0.907	1.39101e-11	1	Calu
9.29915e-16	-0.324024	0.392	0.552	1.429e-11	1	Erc1
1.00589e-15	-0.265568	0.201	0.36	1.54575e-11	1	Masp1
1.01456e-15	-0.298857	0.49	0.646	1.55907e-11	1	Kdm5b
1.02517e-15	-0.269182	0.898	0.945	1.57538e-11	1	Tulp4
1.12513e-15	-0.291957	0.465	0.639	1.72898e-11	1	Taf15
1.3514e-15	-0.263941	0.252	0.412	2.07669e-11	1	Usp47
1.76366e-15	-0.352314	0.504	0.661	2.71021e-11	1	Rbfox2
1.82448e-15	-0.311861	0.49	0.642	2.80367e-11	1	Ttc39b
1.92325e-15	-0.281789	0.711	0.844	2.95546e-11	1	Tgif1
1.97744e-15	-0.282945	0.258	0.418	3.03874e-11	1	Esyt2
2.15479e-15	0.265201	0.916	0.867	3.31126e-11	1	Lsm4
2.30576e-15	-0.274854	0.507	0.672	3.54326e-11	1	Kdm5a
2.34563e-15	-0.292071	0.286	0.441	3.60453e-11	1	Med13l
2.68246e-15	-0.278908	0.312	0.468	4.12214e-11	1	Otud7b
2.76956e-15	-0.264777	0.266	0.425	4.25598e-11	1	Hipk2
3.18052e-15	-0.28822	0.387	0.533	4.8875e-11	1	Phldb1
3.37451e-15	-0.254745	0.51	0.696	5.18561e-11	1	Celf1
3.38375e-15	-0.280671	0.295	0.454	5.19981e-11	1	Sh3pxd2b
3.43375e-15	-0.284213	0.143	0.286	5.27665e-11	1	Inppl1
3.90758e-15	-0.295582	0.283	0.437	6.00479e-11	1	Hspa4l
3.96819e-15	-0.320034	0.518	0.677	6.09791e-11	1	Aopep
4.25446e-15	-0.256483	0.691	0.829	6.53782e-11	1	Kdm1a
4.42041e-15	-0.271194	0.499	0.661	6.79285e-11	1	Impad1
4.62683e-15	-0.264091	0.322	0.484	7.11005e-11	1	Ube2h
4.63984e-15	-0.301964	0.902	0.952	7.13004e-11	1	Cdh2
4.85729e-15	-0.298959	0.319	0.471	7.4642e-11	1	Picalm
4.85744e-15	-0.254971	0.365	0.534	7.46442e-11	1	Ssr1
4.87856e-15	-0.343081	0.542	0.705	7.49689e-11	1	Phldb2
4.93538e-15	-0.253826	0.292	0.455	7.5842e-11	1	Ptprs
5.65636e-15	-0.285956	0.741	0.86	8.69212e-11	1	Ranbp2
5.98033e-15	-0.33325	0.269	0.423	9.18998e-11	1	Vgll3
6.0322e-15	-0.467448	0.647	0.749	9.26969e-11	1	Pdgfb
6.18674e-15	-0.258236	0.159	0.304	9.50716e-11	1	Wfs1
6.28119e-15	-0.295405	0.585	0.76	9.6523e-11	1	Slc4a7
6.53755e-15	-0.330521	0.397	0.548	1.00463e-10	1	Fam20c
6.68355e-15	-0.282934	0.331	0.486	1.02706e-10	1	Sdc3
7.28655e-15	-0.384298	0.154	0.3	1.11972e-10	1	Lpl
7.34375e-15	-0.294132	0.663	0.795	1.12851e-10	1	Itpripl2
7.42362e-15	-0.304042	0.639	0.792	1.14079e-10	1	Frmd6
7.50128e-15	-0.305295	0.239	0.39	1.15272e-10	1	Myo18a
8.21999e-15	-0.316817	0.433	0.583	1.26317e-10	1	Mmd
8.61358e-15	-0.270833	0.39	0.546	1.32365e-10	1	Atp6v1a
9.19667e-15	-0.27892	0.292	0.45	1.41325e-10	1	Abhd2
1.03412e-14	-0.286892	0.493	0.641	1.58913e-10	1	Zfp451
1.17809e-14	-0.297599	0.905	0.943	1.81038e-10	1	Cnn3
1.2091e-14	-0.313237	0.435	0.581	1.85803e-10	1	Pde4dip
1.24074e-14	-0.292273	0.214	0.36	1.90664e-10	1	Tmem64
1.25287e-14	-0.312689	0.694	0.804	1.92529e-10	1	Ivns1abp
1.40524e-14	-0.35964	0.052	0.166	2.15943e-10	1	Ccdc141
1.56662e-14	-0.264607	0.258	0.417	2.40742e-10	1	Cyb5r1
1.73467e-14	-0.314664	0.793	0.887	2.66566e-10	1	Runx1
1.74336e-14	-0.258505	0.714	0.847	2.67901e-10	1	Mcl1
1.92523e-14	-0.289182	0.397	0.557	2.9585e-10	1	Casc4
2.07361e-14	-0.271486	0.456	0.612	3.18652e-10	1	R3hdm2
2.08327e-14	-0.30285	0.514	0.661	3.20137e-10	1	Lamp2
2.1002e-14	-0.282802	0.477	0.638	3.22737e-10	1	Slk
2.14408e-14	-0.302556	0.538	0.7	3.29481e-10	1	Baz1b
2.5032e-14	-0.344169	0.307	0.455	3.84667e-10	1	Enc1
2.57461e-14	-0.32858	0.198	0.341	3.95641e-10	1	Dipk2a
2.58908e-14	-0.266278	0.551	0.699	3.97864e-10	1	Rb1cc1
2.6669e-14	-0.731576	0.472	0.601	4.09823e-10	1	Dhx29
2.89724e-14	-0.375433	0.681	0.783	4.4522e-10	1	Dcbld2
2.95922e-14	-0.306348	0.742	0.849	4.54743e-10	1	Atp2a2
3.08652e-14	-0.253341	0.113	0.246	4.74305e-10	1	Bhlhe41
3.11055e-14	-0.262547	0.283	0.436	4.77999e-10	1	Rsf1
3.20359e-14	-0.276154	0.402	0.553	4.92296e-10	1	Pxn
3.49353e-14	-0.270451	0.483	0.643	5.36851e-10	1	Btaf1
3.53142e-14	-0.297099	0.414	0.561	5.42673e-10	1	Pdia4
3.81502e-14	-0.263341	0.116	0.246	5.86254e-10	1	Kremen1
3.95949e-14	-1.16458	0.245	0.383	6.08455e-10	1	Tnnt1
4.05872e-14	-0.309355	0.535	0.692	6.23704e-10	1	Cxxc5
4.09048e-14	-0.284666	0.35	0.493	6.28583e-10	1	Mir22hg
4.13548e-14	-0.277317	0.249	0.396	6.35499e-10	1	Angptl2
4.16059e-14	-0.255153	0.317	0.472	6.39358e-10	1	Prdm2
4.18773e-14	-0.252398	0.302	0.458	6.43529e-10	1	Aida
4.26063e-14	-0.254351	0.915	0.944	6.5473e-10	1	Zyx
4.67526e-14	-0.251991	0.426	0.589	7.18448e-10	1	Ap3d1
5.57575e-14	-0.260675	0.313	0.465	8.56826e-10	1	Apc
6.45686e-14	-0.259562	0.312	0.47	9.92226e-10	1	Bcor
7.13565e-14	-0.310655	0.698	0.826	1.09654e-09	1	Arl6ip5
7.27823e-14	-0.259489	0.299	0.454	1.11845e-09	1	Cnot6
7.30033e-14	-0.343118	0.742	0.828	1.12184e-09	1	Ugdh
7.67348e-14	-0.259357	0.356	0.505	1.17918e-09	1	Gigyf2
7.90915e-14	-0.306991	0.059	0.171	1.2154e-09	1	Lsp1
7.9607e-14	-0.329631	0.351	0.49	1.22332e-09	1	Zeb1
8.03925e-14	-0.261514	0.259	0.41	1.23539e-09	1	Ddi2
8.69382e-14	-0.397862	0.508	0.673	1.33598e-09	1	Palld
8.91826e-14	-0.25359	0.493	0.649	1.37047e-09	1	Csnk1g3
9.08078e-14	-0.252094	0.637	0.777	1.39544e-09	1	Sbno1
9.87643e-14	-0.25061	0.326	0.484	1.51771e-09	1	Parp3
1.06512e-13	-0.255121	0.38	0.53	1.63677e-09	1	Arhgap10
1.11309e-13	-0.258018	0.339	0.49	1.71048e-09	1	Igf2r
1.23933e-13	-0.364323	0.904	0.922	1.90448e-09	1	Col4a1
1.24019e-13	-0.263098	0.659	0.794	1.9058e-09	1	Gsk3b
1.26382e-13	-0.28803	0.263	0.411	1.94211e-09	1	Svil
1.26954e-13	-0.28552	0.19	0.333	1.95091e-09	1	Nuak1
1.43209e-13	-0.250304	0.831	0.903	2.2007e-09	1	Actn4
1.43692e-13	-0.300194	0.72	0.832	2.20812e-09	1	Cux1
1.52909e-13	-0.604944	0.079	0.198	2.34975e-09	1	Mgp
1.5555e-13	-0.251716	0.295	0.442	2.39034e-09	1	Itgav
1.59963e-13	-0.291443	0.357	0.507	2.45815e-09	1	Deptor
1.64164e-13	-0.281728	0.439	0.577	2.5227e-09	1	Dot1l
1.69571e-13	-0.276996	0.271	0.414	2.60579e-09	1	Hip1
1.84039e-13	-0.318707	0.385	0.534	2.82812e-09	1	Cdc42ep3
1.88293e-13	-0.266207	0.703	0.823	2.89349e-09	1	Clcn5
2.14043e-13	-0.275512	0.574	0.713	3.2892e-09	1	Ccdc186
2.33925e-13	-0.278688	0.288	0.427	3.59473e-09	1	Pik3c2a
2.56905e-13	-0.277869	0.567	0.698	3.94787e-09	1	Uhrf1bp1l
2.72356e-13	-1.35405	0.035	0.133	4.1853e-09	1	Tnnt3
2.7914e-13	-0.277819	0.169	0.303	4.28954e-09	1	Bhlhe40
2.82691e-13	-0.35976	0.397	0.518	4.34412e-09	1	Auts2
3.08861e-13	-0.340635	0.28	0.423	4.74626e-09	1	Tgfb1
3.28707e-13	-0.279116	0.358	0.507	5.05124e-09	1	Snx18
3.29536e-13	-0.253224	0.463	0.612	5.06399e-09	1	Map3k2
3.52689e-13	-0.256837	0.234	0.38	5.41978e-09	1	Dnajb4
3.52954e-13	-0.274897	0.385	0.527	5.42385e-09	1	Tnrc6b
3.73535e-13	-0.253721	0.314	0.459	5.74012e-09	1	Kat6a
3.74507e-13	-0.265253	0.283	0.429	5.75505e-09	1	Zfp703
4.28908e-13	-0.252732	0.48	0.633	6.59103e-09	1	Nbl1
4.56446e-13	-0.267391	0.559	0.699	7.0142e-09	1	Susd6
4.58693e-13	-0.286789	0.816	0.907	7.04874e-09	1	Mxra7
4.8876e-13	-0.331051	0.363	0.511	7.51077e-09	1	Ecm1
5.1955e-13	-0.289492	0.322	0.46	7.98393e-09	1	Cep250
5.21716e-13	-0.405773	0.205	0.337	8.0172e-09	1	Slc38a9
5.23243e-13	-0.287857	0.479	0.631	8.04068e-09	1	Prrx2
5.27731e-13	-0.292222	0.661	0.783	8.10965e-09	1	Msi2
5.52505e-13	-0.271664	0.775	0.879	8.49034e-09	1	Rest
5.65856e-13	-0.344885	0.644	0.778	8.69551e-09	1	Resf1
5.71921e-13	-0.28326	0.487	0.658	8.78871e-09	1	Pdlim4
5.74805e-13	-0.260742	0.329	0.478	8.83303e-09	1	Oxr1
6.08358e-13	-0.271276	0.346	0.49	9.34863e-09	1	Pam
6.37664e-13	-0.281156	0.156	0.289	9.79899e-09	1	Filip1l
6.48664e-13	-0.288921	0.558	0.697	9.96803e-09	1	Hif1a
6.60936e-13	-0.295044	0.659	0.784	1.01566e-08	1	Daam1
6.89846e-13	-0.317279	0.537	0.696	1.06009e-08	1	Enah
7.11582e-13	-0.260855	0.312	0.454	1.09349e-08	1	Nbea
7.34642e-13	-0.26635	0.579	0.749	1.12892e-08	1	Pdpn
8.00146e-13	-0.386279	0.279	0.411	1.22958e-08	1	Srxn1
8.03098e-13	-0.34564	0.955	0.956	1.23412e-08	1	Tubb5
8.37607e-13	-0.320744	0.193	0.326	1.28715e-08	1	Zfp36l1
8.38399e-13	-0.28316	0.225	0.359	1.28837e-08	1	Syne1
8.51778e-13	-0.32529	0.727	0.842	1.30893e-08	1	Atp1a1
9.15891e-13	-0.261211	0.806	0.898	1.40745e-08	1	Pbrm1
9.80996e-13	-0.344728	0.044	0.143	1.5075e-08	1	Ogn
1.00975e-12	-0.308134	0.874	0.898	1.55169e-08	1	Zfp36l2
1.152e-12	-0.460073	0.205	0.333	1.77028e-08	1	Cacng1
1.15571e-12	-0.252741	0.178	0.308	1.77598e-08	1	Arhgap42
1.54183e-12	-0.627932	0.21	0.346	2.36934e-08	1	Serpinb2
1.55834e-12	-0.267858	0.232	0.367	2.3947e-08	1	Stac3
1.64087e-12	-0.256763	0.402	0.543	2.52152e-08	1	Krcc1
1.70323e-12	-0.271854	0.35	0.487	2.61736e-08	1	Mxra8
1.75386e-12	-0.34972	0.714	0.817	2.69515e-08	1	Serpinb6a
1.8066e-12	-0.313587	0.271	0.406	2.7762e-08	1	Iqsec3
1.84472e-12	-0.342816	0.453	0.581	2.83478e-08	1	Slf2
1.99915e-12	-0.251607	0.421	0.56	3.0721e-08	1	Me1
2.0428e-12	-0.341472	0.523	0.688	3.13918e-08	1	Hmox1
2.16584e-12	-0.283639	0.394	0.525	3.32825e-08	1	Amotl2
2.25176e-12	-0.292798	0.731	0.823	3.46027e-08	1	Nfkb1
2.45325e-12	-0.548451	0.194	0.318	3.7699e-08	1	C1qtnf3
2.50495e-12	-0.27194	0.963	0.974	3.84935e-08	1	Asb5
2.55085e-12	-0.264766	0.354	0.497	3.9199e-08	1	Raph1
2.69997e-12	-0.256179	0.358	0.493	4.14904e-08	1	Pdpk1
3.51361e-12	-0.364884	0.499	0.638	5.39937e-08	1	Gas6
3.53885e-12	0.256072	0.848	0.811	5.43816e-08	1	Magoh
3.75771e-12	-0.760923	0.285	0.412	5.77448e-08	1	Areg
3.89269e-12	-0.250054	0.241	0.384	5.98189e-08	1	Nav3
4.89503e-12	-0.251707	0.314	0.45	7.5222e-08	1	Fam13b
4.94074e-12	-0.294261	0.241	0.369	7.59243e-08	1	Tsix
5.06235e-12	-0.254131	0.392	0.532	7.77932e-08	1	Pip5k1a
5.17769e-12	-0.275472	0.248	0.382	7.95655e-08	1	Kctd11
5.76824e-12	-0.568087	0.313	0.452	8.86405e-08	1	Ptgs2
5.85111e-12	-0.257828	0.21	0.338	8.9914e-08	1	Gse1
5.89442e-12	-0.277239	0.052	0.149	9.05795e-08	1	Car8
6.1987e-12	-0.415221	0.095	0.205	9.52555e-08	1	Ly6a
8.10096e-12	-0.272691	0.504	0.653	1.24487e-07	1	Dusp4
8.33257e-12	-0.284131	0.695	0.823	1.28047e-07	1	Map1lc3b
9.56217e-12	-0.416634	0.538	0.649	1.46942e-07	1	Blvrb
9.68899e-12	-0.252026	0.071	0.174	1.48891e-07	1	Ryr1
1.01237e-11	-0.270897	0.341	0.474	1.55572e-07	1	Nav1
1.02412e-11	-0.332481	0.504	0.646	1.57376e-07	1	St8sia2
1.06429e-11	-0.25792	0.313	0.445	1.63549e-07	1	Bdp1
1.11474e-11	-0.255305	0.635	0.755	1.71302e-07	1	Pgd
1.14818e-11	-0.433787	0.307	0.438	1.7644e-07	1	Gadd45a
1.22248e-11	-0.369429	0.237	0.363	1.87859e-07	1	Actn3
1.33327e-11	-0.307504	0.106	0.217	2.04884e-07	1	Synpo2l
1.37964e-11	-0.250939	0.742	0.846	2.1201e-07	1	Skil
1.45875e-11	-0.66592	0.187	0.306	2.24167e-07	1	Arpp21
1.6508e-11	-0.327611	0.511	0.637	2.53679e-07	1	Pdk4
1.80027e-11	-0.251001	0.805	0.885	2.76648e-07	1	Jmjd1c
1.82363e-11	-0.257638	0.616	0.744	2.80238e-07	1	Midn
1.89314e-11	-0.25327	0.508	0.651	2.90918e-07	1	Fnbp1l
1.9599e-11	-0.260298	0.564	0.692	3.01178e-07	1	Creb3l1
2.21864e-11	-0.295305	0.154	0.274	3.40939e-07	1	Lix1
2.73511e-11	-0.260014	0.626	0.76	4.20304e-07	1	Soat1
2.84396e-11	-0.276505	0.343	0.476	4.37031e-07	1	Camk2d
2.91866e-11	-0.269959	0.836	0.898	4.48511e-07	1	Cbx5
2.93959e-11	-0.427813	0.558	0.662	4.51727e-07	1	Bgn
2.99077e-11	-0.388212	0.686	0.808	4.59592e-07	1	Ccnd3
3.03663e-11	-1.0247	0.534	0.624	4.66639e-07	1	Igfbp5
3.07656e-11	-0.504733	0.654	0.714	4.72774e-07	1	Npnt
3.3462e-11	-0.397213	0.251	0.372	5.1421e-07	1	Hist1h1c
3.39418e-11	-0.270993	0.343	0.48	5.21583e-07	1	Xpo1
3.78004e-11	-0.308936	0.289	0.413	5.80878e-07	1	Itga6
4.79703e-11	-0.314421	0.813	0.871	7.37159e-07	1	Psap
5.74969e-11	-0.273465	0.484	0.626	8.83556e-07	1	Pold4
6.058e-11	-0.448461	0.186	0.306	9.30933e-07	1	Hist1h2bc
6.36602e-11	-0.274085	0.186	0.304	9.78266e-07	1	Pim1
6.53513e-11	-0.255942	0.693	0.792	1.00425e-06	1	Eif4a2
6.84099e-11	-0.859685	0.144	0.251	1.05126e-06	1	Igf2
8.72892e-11	-0.257652	0.286	0.412	1.34137e-06	1	Myh10
8.88896e-11	-0.313538	0.671	0.787	1.36597e-06	1	Ptgs1
9.12537e-11	-0.259847	0.239	0.366	1.4023e-06	1	Sh3kbp1
9.14079e-11	-0.324227	0.45	0.579	1.40467e-06	1	Fyn
9.187e-11	-0.379828	0.363	0.517	1.41177e-06	1	Ccl7
1.02754e-10	-0.320965	0.187	0.301	1.57902e-06	1	Rrm1
1.03985e-10	-0.258356	0.432	0.558	1.59794e-06	1	Ehbp1l1
1.23823e-10	-0.46777	0.404	0.521	1.90279e-06	1	Mt2
1.49553e-10	-0.258564	0.456	0.588	2.29818e-06	1	Jam2
1.64289e-10	-1.07763	0.844	0.877	2.52463e-06	1	Gpx8
1.83745e-10	-0.274488	0.285	0.404	2.82361e-06	1	Lgr6
1.85313e-10	-0.662581	0.333	0.453	2.84771e-06	1	Ccn2
2.26448e-10	-0.258311	0.796	0.868	3.47983e-06	1	Acsl4
2.36589e-10	-0.263548	0.575	0.695	3.63566e-06	1	P4ha1
3.44185e-10	-0.422076	0.843	0.831	5.28909e-06	1	Tnc
4.4566e-10	-0.25463	0.367	0.496	6.84846e-06	1	Snai2
5.17126e-10	-0.253892	0.11	0.212	7.94667e-06	1	Cobl
5.38831e-10	-0.258705	0.562	0.701	8.28022e-06	1	Noct
5.93604e-10	-1.18265	0.034	0.11	9.12192e-06	1	Tnni1
6.4538e-10	-0.402869	0.924	0.942	9.91755e-06	1	Tuba1b
6.47537e-10	-0.260446	0.316	0.428	9.9507e-06	1	Sema7a
7.06264e-10	-0.252048	0.508	0.628	1.08532e-05	1	Mfap3l
9.07327e-10	-0.290306	0.545	0.677	1.39429e-05	1	Cebpd
1.04559e-09	-0.601476	0.171	0.276	1.60675e-05	1	Cavin4
1.05272e-09	-0.265042	0.769	0.863	1.61771e-05	1	Gpx3
1.07053e-09	-0.25021	0.377	0.49	1.64508e-05	1	Ghr
1.79914e-09	-0.267451	0.381	0.498	2.76473e-05	1	Arhgap29
2.28939e-09	-0.291648	0.446	0.552	3.5181e-05	1	Hk2
2.55409e-09	-0.315323	0.853	0.907	3.92487e-05	1	Tuba1a
2.722e-09	-0.355663	0.969	0.978	4.18289e-05	1	Hspb1
2.82632e-09	-0.252382	0.322	0.441	4.34321e-05	1	Nsd2
2.97048e-09	-0.28632	0.221	0.334	4.56473e-05	1	Aamdc
3.32389e-09	-0.259744	0.63	0.734	5.10782e-05	1	Cnot6l
3.32595e-09	-0.33654	0.66	0.747	5.11099e-05	1	Hs6st2
3.46307e-09	-0.254764	0.399	0.515	5.3217e-05	1	Ankrd12
3.49733e-09	-0.25572	0.402	0.513	5.37435e-05	1	Spsb1
3.7243e-09	-0.424067	0.363	0.464	5.72314e-05	1	Sat1
3.82036e-09	-0.270587	0.095	0.185	5.87074e-05	1	Spats2l
4.71988e-09	-0.254388	0.819	0.863	7.25304e-05	1	Irf2bpl
6.22104e-09	-0.461924	0.929	0.943	9.55988e-05	1	Tpm2
9.08516e-09	-0.466283	0.684	0.77	0.000139612	1	Ier3
1.10868e-08	-0.447892	0.177	0.278	0.000170372	1	Inhba
1.1303e-08	-0.25048	0.217	0.328	0.000173693	1	Plpp3
1.19859e-08	-0.313787	0.375	0.483	0.000184188	1	Slc29a1
1.31246e-08	-0.825426	0.214	0.322	0.000201685	1	Cxcl2
1.88358e-08	-0.418862	0.228	0.328	0.00028945	1	Hspb8
1.98992e-08	-0.254585	0.613	0.698	0.000305791	1	Itga7
2.78205e-08	-0.281665	0.629	0.724	0.000427517	1	Dusp5
4.03129e-08	-0.253642	0.208	0.306	0.000619488	1	Vcan
5.46022e-08	-0.766683	0.527	0.619	0.000839071	1	Acta2
6.30875e-08	-0.334009	0.894	0.913	0.000969466	1	Gclm
1.42559e-07	-0.352306	0.271	0.365	0.00219071	1	Alcam
1.60204e-07	-0.272897	0.261	0.354	0.00246186	1	Ahr
1.83312e-07	-0.287551	0.231	0.326	0.00281696	1	Plagl1
2.66725e-07	-0.280987	0.809	0.857	0.00409876	1	Col5a2
3.30908e-07	-0.282688	0.193	0.279	0.00508506	1	Igfbp3
3.83435e-07	0.270898	0.391	0.298	0.00589224	1	Ltc4s
4.30208e-07	-0.284894	0.187	0.276	0.006611	1	Hist1h3e
7.78714e-07	-0.322682	0.076	0.145	0.0119665	1	Rbm24
1.20687e-06	-0.268577	0.147	0.233	0.0185459	1	Tagln
1.65431e-06	-0.323428	0.523	0.629	0.0254218	1	Dek
1.68399e-06	-0.348924	0.984	0.981	0.0258779	1	Cdkn1a
3.18191e-06	-0.264636	0.229	0.31	0.0488964	1	Nrep
4.25049e-06	-0.375512	0.178	0.261	0.0653173	1	Dclk1
4.60501e-06	-0.289446	0.564	0.651	0.0707652	1	Tmem37
4.84554e-06	-0.296779	0.092	0.159	0.0744614	1	Pdlim3
5.67677e-06	0.328562	0.297	0.224	0.0872349	1	Pttg1
6.1424e-06	0.298839	0.356	0.274	0.0943902	1	Cenpa
1.16929e-05	-0.330389	0.135	0.206	0.179685	1	Fxyd6
1.57457e-05	-0.33734	0.827	0.804	0.241964	1	Ccl2
2.29478e-05	-0.291784	0.255	0.327	0.352639	1	Sfrp2
4.29146e-05	-1.10803	0.401	0.496	0.659469	1	Tnnc1
4.43913e-05	-0.498872	0.201	0.267	0.68216	1	Grem1
4.73414e-05	-0.573249	0.945	0.95	0.727495	1	Cryab
0.00153071	-0.34461	0.326	0.375	1	1	Atad2
0.000224722	-0.292019	0.156	0.219	1	1	Ccl17
0.00665932	-0.377035	0.928	0.947	1	1	Ctsl
0.000171297	-0.278157	0.435	0.495	1	1	Cx3cl1
0.00053873	-0.350882	0.279	0.337	1	1	Fam111a
0.00165125	-0.302846	0.441	0.494	1	1	Gm26917
0.00129888	-0.552028	0.53	0.594	1	1	Hist1h1e
0.000483921	-0.337996	0.144	0.198	1	1	Hist1h2ae
0.00042848	-0.407651	0.143	0.197	1	1	Hist1h2ap
0.000253929	-0.349863	0.411	0.482	1	1	Hist1h4d
0.000482687	-0.30025	0.135	0.188	1	1	Igfbp2
0.000356191	-0.31656	0.201	0.26	1	1	Mest
8.54043e-05	-0.385454	0.797	0.832	1	1	Mt1
0.00563588	-2.49551	0.204	0.241	1	1	Mylpf
0.000995552	-0.33385	0.312	0.355	1	1	Nrcam
0.00305588	-0.345974	0.939	0.927	1	1	Rpl22l1
0.000149354	-0.282665	0.486	0.561	1	1	Rrm2
9.4337e-05	-0.339154	0.438	0.52	1	1	Smc4
0.000117849	-0.664527	0.125	0.181	1	1	Stmn2
0.00190903	-0.284721	0.654	0.722	1	1	Svbp
0.000288725	-0.343093	0.188	0.251	1	1	Timp3
0.00488922	-0.598398	0.914	0.895	1	1	Tnnt2
0.000152602	-0.493754	0.225	0.292	1	1	Top2a
0.000106565	-0.258752	0.262	0.335	1	1	Tpx2

## Sheet: PSC2
p_val	avg_log2FC	pct.1	pct.2	p_val_adj	cluster	gene
5.40887e-99	0.780252	0.993	0.967	8.31181e-95	0	Peg3
1.53429e-96	0.738262	0.953	0.841	2.35774e-92	0	Xist
3.36013e-93	0.725369	0.993	0.922	5.16351e-89	0	Col18a1
7.75898e-72	-0.336887	1	1	1.19232e-67	0	Rps2
1.53318e-69	-0.491882	1	0.998	2.35604e-65	0	Vim
7.22224e-69	-0.550093	1	1	1.10984e-64	0	Mif
1.75693e-68	-0.295563	1	1	2.69987e-64	0	Nme2
3.51332e-68	1.33318	0.754	0.516	5.39891e-64	0	Igfbp5
2.77394e-67	-0.311173	1	1	4.26272e-63	0	Lgals1
2.81471e-67	0.532928	1	0.998	4.32536e-63	0	Malat1
3.41863e-67	0.381053	0.942	0.79	5.2534e-63	0	Neb
1.34171e-65	-0.409755	1	0.999	2.0618e-61	0	Nme1
3.00388e-65	0.574287	0.913	0.753	4.61606e-61	0	Vegfa
1.57748e-64	0.373709	1	1	2.42412e-60	0	mt-Co1
6.04899e-64	-0.343392	1	1	9.29548e-60	0	Rpl13
2.75777e-60	0.423817	0.998	0.983	4.23786e-56	0	Tm9sf3
3.56768e-60	0.563368	0.973	0.887	5.48245e-56	0	Col4a1
1.79026e-59	-1.04133	0.913	0.969	2.75109e-55	0	Cryab
5.72041e-59	0.556039	0.917	0.79	8.79056e-55	0	Col4a2
8.94362e-57	0.254611	1	1	1.37437e-52	0	mt-Co2
3.87652e-56	0.611216	0.907	0.798	5.95704e-52	0	Cd200
6.3913e-56	-0.465329	1	1	9.82151e-52	0	Ftl1
9.97253e-56	-0.37305	1	1	1.53248e-51	0	Eif5a
3.87197e-55	0.253031	1	1	5.95005e-51	0	mt-Atp6
1.57472e-54	0.281942	1	1	2.41988e-50	0	mt-Nd4
2.02147e-54	0.479038	0.995	0.971	3.10639e-50	0	Ncam1
3.82215e-54	0.277012	1	1	5.8735e-50	0	mt-Co3
1.06813e-53	0.32533	1	1	1.64139e-49	0	mt-Nd2
2.69618e-53	-0.277518	1	1	4.14321e-49	0	Rps13
4.52524e-53	-0.283991	1	1	6.95393e-49	0	Gapdh
1.15375e-52	0.454793	0.992	0.948	1.77297e-48	0	Rock2
1.64022e-52	0.47103	0.512	0.239	2.52052e-48	0	Tsix
7.07415e-52	-0.371093	1	0.999	1.08708e-47	0	Txn1
4.00061e-51	0.603984	0.968	0.904	6.14773e-47	0	Kcnq1ot1
1.03484e-50	0.480102	0.97	0.897	1.59024e-46	0	Epb41l2
4.46227e-50	0.402056	0.996	0.979	6.85717e-46	0	Purb
6.12364e-50	0.759743	0.898	0.761	9.41019e-46	0	Fbxo32
1.40959e-49	-0.26993	1	1	2.16612e-45	0	Rpl27a
2.26833e-49	0.483238	0.995	0.963	3.48574e-45	0	Csf1
2.37826e-48	0.549986	0.947	0.878	3.65468e-44	0	Slc6a6
1.939e-46	-0.431616	0.99	0.998	2.97966e-42	0	Aldoa
3.1864e-46	-0.28758	1	1	4.89653e-42	0	Rps15a
4.17838e-46	0.588686	0.757	0.558	6.42092e-42	0	Sema3e
8.24685e-46	0.297367	1	0.999	1.26729e-41	0	Ddx5
1.43598e-45	0.322414	1	0.999	2.20667e-41	0	Eif3a
3.49658e-45	0.408175	0.984	0.938	5.3732e-41	0	Ugcg
7.3818e-45	0.417408	0.449	0.206	1.13436e-40	0	Adamtsl3
8.12269e-45	0.368003	0.999	0.993	1.24821e-40	0	Prrc2c
1.69371e-44	0.478916	0.995	0.979	2.60273e-40	0	Odc1
1.71868e-44	0.3711	0.998	0.983	2.64109e-40	0	Prkar1a
2.6085e-44	-0.325394	1	0.999	4.00848e-40	0	Rps3
3.41246e-44	0.429933	0.997	0.988	5.24392e-40	0	Myh9
5.20582e-44	0.475411	0.928	0.871	7.99978e-40	0	D10Wsu102e
1.23628e-43	-0.430681	0.954	0.984	1.8998e-39	0	Aprt
1.25445e-43	0.527485	0.813	0.63	1.92772e-39	0	Prune2
1.32606e-43	-0.611928	0.956	0.986	2.03775e-39	0	Hspb1
3.57629e-43	0.584734	0.729	0.532	5.49569e-39	0	Gas6
5.60685e-43	0.537481	0.691	0.469	8.61605e-39	0	Slf2
6.84321e-43	0.420174	0.798	0.604	1.0516e-38	0	Megf10
2.37652e-42	0.553802	0.914	0.8	3.652e-38	0	Sox11
2.37809e-42	-0.303669	0.999	1	3.65441e-38	0	Hint1
2.45971e-42	-0.347006	0.999	0.999	3.77983e-38	0	Btf3
3.08977e-42	-0.370915	1	0.999	4.74805e-38	0	S100a6
4.28708e-42	-0.426244	0.994	0.998	6.58796e-38	0	Prdx1
1.97154e-41	0.535543	0.842	0.66	3.02967e-37	0	Hs6st2
4.01027e-41	-0.311115	0.999	1	6.16258e-37	0	Pkm
1.67946e-40	0.397608	0.375	0.156	2.58083e-36	0	Gfra1
1.78675e-40	0.400552	0.97	0.929	2.7457e-36	0	Lrp1
2.09638e-40	0.552541	0.435	0.204	3.22151e-36	0	C1qtnf3
3.87743e-40	0.407943	0.886	0.768	5.95845e-36	0	Tgif1
1.46655e-39	0.461649	0.873	0.759	2.25365e-35	0	Nfkb1
1.5125e-39	0.406266	0.97	0.922	2.32426e-35	0	Cdh2
2.79002e-39	0.453581	0.948	0.861	4.28742e-35	0	Zfp36l2
5.40809e-39	0.398129	0.917	0.825	8.31062e-35	0	Mprip
9.28054e-39	0.432648	0.907	0.821	1.42614e-34	0	Irf2bpl
2.27443e-38	0.257231	1	1	3.49512e-34	0	Sh3glb1
4.12094e-38	-0.481318	0.995	0.998	6.33264e-34	0	Esd
7.77006e-38	0.369267	0.938	0.851	1.19403e-33	0	Strn3
2.36599e-37	0.366327	0.967	0.92	3.63581e-33	0	Map4k4
2.53913e-37	0.349712	0.983	0.939	3.90188e-33	0	Sptbn1
7.88881e-37	0.477029	0.969	0.915	1.21227e-32	0	Errfi1
2.2433e-36	0.350152	0.985	0.953	3.44729e-32	0	Ptp4a2
2.80017e-36	0.411853	0.97	0.91	4.30302e-32	0	Marcks
3.89852e-36	0.326363	0.998	0.999	5.99085e-32	0	Tpm1
5.04585e-36	-0.322368	0.993	0.999	7.75396e-32	0	Psmb3
5.06341e-36	0.469936	0.758	0.593	7.78095e-32	0	Hivep2
1.18617e-35	0.341791	1	0.988	1.82279e-31	0	Sdc4
2.43947e-35	-0.526284	0.717	0.832	3.74874e-31	0	Serpinb6a
2.44497e-35	0.458009	0.412	0.207	3.75719e-31	0	Idh1
4.85993e-35	0.379258	0.852	0.697	7.46825e-31	0	Msi2
8.57503e-35	0.4419	0.976	0.925	1.31773e-30	0	Zfas1
3.38538e-34	-0.721259	0.921	0.953	5.20231e-30	0	Ctsl
3.84522e-34	-1.48542	0.819	0.897	5.90895e-30	0	Gpx8
5.31435e-34	0.408492	0.909	0.821	8.16657e-30	0	Zeb2
8.11003e-34	0.364598	0.951	0.907	1.24627e-29	0	Fus
1.89563e-33	-0.29956	0.997	0.998	2.91302e-29	0	Ran
1.95702e-33	0.413521	0.879	0.763	3.00735e-29	0	Ahcyl1
2.62538e-33	0.329806	0.997	0.981	4.03443e-29	0	Arl1
3.79208e-33	0.425696	0.862	0.717	5.82728e-29	0	Zc3h12a
4.13997e-33	0.425441	0.653	0.448	6.36189e-29	0	Cpt1a
5.88196e-33	0.478146	0.419	0.217	9.03881e-29	0	Nrep
1.27881e-32	0.409497	0.901	0.808	1.96514e-28	0	Rnaset2a
2.02406e-32	0.409856	0.807	0.681	3.11037e-28	0	Soat1
2.8789e-32	0.370527	0.483	0.266	4.42401e-28	0	Ablim1
3.71178e-32	-0.294903	0.991	0.996	5.70389e-28	0	Park7
4.05512e-32	0.339854	0.99	0.979	6.23151e-28	0	Plec
4.22616e-32	0.412453	0.606	0.39	6.49434e-28	0	Crim1
6.76305e-32	0.405252	0.799	0.666	1.03928e-27	0	Arhgap5
6.83618e-32	0.310132	0.994	0.969	1.05052e-27	0	mt-Nd5
1.07965e-31	0.416524	0.805	0.666	1.65909e-27	0	Slc4a7
1.92928e-31	0.324674	0.97	0.912	2.96473e-27	0	Tulp4
2.59332e-31	0.344367	0.983	0.959	3.98515e-27	0	Morf4l2
3.41918e-31	0.468355	0.758	0.611	5.25426e-27	0	Phldb2
5.50545e-31	0.259769	0.999	0.997	8.46023e-27	0	mt-Nd3
8.4358e-31	0.398447	0.861	0.744	1.29633e-26	0	Cdon
9.74681e-31	0.435324	0.698	0.512	1.49779e-26	0	Pcdh7
1.46021e-30	0.262911	1	0.997	2.2439e-26	0	Cald1
1.96224e-30	0.435882	0.499	0.291	3.01537e-26	0	Egr3
6.61211e-30	0.412016	0.697	0.522	1.01608e-25	0	Pop4
8.56273e-30	0.349894	0.87	0.749	1.31583e-25	0	Clcn5
1.55798e-29	-0.313787	0.997	0.993	2.39414e-25	0	Anxa2
2.8106e-29	-0.375983	0.877	0.938	4.31906e-25	0	Psma2
2.99286e-29	-0.294322	0.982	0.987	4.59913e-25	0	Uqcc2
3.5906e-29	-0.36423	0.975	0.987	5.51767e-25	0	Prdx6
3.69714e-29	0.350164	0.833	0.719	5.6814e-25	0	Nipbl
4.53572e-29	0.414538	0.831	0.715	6.97004e-25	0	Socs2
6.21724e-29	0.818571	0.735	0.591	9.55404e-25	0	Car3
7.65577e-29	0.479368	0.847	0.735	1.17646e-24	0	Nfkbiz
1.18983e-28	-0.348766	0.602	0.4	1.82841e-24	0	Tnnc1
2.20628e-28	0.332756	0.845	0.697	3.39039e-24	0	Crlf1
3.32009e-28	-0.353956	0.958	0.963	5.10198e-24	0	Arpc1b
3.37777e-28	-0.56541	0.853	0.916	5.19061e-24	0	Tuba1a
6.10826e-28	-0.924222	0.464	0.626	9.38656e-24	0	Dhx29
6.38583e-28	0.371342	0.843	0.729	9.81311e-24	0	Utrn
7.82587e-28	0.369594	0.771	0.623	1.2026e-23	0	Itga7
8.41667e-28	0.330214	0.543	0.345	1.29339e-23	0	Scn5a
1.83166e-27	0.388133	0.898	0.815	2.81471e-23	0	Col5a2
3.36272e-27	-0.261353	0.996	0.997	5.1675e-23	0	Atox1
3.55128e-27	0.345029	0.945	0.874	5.45726e-23	0	Pakap.1
4.47413e-27	0.312532	0.916	0.846	6.8754e-23	0	Luc7l2
8.42702e-27	0.392457	0.783	0.666	1.29498e-22	0	Cnot6l
1.31627e-26	-0.338718	0.881	0.934	2.02271e-22	0	Ndufs6
1.69626e-26	0.368914	0.797	0.641	2.60664e-22	0	Cebpb
2.5961e-26	-0.589201	0.897	0.943	3.98943e-22	0	S100a4
2.88199e-26	0.389758	0.517	0.333	4.42876e-22	0	Ptprd
4.24193e-26	-0.32499	0.994	0.998	6.51857e-22	0	Eno1
5.20427e-26	-0.349157	0.995	0.992	7.9974e-22	0	Psmd8
5.7531e-26	-0.300686	0.994	0.988	8.84079e-22	0	Sec61b
7.18334e-26	-1.12749	0.533	0.662	1.10386e-21	0	Mtrex
1.01756e-25	0.354419	0.797	0.692	1.56368e-21	0	Retreg1
1.05415e-25	0.322014	0.817	0.709	1.61992e-21	0	Phf3
2.25418e-25	0.326583	0.973	0.928	3.464e-21	0	Wls
2.48541e-25	0.294242	0.964	0.937	3.81933e-21	0	Rsrc2
2.68324e-25	-0.506202	0.823	0.904	4.12333e-21	0	Anxa3
2.85449e-25	-0.368644	0.987	0.989	4.38649e-21	0	Pgk1
4.44316e-25	0.276793	0.913	0.835	6.82781e-21	0	Runx1
7.02289e-25	0.335973	0.89	0.787	1.07921e-20	0	Zbtb7a
1.45009e-24	0.341468	0.652	0.478	2.22835e-20	0	Chka
1.51821e-24	-0.277063	0.994	0.995	2.33303e-20	0	Dbi
2.26701e-24	0.313056	0.913	0.838	3.48372e-20	0	Jmjd1c
2.63192e-24	0.366445	0.743	0.608	4.04446e-20	0	Akap13
2.73837e-24	0.354243	0.773	0.653	4.20806e-20	0	Antxr2
3.00179e-24	0.348902	0.757	0.612	4.61285e-20	0	Susd6
4.17743e-24	0.350176	0.929	0.864	6.41946e-20	0	Btg1
4.48914e-24	-0.352593	0.874	0.925	6.89847e-20	0	Tpi1
4.54993e-24	0.345576	0.773	0.634	6.99188e-20	0	Arhgef2
4.61143e-24	0.345174	0.703	0.547	7.08639e-20	0	Btaf1
5.84397e-24	0.332431	0.676	0.514	8.98042e-20	0	Tjp1
8.27555e-24	-0.303173	0.95	0.977	1.2717e-19	0	Nhp2
8.86588e-24	-0.555404	0.902	0.946	1.36242e-19	0	Rpl22l1
1.21309e-23	0.293584	0.905	0.849	1.86416e-19	0	Nisch
1.22909e-23	0.327121	0.58	0.396	1.88874e-19	0	Ghr
1.41191e-23	-0.334696	0.922	0.975	2.16968e-19	0	Eif4ebp1
1.77965e-23	-0.270021	1	1	2.73478e-19	0	Cox4i1
2.80961e-23	0.288562	0.375	0.209	4.31753e-19	0	Magi3
2.88298e-23	0.449225	0.787	0.688	4.43027e-19	0	Pdgfb
2.90397e-23	0.326061	0.494	0.316	4.46253e-19	0	Jak2
2.92548e-23	-1.75736	0.028	0.145	4.49559e-19	0	H19
3.01039e-23	0.347893	0.743	0.623	4.62606e-19	0	Aig1
3.13571e-23	-0.266757	0.985	0.991	4.81865e-19	0	Tomm20
3.54375e-23	0.332899	0.775	0.636	5.44568e-19	0	Unc5b
3.58672e-23	0.298637	0.843	0.715	5.51171e-19	0	Tln2
4.40396e-23	-0.46253	0.622	0.773	6.76757e-19	0	Fabp5
4.55126e-23	-0.461964	0.524	0.684	6.99393e-19	0	1700012B09Rik
4.6784e-23	0.371824	0.824	0.713	7.1893e-19	0	Daam1
4.8969e-23	0.280739	0.966	0.924	7.52507e-19	0	Wnk1
5.14791e-23	0.296951	0.856	0.769	7.91079e-19	0	Tnks2
5.28401e-23	0.256623	0.388	0.219	8.11994e-19	0	Man2a2
5.82289e-23	-0.308782	0.821	0.912	8.94803e-19	0	Lsm4
6.13329e-23	0.279291	0.876	0.745	9.42503e-19	0	Myo10
6.14065e-23	0.274998	0.944	0.878	9.43633e-19	0	Zbtb20
6.38119e-23	0.279222	0.982	0.952	9.80597e-19	0	Sept11
1.38941e-22	0.263314	0.306	0.152	2.1351e-18	0	Alpk2
1.5039e-22	0.323735	0.951	0.879	2.31104e-18	0	Neat1
1.8315e-22	0.327367	0.963	0.902	2.81447e-18	0	Mir100hg
1.83593e-22	0.33162	0.696	0.552	2.82128e-18	0	Zfp451
2.12457e-22	0.304581	0.623	0.445	3.26482e-18	0	St3gal1
2.29712e-22	-0.258378	0.978	0.992	3.52999e-18	0	Psmb6
2.31365e-22	-0.407315	0.882	0.939	3.55538e-18	0	Taldo1
2.91038e-22	0.30675	0.881	0.825	4.47238e-18	0	Tbc1d15
2.92436e-22	0.275758	0.894	0.805	4.49387e-18	0	Dmpk
3.3119e-22	-0.255473	0.978	0.995	5.0894e-18	0	Rbx1
4.0428e-22	0.3295	0.571	0.405	6.21257e-18	0	Clec2d
4.59251e-22	-0.265788	0.968	0.973	7.05731e-18	0	Txndc17
4.87561e-22	0.382945	0.82	0.709	7.49235e-18	0	Emp1
6.13139e-22	0.308903	0.555	0.372	9.42211e-18	0	Olfm1
6.6156e-22	0.318908	0.818	0.691	1.01662e-17	0	Kdm6b
6.62805e-22	0.30305	0.971	0.938	1.01853e-17	0	Tsc22d1
7.18908e-22	0.356653	0.892	0.801	1.10475e-17	0	Tnc
7.34237e-22	0.292813	0.89	0.796	1.1283e-17	0	Ranbp2
8.28799e-22	0.311381	0.718	0.549	1.27361e-17	0	St8sia2
9.8171e-22	0.29081	0.928	0.882	1.50859e-17	0	Pnn
9.99508e-22	-0.462937	0.562	0.703	1.53594e-17	0	Gng11
1.0123e-21	0.310423	0.926	0.879	1.5556e-17	0	Atf4
1.25689e-21	0.284525	0.865	0.757	1.93147e-17	0	Top2b
1.31353e-21	0.34344	0.903	0.82	2.01851e-17	0	Acsl4
1.79452e-21	0.319249	0.703	0.548	2.75764e-17	0	Ttc39b
1.83982e-21	0.322728	0.941	0.893	2.82725e-17	0	Smad7
1.8652e-21	-0.380745	0.485	0.631	2.86625e-17	0	Tuba4a
2.4353e-21	-0.917716	0.429	0.567	3.74232e-17	0	Plpp1
3.43222e-21	0.287597	0.559	0.365	5.27429e-17	0	Lrrn1
4.56133e-21	0.290667	0.997	0.983	7.0094e-17	0	Atp2b1
5.51494e-21	-0.353475	0.124	0.273	8.47481e-17	0	Uchl1
5.6369e-21	0.255407	0.501	0.323	8.66222e-17	0	Zfp568
5.77568e-21	0.464839	0.576	0.426	8.87549e-17	0	Cx3cl1
7.085e-21	0.34672	0.742	0.617	1.08875e-16	0	Hif1a
7.50483e-21	-0.453345	0.961	0.982	1.15327e-16	0	Cst6
8.47711e-21	0.275028	0.92	0.88	1.30268e-16	0	Atrx
1.00147e-20	0.294038	0.443	0.281	1.53896e-16	0	Rbm20
1.07743e-20	0.267446	0.979	0.938	1.65569e-16	0	Myod1
1.23494e-20	0.305545	0.57	0.405	1.89773e-16	0	Nhlrc2
1.52825e-20	0.35387	0.556	0.395	2.34846e-16	0	Pde4b
1.56865e-20	0.277234	0.648	0.482	2.41055e-16	0	Sh3pxd2a
2.21447e-20	0.292882	0.756	0.608	3.40298e-16	0	Ddx17
3.06563e-20	0.276418	0.485	0.318	4.71095e-16	0	Esyt2
3.31493e-20	0.266979	0.962	0.912	5.09405e-16	0	Dst
3.81281e-20	0.350386	0.687	0.548	5.85915e-16	0	Mfap3l
4.55994e-20	-0.321311	0.893	0.941	7.00726e-16	0	Phgdh
5.27403e-20	-0.25979	0.999	0.994	8.1046e-16	0	Clic1
5.80674e-20	0.296815	0.667	0.528	8.92321e-16	0	Gnaq
7.61775e-20	0.297491	0.703	0.562	1.17062e-15	0	Rc3h1
9.14452e-20	0.258433	0.558	0.387	1.40524e-15	0	Akap11
1.02035e-19	0.292319	0.543	0.374	1.56798e-15	0	Sik1
1.09111e-19	0.279999	0.522	0.36	1.67671e-15	0	Nbea
1.13633e-19	0.301155	0.559	0.399	1.7462e-15	0	Lpin2
1.22499e-19	0.338921	0.735	0.615	1.88245e-15	0	Pcolce2
1.27052e-19	0.285325	0.692	0.537	1.95241e-15	0	Bmpr2
1.53858e-19	0.28849	0.682	0.54	2.36433e-15	0	Map3k20
1.79564e-19	0.287743	0.828	0.714	2.75936e-15	0	Lars2
1.87564e-19	0.279764	0.646	0.508	2.88229e-15	0	Gbf1
2.13556e-19	0.293266	0.839	0.75	3.28171e-15	0	Tra2b
2.88744e-19	-0.33016	0.857	0.925	4.43713e-15	0	Uqcrb
3.90343e-19	0.358699	0.432	0.274	5.9984e-15	0	Ahr
3.95593e-19	0.250504	0.507	0.335	6.07908e-15	0	Tiam2
5.33921e-19	0.272266	0.773	0.656	8.20477e-15	0	Kmt2a
6.37726e-19	0.293497	0.626	0.47	9.79994e-15	0	Herc1
6.80957e-19	0.265468	0.568	0.407	1.04643e-14	0	Dab2ip
7.41181e-19	0.290437	0.592	0.429	1.13897e-14	0	Auts2
8.33556e-19	-0.268563	0.998	0.997	1.28093e-14	0	Cox7c
8.77434e-19	0.287248	0.483	0.323	1.34835e-14	0	Mex3b
9.64804e-19	0.267109	0.833	0.769	1.48261e-14	0	Huwe1
9.8291e-19	0.349214	0.728	0.622	1.51044e-14	0	Creb3l1
1.15871e-18	-0.399468	0.442	0.601	1.7806e-14	0	Basp1
1.29124e-18	0.262411	0.966	0.922	1.98424e-14	0	Iqgap1
1.43758e-18	-0.522265	0.869	0.92	2.20913e-14	0	Tm4sf1
1.50618e-18	0.281286	0.565	0.403	2.31455e-14	0	Fmr1
1.68237e-18	-0.295409	0.675	0.78	2.5853e-14	0	Prelid1
2.06225e-18	0.298281	0.96	0.933	3.16905e-14	0	Id1
2.43772e-18	0.268843	0.914	0.857	3.74605e-14	0	Calu
2.80238e-18	0.26434	0.803	0.716	4.30642e-14	0	Ash1l
3.10355e-18	0.255548	0.911	0.843	4.76923e-14	0	Cttn
3.35286e-18	0.311537	0.566	0.413	5.15234e-14	0	Afdn
4.4296e-18	0.257305	0.301	0.165	6.80697e-14	0	Fas
4.6644e-18	0.281268	0.993	0.993	7.16778e-14	0	Hnrnpa3
5.12496e-18	0.286152	0.827	0.733	7.87553e-14	0	Eif4a2
6.42266e-18	-0.393851	0.446	0.578	9.8697e-14	0	Pdlim1
6.7822e-18	0.295685	0.998	0.984	1.04222e-13	0	Sparc
8.38191e-18	0.253015	0.785	0.657	1.28805e-13	0	Usp9x
1.07077e-17	-0.281103	0.583	0.719	1.64545e-13	0	Mrps18a
1.15926e-17	0.379789	0.757	0.668	1.78143e-13	0	Dusp5
1.48883e-17	0.28236	0.579	0.42	2.28788e-13	0	Chst2
1.76437e-17	0.294899	0.815	0.703	2.71131e-13	0	Dnajc21
1.80449e-17	0.285419	0.468	0.317	2.77297e-13	0	Plxdc2
1.8531e-17	0.288144	0.716	0.581	2.84766e-13	0	Sdc2
2.11623e-17	-0.319996	0.791	0.877	3.25201e-13	0	Gsto1
2.44956e-17	0.42345	0.731	0.64	3.76425e-13	0	Btg2
2.63471e-17	0.282462	0.741	0.624	4.04875e-13	0	Serpine1
2.9429e-17	0.262933	0.813	0.716	4.52235e-13	0	Aebp2
3.08695e-17	0.257399	0.904	0.86	4.74372e-13	0	Rock1
3.44392e-17	0.259562	0.87	0.781	5.29227e-13	0	Atp1a1
3.53428e-17	-0.403457	0.786	0.828	5.43113e-13	0	Capg
4.48942e-17	-0.340416	0.302	0.438	6.8989e-13	0	Tkt
4.94373e-17	-0.284958	0.574	0.709	7.59702e-13	0	Mrps36
5.6173e-17	0.270258	0.717	0.586	8.6321e-13	0	Igf1r
8.10688e-17	0.345797	0.87	0.816	1.24578e-12	0	Sox9
8.5933e-17	0.252946	0.578	0.428	1.32053e-12	0	Ctnnd1
9.04398e-17	0.259404	0.829	0.74	1.38979e-12	0	Thoc2
9.56405e-17	-0.455356	0.22	0.351	1.46971e-12	0	Slc38a9
1.13474e-16	0.270797	0.811	0.721	1.74375e-12	0	Frmd6
1.18077e-16	0.281634	0.682	0.551	1.81449e-12	0	Slk
1.26751e-16	0.371401	0.672	0.568	1.94778e-12	0	Pdk4
1.3181e-16	0.274459	0.539	0.386	2.02552e-12	0	Nav1
1.37202e-16	0.268426	0.854	0.775	2.10838e-12	0	Cux1
1.6007e-16	0.25016	0.502	0.346	2.4598e-12	0	Nfib
1.80019e-16	0.26398	0.692	0.566	2.76635e-12	0	Gpc1
2.19734e-16	-0.256188	0.925	0.949	3.37666e-12	0	Tbca
2.34773e-16	0.254061	0.86	0.774	3.60775e-12	0	Prpf38b
2.40435e-16	0.271667	0.877	0.803	3.69476e-12	0	Asap1
2.89595e-16	-0.255401	0.947	0.965	4.45021e-12	0	Ndufab1
2.97382e-16	-0.616293	0.651	0.742	4.56987e-12	0	Fn1
3.44063e-16	0.289132	0.992	0.965	5.28721e-12	0	Hmga2
3.54912e-16	0.280757	0.789	0.706	5.45393e-12	0	Plod2
4.49124e-16	0.273989	0.739	0.643	6.9017e-12	0	Ccdc186
5.80517e-16	0.302133	0.697	0.59	8.9208e-12	0	Tnip1
6.05404e-16	-0.521172	0.218	0.343	9.30324e-12	0	Sorbs2
7.0632e-16	0.258693	0.786	0.706	1.0854e-11	0	Birc6
8.1684e-16	0.298716	0.77	0.682	1.25524e-11	0	Pdcd4
8.38792e-16	0.258869	0.92	0.879	1.28897e-11	0	Junb
1.12867e-15	0.274178	0.686	0.555	1.73443e-11	0	Tcf7l2
1.15675e-15	-0.275009	0.978	0.986	1.77758e-11	0	Cdkn2a
1.24998e-15	-0.43417	0.037	0.128	1.92085e-11	0	Lce1g
1.35355e-15	-0.707338	0.668	0.749	2.07999e-11	0	Gpbp1
1.50719e-15	0.267177	0.603	0.458	2.3161e-11	0	Fam20c
1.6546e-15	-0.304084	0.831	0.902	2.54263e-11	0	Jpt1
1.8486e-15	0.280136	0.728	0.609	2.84074e-11	0	Six1
2.06793e-15	0.264328	0.606	0.471	3.17778e-11	0	Ext1
3.17516e-15	0.251398	0.506	0.366	4.87927e-11	0	Fam13b
3.55095e-15	0.301897	0.626	0.509	5.45675e-11	0	Sh3bp5
3.55438e-15	0.299608	0.637	0.52	5.46201e-11	0	Secisbp2l
3.67207e-15	0.264289	0.55	0.413	5.64287e-11	0	Six4
5.05381e-15	0.311329	0.34	0.211	7.76619e-11	0	Igfbp3
5.67464e-15	-0.290512	0.819	0.88	8.72021e-11	0	Bola2
7.08638e-15	0.28711	0.686	0.593	1.08896e-10	0	Myo1e
7.35237e-15	-0.265393	0.795	0.861	1.12984e-10	0	B2m
8.28397e-15	-0.470972	0.564	0.666	1.273e-10	0	Tmem37
1.06509e-14	0.266763	0.464	0.325	1.63672e-10	0	Tshz1
1.2728e-14	0.255503	0.772	0.689	1.95591e-10	0	Hs2st1
1.89669e-14	0.466797	0.279	0.16	2.91464e-10	0	Ccl17
2.05828e-14	-0.417471	0.648	0.523	3.16296e-10	0	Ttn
2.08139e-14	0.270879	0.671	0.552	3.19848e-10	0	Taf15
2.62004e-14	0.307489	0.55	0.415	4.02622e-10	0	Snai2
3.00587e-14	0.292087	0.802	0.736	4.61913e-10	0	Prrx1
4.13364e-14	0.346309	0.663	0.558	6.35216e-10	0	Acta2
4.54865e-14	-0.279883	0.75	0.822	6.98992e-10	0	Hsbp1
5.47212e-14	-0.268529	0.749	0.839	8.40901e-10	0	Rala
6.80093e-14	0.256665	0.537	0.4	1.0451e-09	0	Smc5
7.55599e-14	0.259809	0.292	0.176	1.16113e-09	0	Fmo1
7.70276e-14	0.295772	0.922	0.878	1.18368e-09	0	Nfkbia
7.96711e-14	0.25488	0.85	0.8	1.22431e-09	0	Slc38a2
8.31522e-14	-1.29559	0.824	0.877	1.2778e-09	0	Plk2
8.42107e-14	0.27391	0.481	0.349	1.29407e-09	0	Gm14636
8.48716e-14	0.409458	0.492	0.365	1.30422e-09	0	Egr1
9.04939e-14	-0.291905	0.954	0.975	1.39062e-09	0	Fam162a
1.40632e-13	-0.265725	0.759	0.841	2.1611e-09	0	Rnh1
1.46688e-13	0.258766	0.407	0.281	2.25415e-09	0	Dusp6
1.82736e-13	0.261169	0.594	0.464	2.8081e-09	0	Rai14
2.07696e-13	0.294084	0.332	0.21	3.19167e-09	0	Hist1h3e
3.31797e-13	-0.309891	0.103	0.206	5.09873e-09	0	Mustn1
3.4293e-13	-0.300672	0.833	0.906	5.26981e-09	0	Psmd7
4.14964e-13	0.693446	0.426	0.306	6.37676e-09	0	Hist2h2ac
4.59075e-13	0.314156	0.721	0.648	7.05461e-09	0	Ezr
4.73056e-13	-0.338541	0.491	0.587	7.26945e-09	0	Pdlim7
1.14969e-12	0.327392	0.421	0.296	1.76673e-08	0	Hist1h1c
1.27906e-12	0.287768	0.598	0.482	1.96553e-08	0	Prrg4
1.38427e-12	-0.264458	0.192	0.306	2.1272e-08	0	Alox5
1.62816e-12	-0.407646	0.267	0.383	2.502e-08	0	Alcam
1.86588e-12	-0.256201	0.615	0.707	2.8673e-08	0	Timm10b
2.7112e-12	0.279482	0.933	0.9	4.1663e-08	0	Nfe2l2
3.05056e-12	0.303002	0.635	0.526	4.6878e-08	0	Col3a1
3.27659e-12	-0.259794	0.43	0.531	5.03514e-08	0	Trappc2l
3.50535e-12	0.257807	0.722	0.63	5.38668e-08	0	Otud4
4.31708e-12	-0.625526	0.428	0.526	6.63405e-08	0	Il6st
5.38739e-12	-0.282918	0.588	0.686	8.2788e-08	0	S100a13
6.06151e-12	0.2576	0.699	0.606	9.31472e-08	0	Klf5
6.43241e-12	0.387833	0.905	0.874	9.88469e-08	0	Thbs1
7.54865e-12	-0.49088	0.327	0.429	1.16e-07	0	Mier3
9.68473e-12	-0.257694	0.712	0.786	1.48825e-07	0	Taf10
1.64309e-11	0.253873	0.48	0.362	2.52494e-07	0	Efnb2
2.03322e-11	0.297188	0.81	0.768	3.12445e-07	0	Nudt4
2.77852e-11	0.393812	0.686	0.62	4.26976e-07	0	Cebpd
3.03761e-11	-0.597356	0.085	0.17	4.6679e-07	0	Cthrc1
3.14866e-11	0.263853	0.54	0.428	4.83855e-07	0	Arhgap29
4.71646e-11	-0.259256	0.674	0.761	7.24779e-07	0	Cd9
5.71988e-11	0.273409	0.532	0.419	8.78974e-07	0	Enho
5.91162e-11	-0.38883	0.117	0.211	9.08438e-07	0	Ly6a
1.15914e-10	0.312799	0.751	0.69	1.78126e-06	0	Tmpo
1.17717e-10	-0.269779	0.747	0.815	1.80895e-06	0	Map1lc3b
1.65211e-10	-0.263392	0.571	0.665	2.5388e-06	0	Fkbp11
3.5646e-10	0.64783	0.627	0.55	5.47772e-06	0	Hist1h1e
5.49432e-10	0.275262	0.345	0.24	8.44313e-06	0	Kif23
8.82429e-10	-0.267486	0.183	0.278	1.35603e-05	0	Apbb1ip
1.13779e-09	-0.294633	0.626	0.696	1.74845e-05	0	Gsn
1.53759e-09	0.425726	0.524	0.431	2.36282e-05	0	Hist1h4d
2.26032e-09	-0.301928	0.372	0.478	3.47344e-05	0	Cavin2
4.53324e-09	0.431231	0.677	0.618	6.96623e-05	0	Tnfaip2
7.99654e-09	-0.377005	0.567	0.652	0.000122883	0	Blvrb
1.15558e-08	-0.468837	0.435	0.299	0.000177578	0	Tnnt1
1.18308e-08	0.462141	0.9	0.88	0.000181804	0	Cxcl1
1.41267e-08	-0.263587	0.585	0.655	0.000217085	0	Cyb5a
3.64082e-08	-0.310685	0.567	0.636	0.000559485	0	Popdc3
3.75147e-08	0.273777	0.769	0.731	0.000576489	0	Resf1
5.67214e-08	-0.255651	0.978	0.961	0.000871638	0	Cited2
8.86477e-08	0.266565	0.157	0.093	0.00136225	0	Hist1h1a
1.07931e-07	-0.268247	0.551	0.612	0.00165858	0	Pold4
1.11248e-07	-0.251162	0.22	0.304	0.00170955	0	Slc7a11
1.42267e-07	-0.270269	0.265	0.353	0.00218622	0	Sgk1
1.89217e-07	0.260212	0.157	0.095	0.0029077	0	Hist2h2bb
2.32146e-07	0.260308	0.305	0.221	0.00356739	0	Rorb
2.50469e-07	0.288262	0.187	0.121	0.00384896	0	Kif11
3.7114e-07	-0.334107	0.815	0.839	0.0057033	0	Plin2
4.43999e-07	-0.258902	0.102	0.166	0.00682294	0	Lsp1
5.95626e-07	-0.298794	0.989	0.981	0.00915299	0	Des
1.2524e-06	0.620227	0.27	0.206	0.0192457	0	Mki67
1.93055e-06	-0.295748	0.906	0.909	0.0296668	0	Gclm
5.3568e-06	-0.390353	0.258	0.328	0.082318	0	Hspb8
9.96356e-06	0.471807	0.537	0.449	0.15311	0	Gm26917
1.58523e-05	-0.344067	0.675	0.721	0.243602	0	Svbp
2.11853e-05	-1.23537	0.062	0.107	0.325554	0	Tnni1
2.37299e-05	0.312239	0.402	0.34	0.364657	0	Atad2
0.00619814	0.47745	0.124	0.093	1	0	Ccl20
0.000537403	-0.589102	0.399	0.436	1	0	Ccn2
0.00030062	-0.486177	0.249	0.291	1	0	G0s2
0.00118956	-0.402652	0.302	0.346	1	0	Gdf15
0.000157992	0.373474	0.195	0.148	1	0	Hist1h3c
0.00105427	-0.271452	0.144	0.192	1	0	Igfbp2
0.00102851	-0.349961	0.153	0.201	1	0	Il11
0.00264604	0.291295	0.434	0.399	1	0	Smc2
0.000176221	0.432586	0.523	0.486	1	0	Smc4
0.00150292	-0.619465	0.14	0.181	1	0	Stmn2
0.000191035	-1.37497	0.082	0.123	1	0	Tnnt3
0.000980814	0.42769	0.306	0.259	1	0	Top2a

## Sheet: PSC3
p_val	avg_log2FC	pct.1	pct.2	p_val_adj	cluster	gene
7.10183e-168	2.29661	0.91	0.547	1.09134e-163	2	Mtrex
2.32344e-163	2.66164	0.978	0.843	3.57044e-159	2	Gpx8
9.50597e-154	1.92843	0.89	0.492	1.46078e-149	2	Dhx29
4.43605e-153	1.44334	0.813	0.293	6.81688e-149	2	Mier3
2.78658e-150	1.74986	0.946	0.667	4.28214e-146	2	Gpbp1
3.36597e-150	1.7327	0.862	0.403	5.17249e-146	2	Il6st
1.27759e-140	1.90056	0.871	0.434	1.96327e-136	2	Plpp1
4.09173e-139	2.79749	0.951	0.836	6.28776e-135	2	Plk2
1.84066e-126	1.20947	0.693	0.205	2.82854e-122	2	Sorbs2
6.51455e-124	1.13529	0.688	0.213	1.00109e-119	2	Slc38a9
1.11334e-121	1.52674	0.94	0.655	1.71088e-117	2	Fn1
2.16965e-106	0.93226	0.981	0.773	3.3341e-102	2	Capg
1.2983e-102	0.653606	1	1	1.9951e-98	2	Ftl1
6.31865e-102	-0.655349	1	1	9.70986e-98	2	Ppp1r14b
1.03042e-99	0.811673	0.998	0.945	1.58345e-95	2	Anxa5
4.17341e-97	0.766462	0.757	0.302	6.41328e-93	2	Tkt
1.37846e-95	0.923985	0.931	0.61	2.11828e-91	2	Gsn
1.44085e-91	0.749204	0.994	0.987	2.21415e-87	2	Pgk1
2.40791e-90	0.648336	0.538	0.147	3.70024e-86	2	Slc16a3
9.6346e-90	0.887732	0.85	0.456	1.48055e-85	2	Pdlim1
3.51566e-84	1.03898	0.456	0.112	5.40251e-80	2	Ly6a
2.10751e-81	0.639675	1	1	3.23861e-77	2	Mif
2.67659e-81	1.68379	0.718	0.353	4.11312e-77	2	Ccn2
6.91725e-81	0.596517	0.449	0.11	1.06297e-76	2	Map3k1
1.48996e-80	1.14824	0.826	0.47	2.28963e-76	2	Fbln2
2.04801e-78	-1.6079	0.355	0.766	3.14717e-74	2	Sct
1.52652e-76	0.540855	0.998	0.993	2.3458e-72	2	Msn
5.33125e-76	0.771309	0.583	0.201	8.19253e-72	2	Slc7a11
7.29781e-76	0.651591	0.994	0.993	1.12145e-71	2	Psmd8
8.85569e-76	0.767908	1	0.996	1.36085e-71	2	Esd
4.1853e-75	0.593549	0.417	0.101	6.43154e-71	2	Cda
7.37781e-74	0.54085	0.357	0.071	1.13375e-69	2	Siglecg
9.47992e-72	0.593279	1	0.996	1.45678e-67	2	Eno1
6.63768e-70	0.691874	0.525	0.177	1.02001e-65	2	Apbb1ip
6.61368e-69	0.943819	0.957	0.8	1.01632e-64	2	Plin2
3.62516e-68	0.482549	0.284	0.045	5.57078e-64	2	Lilr4b
4.01445e-68	-1.0004	0.729	0.946	6.16901e-64	2	Id3
5.15282e-67	0.876588	0.594	0.242	7.91833e-63	2	Sfrp2
5.88739e-67	0.95404	0.75	0.413	9.04715e-63	2	Pde4d
3.4826e-66	-0.868132	0.865	0.974	5.35172e-62	2	Myod1
1.29012e-65	0.81655	0.998	0.97	1.98253e-61	2	Hspb1
3.25223e-65	0.940542	0.95	0.857	4.9977e-61	2	Anxa3
1.22867e-64	0.674216	0.849	0.506	1.8881e-60	2	Ptprk
2.17264e-62	0.70198	0.804	0.46	3.3387e-58	2	Hk2
5.82648e-62	0.511267	0.535	0.19	8.95355e-58	2	Creb5
8.72005e-62	0.626477	0.963	0.893	1.34001e-57	2	Tpi1
1.58885e-61	-0.552684	1	1	2.44159e-57	2	mt-Co1
4.07932e-60	0.704884	1	0.994	6.2687e-56	2	Txnrd1
5.67304e-60	0.953731	0.606	0.282	8.71776e-56	2	Nrcam
6.22112e-60	0.625608	0.703	0.345	9.56e-56	2	Cpe
7.55279e-60	0.637392	0.477	0.159	1.16064e-55	2	Uchl1
4.21756e-59	0.792918	0.28	0.052	6.48112e-55	2	Lce1g
4.96816e-59	-0.379454	1	1	7.63456e-55	2	mt-Co2
2.10642e-58	-0.935882	0.406	0.768	3.23694e-54	2	Npnt
2.26866e-57	-0.40918	1	1	3.48625e-53	2	mt-Atp6
3.42117e-57	0.599348	0.996	0.98	5.25731e-53	2	Cdkn2a
8.86064e-57	-0.632781	1	1	1.36161e-52	2	Gm42418
1.26291e-56	0.495424	0.387	0.111	1.94071e-52	2	Cpne4
1.57332e-56	-1.14945	0.671	0.885	2.41772e-52	2	Neb
1.61319e-56	0.6974	0.987	0.954	2.47898e-52	2	Sqstm1
2.26293e-56	-0.710493	0.996	0.999	3.47745e-52	2	Tpm1
2.9986e-55	0.760787	0.501	0.186	4.60795e-51	2	Lox
3.63419e-55	-0.531113	1	1	5.58466e-51	2	Sh3glb1
5.73805e-55	0.460157	0.426	0.136	8.81766e-51	2	Sema3c
1.07286e-53	0.858745	0.817	0.585	1.64866e-49	2	Tmem37
1.29295e-53	0.493535	0.471	0.17	1.98688e-49	2	Nnmt
8.79855e-53	0.364687	0.219	0.034	1.35207e-48	2	Ly6c1
1.14226e-52	0.482973	0.413	0.132	1.75531e-48	2	Ebf1
2.29502e-51	0.466337	0.998	0.996	3.52676e-47	2	Pgam1
8.0401e-51	1.15203	0.583	0.271	1.23552e-46	2	Gdf15
1.65453e-50	0.633668	0.993	0.962	2.54252e-46	2	Fam162a
2.0641e-50	0.58126	0.815	0.523	3.1719e-46	2	Tuba4a
2.35598e-50	0.726551	0.72	0.416	3.62044e-46	2	Ecm1
2.80921e-50	0.315267	0.279	0.061	4.31691e-46	2	Acsbg1
3.5817e-50	-0.791296	0.871	0.96	5.504e-46	2	Id1
8.13605e-50	0.378687	0.387	0.118	1.25027e-45	2	Mustn1
2.008e-49	0.622488	0.886	0.686	3.0857e-45	2	Pgd
2.49783e-49	0.777363	0.976	0.965	3.83842e-45	2	Cited2
8.86594e-49	0.429524	0.467	0.176	1.36243e-44	2	Mcub
3.23477e-48	0.739529	0.985	0.94	4.97087e-44	2	Cryab
5.94169e-48	-0.881297	0.649	0.886	9.13059e-44	2	Sox11
3.77039e-47	-0.623968	0.826	0.976	5.79396e-43	2	Col18a1
1.17617e-46	0.520528	0.966	0.877	1.80742e-42	2	Zwint
1.75702e-46	0.310529	1	1	2.70002e-42	2	Gapdh
1.99703e-46	0.498524	0.841	0.583	3.06884e-42	2	Ftl1-ps1
3.10529e-46	0.794291	0.994	0.97	4.77189e-42	2	Cst6
1.20281e-45	0.313004	0.267	0.062	1.84835e-41	2	3300005D01Rik
1.39395e-45	0.659513	0.57	0.262	2.14208e-41	2	Sgk1
1.74859e-45	0.454584	0.609	0.286	2.68706e-41	2	Nav3
2.35045e-45	0.619084	0.983	0.96	3.61194e-41	2	Ccnd2
3.00505e-45	0.367542	0.318	0.09	4.61786e-41	2	Camk1d
2.39785e-44	-1.63349	0.097	0.407	3.68478e-40	2	Tnnt1
2.7003e-44	0.643304	0.617	0.322	4.14954e-40	2	Srxn1
3.71126e-44	0.445178	1	0.999	5.70309e-40	2	Vim
8.01027e-44	0.279181	0.196	0.033	1.23094e-39	2	Nt5e
8.5532e-44	0.733849	0.669	0.36	1.31437e-39	2	Akap12
2.1882e-42	0.458982	0.693	0.392	3.3626e-38	2	Pfkl
2.5691e-42	-2.14629	0.228	0.53	3.94793e-38	2	Tnnc1
4.12646e-42	0.305914	0.161	0.021	6.34113e-38	2	Postn
4.19714e-42	-1.2077	0.17	0.489	6.44974e-38	2	Aqp5
8.27664e-42	0.485559	0.994	0.953	1.27187e-37	2	Arpc1b
9.59347e-42	0.257594	0.176	0.027	1.47423e-37	2	Ccbe1
1.1019e-41	-0.608097	0.955	0.985	1.69329e-37	2	Ncam1
1.97939e-41	-1.02206	0.331	0.602	3.04173e-37	2	Hes6
2.51362e-41	0.962914	0.469	0.199	3.86267e-37	2	Grem1
2.59469e-41	-0.658918	0.563	0.802	3.98726e-37	2	Socs2
3.24726e-41	0.694864	0.957	0.91	4.99006e-37	2	Taldo1
4.61711e-41	0.661891	0.576	0.286	7.09511e-37	2	Alcam
5.1063e-41	0.476731	0.796	0.505	7.84685e-37	2	Ly6e
5.55537e-41	-0.496588	0.964	0.994	8.53693e-37	2	Prkar1a
1.47145e-40	0.770854	0.832	0.61	2.26117e-36	2	Gng11
1.7886e-40	0.576585	0.916	0.72	2.74853e-36	2	Dcbld2
2.10482e-40	0.297399	1	1	3.23448e-36	2	Serf2
2.18918e-40	-0.637695	0.546	0.79	3.36412e-36	2	Dnajc21
2.91922e-40	0.41318	0.998	0.989	4.48596e-36	2	Sec61b
1.21369e-39	0.472599	0.624	0.329	1.86507e-35	2	Vat1
1.48671e-39	0.307973	0.219	0.048	2.28463e-35	2	Krt19
1.41509e-38	0.902681	0.972	0.885	2.17457e-34	2	Tm4sf1
2.60636e-38	0.484164	0.467	0.206	4.0052e-34	2	Filip1l
2.8338e-38	0.544302	0.974	0.951	4.3547e-34	2	Tubb5
3.97639e-38	0.414795	0.488	0.21	6.11052e-34	2	Lpl
3.98575e-38	-0.89703	0.434	0.712	6.1249e-34	2	Crip1
4.28339e-38	0.51313	1	0.997	6.58229e-34	2	Atp6v1g1
5.71322e-38	0.270878	1	1	8.7795e-34	2	Rps12
7.53949e-38	0.47929	0.372	0.14	1.15859e-33	2	Dusp1
9.14963e-38	0.501388	0.94	0.824	1.40602e-33	2	Gsto1
1.14004e-37	0.410586	0.432	0.18	1.75191e-33	2	Fstl3
2.02608e-37	0.556664	0.95	0.88	3.11347e-33	2	Tuba1a
2.24615e-37	0.405691	0.249	0.067	3.45166e-33	2	Gm41724
3.25722e-37	0.812356	0.946	0.922	5.00537e-33	2	S100a4
6.04858e-37	0.433598	0.991	0.952	9.29486e-33	2	Rhoc
1.32806e-36	0.31786	0.357	0.129	2.04083e-32	2	Tpd52
1.38105e-36	0.544714	0.912	0.762	2.12227e-32	2	Serpinb6a
1.62476e-36	0.401472	0.649	0.359	2.49677e-32	2	Ptprs
1.57054e-35	0.434494	0.596	0.321	2.41345e-31	2	Ephx1
2.68123e-35	0.56073	0.929	0.81	4.12025e-31	2	Ctsb
3.9691e-35	0.853882	0.785	0.583	6.09931e-31	2	Blvrb
1.28916e-34	0.529416	0.65	0.373	1.98104e-30	2	Plau
1.76248e-34	0.442766	0.628	0.362	2.70841e-30	2	Ctsa
1.89338e-34	-0.837877	0.043	0.292	2.90956e-30	2	Mest
2.57199e-34	0.438103	0.983	0.984	3.95238e-30	2	Des
3.31865e-34	0.30723	0.254	0.074	5.09977e-30	2	Thbs2
1.12187e-33	0.294823	1	1	1.72398e-29	2	Hsp90aa1
2.30493e-33	0.48298	0.479	0.232	3.54199e-29	2	Loxl2
2.7088e-33	0.316754	0.998	1	4.16261e-29	2	Nme1
2.81173e-33	0.35103	0.579	0.305	4.32079e-29	2	Sestd1
3.79332e-33	-0.640914	0.826	0.921	5.8292e-29	2	Slc6a6
5.5488e-33	-0.556745	0.591	0.793	8.52683e-29	2	Lars2
6.15885e-33	0.451255	0.987	0.982	9.4643e-29	2	Nes
6.72217e-33	0.426194	0.757	0.481	1.033e-28	2	Lasp1
7.09861e-33	0.37632	0.467	0.214	1.09084e-28	2	Nrp2
7.34098e-33	0.488507	0.996	0.975	1.12809e-28	2	Anxa1
7.62857e-33	0.444808	0.789	0.56	1.17228e-28	2	Plpp2
8.66246e-33	0.338445	0.434	0.192	1.33116e-28	2	Htatip2
1.29253e-32	-1.39877	0.394	0.65	1.98623e-28	2	Igfbp5
2.08393e-32	0.351419	0.998	0.996	3.20238e-28	2	Clic1
3.39494e-32	0.372389	0.548	0.286	5.21701e-28	2	Ubash3b
4.87422e-32	0.415771	0.688	0.42	7.49022e-28	2	Rhoq
5.86604e-32	0.923116	0.514	0.264	9.01434e-28	2	Serpinb2
1.3103e-31	0.352657	0.996	0.994	2.01353e-27	2	Dbi
1.75987e-31	0.432263	0.837	0.622	2.70439e-27	2	Ostf1
1.99539e-31	0.308272	1	1	3.06631e-27	2	Txn1
2.16459e-31	0.446492	0.847	0.661	3.32633e-27	2	Capn2
6.32511e-31	-0.308993	1	0.999	9.7198e-27	2	H3f3a
6.6574e-31	0.468222	0.591	0.341	1.02304e-26	2	Cbr3
8.19821e-31	-0.494363	0.576	0.791	1.25982e-26	2	Crlf1
9.58162e-31	0.400571	0.452	0.218	1.47241e-26	2	Upp1
2.04804e-30	0.506399	0.794	0.592	3.14722e-26	2	Fkbp11
5.3831e-30	-0.581258	0.94	0.985	8.27221e-26	2	Peg3
5.64774e-30	0.262995	0.264	0.087	8.67888e-26	2	Cela1
8.04181e-30	0.552099	0.796	0.586	1.23579e-25	2	1700012B09Rik
1.12536e-29	0.340468	0.508	0.261	1.72934e-25	2	P4ha2
1.27051e-29	-0.267537	1	1	1.9524e-25	2	Ndufa4
1.36107e-29	0.287462	0.379	0.16	2.09156e-25	2	Lhfp
1.43625e-29	-0.295286	1	1	2.20709e-25	2	mt-Co3
1.64083e-29	0.410431	1	0.999	2.52147e-25	2	Ldha
1.8002e-29	0.563268	0.925	0.812	2.76637e-25	2	Tnc
1.94461e-29	-0.250714	1	1	2.98828e-25	2	Eif1
1.97618e-29	0.380145	0.606	0.353	3.03679e-25	2	Creg1
2.20986e-29	0.383382	0.69	0.424	3.39589e-25	2	Pnp
2.44642e-29	-0.417901	0.931	0.972	3.75942e-25	2	Ptp4a2
2.54009e-29	-0.571913	0.673	0.82	3.90335e-25	2	Myo10
2.57421e-29	0.254796	0.2	0.052	3.95579e-25	2	Pappa
4.60438e-29	0.377654	0.596	0.345	7.07555e-25	2	Gusb
4.75717e-29	0.498882	0.658	0.401	7.31035e-25	2	Aebp1
4.93732e-29	-0.507849	0.957	0.989	7.58717e-25	2	Chrna1
6.58835e-29	-0.52741	0.514	0.715	1.01243e-24	2	Itga7
8.11166e-29	0.294382	0.342	0.137	1.24652e-24	2	Loxl3
9.28897e-29	-0.784946	0.097	0.332	1.42744e-24	2	C1qtnf3
2.74594e-28	0.469791	0.815	0.612	4.21968e-24	2	S100a13
3.78711e-28	0.447877	0.602	0.354	5.81966e-24	2	Sacs
4.98132e-28	0.59976	0.727	0.501	7.6548e-24	2	Basp1
5.35157e-28	-0.39686	0.953	0.986	8.22375e-24	2	Eif4g2
7.55234e-28	0.364015	0.473	0.247	1.16057e-23	2	Tmcc3
7.89915e-28	0.400621	0.626	0.372	1.21386e-23	2	Ctsh
8.61632e-28	0.611183	0.641	0.392	1.32407e-23	2	Cavin2
1.09337e-27	0.317736	0.477	0.243	1.68018e-23	2	Slc25a33
1.45414e-27	0.446052	0.925	0.819	2.23458e-23	2	Gpx3
1.56575e-27	0.470347	0.931	0.839	2.40609e-23	2	Psap
2.28463e-27	-0.354745	0.994	1	3.5108e-23	2	Lmna
3.39207e-27	-1.27554	0.436	0.692	5.2126e-23	2	Car3
3.73151e-27	0.446252	0.964	0.952	5.73421e-23	2	Tpm4
5.38053e-27	0.359849	0.837	0.621	8.26826e-23	2	Carhsp1
6.51916e-27	0.397592	0.83	0.6	1.0018e-22	2	Litaf
7.08232e-27	0.259732	0.2	0.057	1.08834e-22	2	Adamts1
1.5543e-26	-0.522564	0.718	0.835	2.3885e-22	2	Atp1a1
1.76018e-26	-0.510278	0.832	0.908	2.70486e-22	2	Junb
1.87399e-26	0.391366	0.925	0.803	2.87976e-22	2	Sap18
2.09909e-26	0.337663	0.493	0.266	3.22567e-22	2	Snx24
2.28753e-26	0.313415	0.587	0.332	3.51524e-22	2	Frrs1
3.62183e-26	0.40755	0.501	0.275	5.56567e-22	2	Klf2
3.67756e-26	0.662907	0.942	0.909	5.65131e-22	2	Hbegf
4.09526e-26	0.286258	1	1	6.29318e-22	2	Pkm
6.88351e-26	0.279236	0.37	0.165	1.05779e-21	2	Cd109
1.17047e-25	0.369753	0.933	0.812	1.79867e-21	2	Vps29
1.23535e-25	-0.459475	0.419	0.648	1.89836e-21	2	Dapk2
1.54266e-25	0.568758	0.985	0.97	2.3706e-21	2	Timp1
1.68205e-25	0.475197	0.742	0.545	2.58481e-21	2	Ddah1
1.84012e-25	-0.81101	0.099	0.318	2.82772e-21	2	Arpp21
1.97442e-25	-0.540767	0.456	0.67	3.03408e-21	2	Sema3e
2.05661e-25	0.411796	0.493	0.272	3.1604e-21	2	Tgfb2
2.98777e-25	0.268142	0.273	0.104	4.59131e-21	2	Gbe1
3.06486e-25	0.292613	0.368	0.169	4.70977e-21	2	Prelid2
3.61896e-25	-0.398549	0.933	0.989	5.56125e-21	2	mt-Nd5
3.84294e-25	0.337798	0.548	0.315	5.90544e-21	2	Angptl2
6.69786e-25	-0.551433	0.727	0.863	1.02926e-20	2	Cd200
6.80636e-25	0.45835	0.946	0.878	1.04593e-20	2	Ckb
9.47306e-25	0.385649	0.875	0.724	1.45573e-20	2	Arpc5
9.74836e-25	0.336894	1	1	1.49803e-20	2	S100a6
1.02967e-24	-0.382161	0.897	0.958	1.58229e-20	2	Rsrc2
1.03647e-24	0.427431	0.86	0.704	1.59274e-20	2	S100a16
1.14267e-24	0.379262	0.701	0.468	1.75594e-20	2	H2-D1
1.25623e-24	0.34384	0.991	0.978	1.93046e-20	2	Tln1
1.299e-24	0.330832	1	0.993	1.99617e-20	2	Anxa2
1.57084e-24	0.366299	0.708	0.487	2.41392e-20	2	Cap1
1.64289e-24	0.283787	0.424	0.211	2.52464e-20	2	Ampd3
1.69476e-24	0.374276	0.501	0.285	2.60434e-20	2	Grn
2.12979e-24	0.33729	0.809	0.596	3.27285e-20	2	Acot7
2.90077e-24	-0.523521	0.654	0.773	4.45761e-20	2	Celf2
5.59892e-24	0.254127	1	0.997	8.60386e-20	2	Actb
6.3032e-24	-0.519757	0.593	0.733	9.68612e-20	2	Ilkap
7.06808e-24	-0.501336	0.893	0.948	1.08615e-19	2	H2afv
8.1693e-24	0.319281	0.688	0.435	1.25538e-19	2	Samd4
8.29122e-24	-0.37647	0.972	0.99	1.27411e-19	2	Arl1
8.35837e-24	-0.277934	0.998	0.999	1.28443e-19	2	Pfdn5
8.45364e-24	-0.360821	0.944	0.975	1.29907e-19	2	Scand1
1.6227e-23	0.252024	0.271	0.106	2.49361e-19	2	Gla
2.04903e-23	-0.347482	0.037	0.224	3.14875e-19	2	Tox2
2.21783e-23	0.364687	0.705	0.482	3.40813e-19	2	Me1
4.10275e-23	-0.338711	0.996	0.998	6.30469e-19	2	Cox7c
4.15251e-23	0.272551	0.428	0.219	6.38116e-19	2	Pgm1
6.54494e-23	0.312888	0.249	0.095	1.00576e-18	2	Tubb3
6.64016e-23	-0.585055	0.133	0.342	1.02039e-18	2	Plagl1
7.52989e-23	0.260351	1	1	1.15712e-18	2	Bsg
1.24399e-22	-0.431369	0.63	0.782	1.91164e-18	2	Msi2
1.46949e-22	0.265427	0.993	0.989	2.25816e-18	2	Clta
1.58476e-22	0.361721	0.935	0.842	2.4353e-18	2	Tuba1c
1.63251e-22	0.318028	0.428	0.226	2.50868e-18	2	Slc2a1
2.8564e-22	-1.13647	0.854	0.91	4.38943e-18	2	Tnnt2
2.87152e-22	0.353462	0.439	0.236	4.41266e-18	2	Pim1
3.32992e-22	0.302534	0.68	0.439	5.11709e-18	2	Mfge8
4.09353e-22	0.272567	0.419	0.217	6.29053e-18	2	Clybl
4.39432e-22	0.294044	0.987	0.968	6.75275e-18	2	Txndc17
4.54353e-22	-0.49494	0.598	0.734	6.98204e-18	2	Cnot6l
4.66125e-22	0.352889	0.731	0.527	7.16294e-18	2	Rras
4.90434e-22	0.458048	0.998	0.996	7.53649e-18	2	Prdx1
6.14662e-22	0.360892	0.488	0.278	9.4455e-18	2	Maoa
6.97121e-22	0.701572	0.836	0.727	1.07127e-17	2	Ier3
7.06896e-22	0.320116	0.621	0.393	1.08629e-17	2	Maff
8.14168e-22	0.404509	0.991	0.981	1.25113e-17	2	Prdx6
1.06133e-21	-0.462334	0.572	0.71	1.63094e-17	2	Arhgef2
1.10775e-21	-0.438467	0.793	0.88	1.70228e-17	2	Runx1
1.54319e-21	0.33954	0.65	0.43	2.37142e-17	2	Dap
1.74536e-21	0.316422	0.48	0.277	2.6821e-17	2	Abcg2
1.80111e-21	-0.380274	0.931	0.981	2.76776e-17	2	Hnrnpa1
2.39688e-21	-1.06774	0.077	0.259	3.68329e-17	2	Igf2
2.76303e-21	-0.468855	0.176	0.383	4.24595e-17	2	Ablim1
3.37464e-21	0.26324	1	0.993	5.18581e-17	2	Park7
3.43771e-21	0.339585	0.893	0.749	5.28272e-17	2	Flnb
3.46554e-21	0.310492	0.69	0.482	5.3255e-17	2	Nadk
3.57838e-21	0.293593	0.649	0.412	5.4989e-17	2	Emp2
4.1396e-21	0.252331	0.232	0.088	6.36133e-17	2	Gpnmb
6.10601e-21	0.270974	0.378	0.187	9.38311e-17	2	Ar
6.29905e-21	0.390254	0.994	0.991	9.67976e-17	2	Lgals3
9.07203e-21	-0.385363	0.727	0.863	1.3941e-16	2	Dmpk
1.05332e-20	0.449101	0.798	0.602	1.61863e-16	2	Tnfaip2
1.17011e-20	0.259092	0.357	0.173	1.79811e-16	2	Tecpr1
1.21294e-20	0.386829	0.6	0.411	1.86392e-16	2	Csrp1
1.33852e-20	0.318893	0.622	0.412	2.05691e-16	2	Xrcc5
1.46882e-20	-0.565693	0.68	0.841	2.25714e-16	2	Fbxo32
1.6009e-20	-0.405667	0.832	0.929	2.4601e-16	2	Smad7
1.616e-20	0.329326	0.559	0.353	2.4833e-16	2	Zfp703
1.71922e-20	0.764336	0.305	0.144	2.64192e-16	2	Igfbp2
1.84433e-20	0.256347	0.359	0.18	2.83418e-16	2	Dipk1a
2.05242e-20	-0.386418	0.699	0.828	3.15396e-16	2	Cux1
2.07647e-20	0.279854	0.221	0.083	3.19091e-16	2	Ccdc80
3.79258e-20	0.319699	0.643	0.428	5.82805e-16	2	Snx18
4.40441e-20	0.344066	0.936	0.872	6.76825e-16	2	Mtpn
5.81353e-20	0.335046	0.864	0.705	8.93366e-16	2	Tes
7.07565e-20	0.435217	0.763	0.599	1.08732e-15	2	Cyb5a
9.04592e-20	-0.342144	0.976	0.988	1.39009e-15	2	Purb
1.01087e-19	0.348621	0.914	0.819	1.5534e-15	2	B2m
1.22668e-19	0.311981	0.6	0.399	1.88503e-15	2	Rbms2
1.25183e-19	0.365885	0.628	0.429	1.92368e-15	2	Tsc22d2
1.27634e-19	0.313774	0.828	0.667	1.96135e-15	2	Sri
1.49741e-19	0.260382	0.114	0.026	2.30106e-15	2	Glipr1
1.68355e-19	-0.635786	0.497	0.628	2.58712e-15	2	Gas6
1.70708e-19	0.328528	0.617	0.419	2.62326e-15	2	Abcc1
1.86547e-19	-0.476275	0.108	0.292	2.86667e-15	2	Igfbp3
1.88652e-19	-0.377825	0.918	0.959	2.89901e-15	2	Phlda3
2.26921e-19	0.303602	0.951	0.907	3.48709e-15	2	Akr1b3
2.50079e-19	0.318862	0.493	0.299	3.84297e-15	2	Fxyd5
2.59388e-19	-0.318742	0.957	0.975	3.98602e-15	2	Csnk1a1
2.85308e-19	0.422962	0.71	0.539	4.38433e-15	2	Fstl1
3.88505e-19	-0.447481	0.335	0.523	5.97016e-15	2	Auts2
3.99683e-19	0.256826	0.469	0.263	6.14192e-15	2	Ptger4
4.24663e-19	0.295195	0.606	0.399	6.5258e-15	2	Smyd2
4.57061e-19	0.314069	0.948	0.919	7.02366e-15	2	Grpel1
4.58484e-19	0.28919	0.6	0.379	7.04553e-15	2	Plaur
6.9667e-19	-0.373323	0.908	0.96	1.07057e-14	2	Tsc22d1
7.01335e-19	-0.353746	0.871	0.915	1.07774e-14	2	Cox14
7.7252e-19	0.386679	0.935	0.901	1.18713e-14	2	Tubb4b
8.19137e-19	0.30031	1	1	1.25877e-14	2	Myl6
8.75858e-19	0.281268	0.968	0.931	1.34593e-14	2	Rap1b
1.24554e-18	-0.358366	0.908	0.947	1.91401e-14	2	Cdh2
1.27746e-18	0.395348	0.869	0.746	1.96308e-14	2	Gchfr
1.60812e-18	-0.574855	0.71	0.793	2.4712e-14	2	Ccnd3
1.62107e-18	0.335445	0.514	0.315	2.4911e-14	2	Csrp2
2.07685e-18	0.271838	0.464	0.275	3.1915e-14	2	Nucb2
2.62364e-18	0.331824	0.505	0.308	4.03175e-14	2	Wincr1
2.83989e-18	0.34675	0.976	0.953	4.36406e-14	2	Cd44
3.19362e-18	0.285189	0.574	0.37	4.90764e-14	2	Comtd1
3.54385e-18	0.307101	0.563	0.373	5.44584e-14	2	Hoxc10
4.73982e-18	-0.296011	0.961	0.981	7.28369e-14	2	Fxr1
4.76853e-18	0.269658	0.452	0.266	7.3278e-14	2	Creb3
4.96129e-18	0.358287	0.875	0.797	7.62402e-14	2	Rnh1
5.51948e-18	-0.319664	0.948	0.98	8.48179e-14	2	Cst3
6.44794e-18	0.297004	0.525	0.33	9.90855e-14	2	Mgst3
7.40101e-18	0.283226	0.594	0.372	1.13731e-13	2	Grb10
7.61222e-18	0.426349	0.783	0.651	1.16977e-13	2	Angptl4
7.71214e-18	-0.297057	0.916	0.974	1.18512e-13	2	Cnpy2
8.15119e-18	0.272478	0.583	0.385	1.25259e-13	2	Lta4h
8.48247e-18	0.261488	0.409	0.232	1.3035e-13	2	Plekho1
9.39394e-18	0.329693	0.794	0.634	1.44357e-13	2	P4ha1
1.11256e-17	0.294678	0.378	0.206	1.70967e-13	2	Metrnl
1.27276e-17	-0.463749	0.68	0.82	1.95585e-13	2	Id2
1.31587e-17	0.323855	0.411	0.236	2.0221e-13	2	Bhlhe40
1.34371e-17	0.262792	0.475	0.286	2.06488e-13	2	Znrf2
1.34746e-17	0.267375	0.994	0.997	2.07064e-13	2	Tmsb4x
1.38319e-17	0.471855	0.286	0.141	2.12555e-13	2	Gsta4
1.68517e-17	-2.76182	0.099	0.263	2.5896e-13	2	Mylpf
1.80032e-17	0.295764	0.748	0.556	2.76655e-13	2	Rsu1
1.97756e-17	0.258834	0.555	0.352	3.03892e-13	2	Ndel1
2.23339e-17	0.286845	0.652	0.454	3.43206e-13	2	Arhgap10
2.58674e-17	0.323279	0.852	0.753	3.97505e-13	2	Mtap
2.90934e-17	0.277189	0.585	0.387	4.47078e-13	2	Cep250
2.98236e-17	0.308444	0.731	0.538	4.583e-13	2	Klf6
3.68406e-17	0.680293	0.366	0.204	5.6613e-13	2	Timp3
4.09567e-17	0.271049	0.727	0.528	6.29382e-13	2	Twf1
4.32086e-17	0.258411	0.955	0.86	6.63987e-13	2	Pin4
4.91601e-17	0.289965	0.679	0.489	7.55443e-13	2	Ergic1
4.98358e-17	-0.390416	0.804	0.884	7.65827e-13	2	Anapc13
5.3044e-17	0.286349	0.673	0.491	8.15127e-13	2	Coro1c
7.30542e-17	-0.765924	0.424	0.637	1.12262e-12	2	Acta2
7.65992e-17	0.275346	0.441	0.262	1.1771e-12	2	Taok3
7.93087e-17	0.278619	0.436	0.258	1.21874e-12	2	Bnip3
8.1752e-17	0.265314	0.671	0.451	1.25628e-12	2	Gxylt2
8.4874e-17	0.273316	0.464	0.278	1.30426e-12	2	St3gal6
8.53665e-17	0.272287	0.819	0.655	1.31183e-12	2	Tubb6
9.35264e-17	0.265561	0.525	0.333	1.43722e-12	2	Tmem205
9.49919e-17	0.406926	0.68	0.518	1.45974e-12	2	Gstm1
1.0634e-16	-0.626671	0.136	0.309	1.63413e-12	2	G0s2
1.14526e-16	0.27143	0.402	0.229	1.75991e-12	2	Mapk13
1.18491e-16	0.293537	0.695	0.498	1.82085e-12	2	Col8a1
1.25152e-16	-0.476342	0.421	0.579	1.92321e-12	2	Slf2
1.25951e-16	0.25275	0.512	0.324	1.93549e-12	2	Sigmar1
2.20339e-16	-0.463019	0.359	0.516	3.38595e-12	2	Tmem47
2.35708e-16	0.265201	0.602	0.415	3.62212e-12	2	2310009B15Rik
2.71595e-16	-0.39752	0.641	0.751	4.17359e-12	2	Retreg1
3.33728e-16	-0.35527	0.974	0.988	5.1284e-12	2	Odc1
3.40191e-16	-0.295912	0.991	0.993	5.22771e-12	2	Sdc4
3.74275e-16	-0.319816	0.893	0.942	5.75149e-12	2	Tulp4
4.03272e-16	-0.375378	0.099	0.258	6.19708e-12	2	Chrng
4.43202e-16	-0.339175	0.972	0.985	6.81068e-12	2	Plec
5.90185e-16	-0.28991	0.884	0.92	9.06938e-12	2	Ndufv2
7.02746e-16	0.454916	0.746	0.595	1.07991e-11	2	Ggct
7.52497e-16	0.256638	0.834	0.672	1.15636e-11	2	Rab11a
8.83093e-16	-0.325582	0.798	0.869	1.35705e-11	2	Cbx1
9.53559e-16	-0.410616	0.551	0.687	1.46533e-11	2	Cirbp
9.54253e-16	0.303275	0.95	0.933	1.4664e-11	2	Zyx
9.88727e-16	-0.409212	0.68	0.78	1.51938e-11	2	Tln2
1.11862e-15	0.3431	0.793	0.655	1.71899e-11	2	Trappc6a
1.18232e-15	-0.312606	0.978	0.996	1.81687e-11	2	Hnrnpa2b1
1.5075e-15	0.264514	0.464	0.285	2.31657e-11	2	Ntn4
1.76291e-15	-0.388707	0.807	0.914	2.70907e-11	2	Nfkbia
1.76417e-15	-0.268922	0.976	0.993	2.71101e-11	2	Sec62
1.91255e-15	0.253055	0.607	0.417	2.93902e-11	2	Aga
1.92677e-15	-0.444726	0.258	0.427	2.96087e-11	2	Rdh5
1.9627e-15	-0.324835	0.972	0.985	3.01608e-11	2	Nucks1
1.99968e-15	0.286951	0.548	0.375	3.07291e-11	2	Glmp
2.43853e-15	0.324254	0.978	0.951	3.74728e-11	2	Eif4ebp1
2.79184e-15	0.299438	0.921	0.846	4.29022e-11	2	Ltbp1
2.89637e-15	0.315999	0.393	0.229	4.45085e-11	2	Thbd
2.97843e-15	0.273681	0.933	0.827	4.57695e-11	2	Bnip3l
3.40633e-15	0.301814	0.725	0.556	5.2345e-11	2	H2-K1
3.49719e-15	0.310296	0.899	0.804	5.37412e-11	2	Eea1
3.75054e-15	0.277644	0.658	0.48	5.76346e-11	2	Wipi2
4.14507e-15	0.262914	0.94	0.918	6.36973e-11	2	Tmem160
4.14894e-15	-0.35829	0.452	0.583	6.37568e-11	2	Gbf1
4.31579e-15	0.263148	0.69	0.499	6.63208e-11	2	Galk1
4.46762e-15	-0.329597	0.095	0.247	6.86539e-11	2	Fmo1
4.87453e-15	-0.377983	0.12	0.273	7.49069e-11	2	Lix1
6.47382e-15	0.25615	0.407	0.244	9.94832e-11	2	Arhgap42
7.04657e-15	-0.295816	0.862	0.937	1.08285e-10	2	Fus
9.7349e-15	0.294523	0.787	0.671	1.49596e-10	2	Degs1
9.93279e-15	-0.481174	0.566	0.678	1.52637e-10	2	Mef2a
9.96892e-15	0.290248	0.74	0.578	1.53192e-10	2	Srm
1.03139e-14	0.30867	0.75	0.592	1.58494e-10	2	Por
1.18086e-14	0.25472	0.981	0.972	1.81462e-10	2	Aurkaip1
1.3035e-14	0.25726	0.993	0.957	2.00309e-10	2	Sh3bgrl3
1.3279e-14	-0.431461	0.064	0.202	2.04058e-10	2	Cox6b2
1.51848e-14	0.388008	0.854	0.748	2.33345e-10	2	Ass1
1.77811e-14	-0.676656	0.127	0.279	2.73243e-10	2	Cavin4
1.91574e-14	0.452262	0.776	0.64	2.94393e-10	2	Serpine1
2.21137e-14	0.269606	0.634	0.457	3.3982e-10	2	Ccn1
2.3988e-14	0.293812	0.77	0.619	3.68623e-10	2	Rhob
2.52457e-14	0.28656	0.905	0.836	3.87951e-10	2	1810058I24Rik
3.62848e-14	-0.252546	0.082	0.225	5.57589e-10	2	Pitx3
4.69918e-14	0.315037	0.598	0.429	7.22123e-10	2	Raph1
4.92035e-14	0.276586	0.936	0.902	7.5611e-10	2	Rars
5.50741e-14	0.300928	0.798	0.635	8.46324e-10	2	Noct
7.33207e-14	0.273758	0.968	0.938	1.12672e-09	2	Higd1a
7.40714e-14	0.272722	0.716	0.535	1.13825e-09	2	Prr13
7.55242e-14	0.285855	0.589	0.423	1.16058e-09	2	Col5a1
8.95846e-14	-0.346457	0.602	0.718	1.37665e-09	2	Antxr2
9.17488e-14	0.259213	0.701	0.52	1.4099e-09	2	Jam2
9.58886e-14	-0.294626	0.817	0.884	1.47352e-09	2	Luc7l2
1.11264e-13	-0.513134	0.331	0.463	1.70979e-09	2	Olfm1
1.1159e-13	-0.29583	0.901	0.926	1.7148e-09	2	Ctnna1
1.14834e-13	0.363789	0.574	0.407	1.76466e-09	2	Sat1
1.32645e-13	-0.353623	0.882	0.922	2.03836e-09	2	Ptms
1.45737e-13	-0.353779	0.279	0.435	2.23954e-09	2	Foxo1
1.46375e-13	0.25822	0.862	0.712	2.24934e-09	2	Ywhah
1.54332e-13	0.347975	0.839	0.776	2.37162e-09	2	Ccn4
1.57487e-13	-0.355534	0.55	0.676	2.4201e-09	2	Six1
1.8601e-13	0.279986	0.645	0.477	2.85841e-09	2	Snx9
1.99136e-13	0.255826	0.974	0.931	3.06013e-09	2	Cdc34
2.08068e-13	0.275921	0.897	0.827	3.19738e-09	2	Ckap4
2.34224e-13	-1.3255	0.021	0.129	3.59932e-09	2	Tnnt3
3.28781e-13	-0.314916	0.923	0.936	5.05238e-09	2	Cnn3
3.31151e-13	-0.404024	0.185	0.333	5.0888e-09	2	Ank1
3.35973e-13	-0.328787	0.574	0.697	5.1629e-09	2	Megf10
3.76336e-13	-0.365772	0.951	0.972	5.78316e-09	2	Eno3
3.8045e-13	-0.260481	0.991	0.999	5.84637e-09	2	mt-Nd3
3.97259e-13	-0.386126	0.817	0.861	6.10467e-09	2	Pkig
4.21735e-13	-0.260919	0.994	0.995	6.48081e-09	2	Prrc2c
5.49017e-13	-0.458806	0.531	0.635	8.43674e-09	2	Acsl3
5.5062e-13	-0.685471	0.198	0.343	8.46137e-09	2	Trbc2
6.13237e-13	-0.306429	0.121	0.261	9.42361e-09	2	Gfra1
6.62174e-13	-0.686244	0.125	0.262	1.01756e-08	2	Mymk
6.69801e-13	-0.330654	0.83	0.895	1.02928e-08	2	Cbx5
6.94256e-13	-0.25807	0.938	0.969	1.06686e-08	2	Sept11
6.96767e-13	-0.579646	0.379	0.532	1.07072e-08	2	Dynap
7.8785e-13	-0.396204	0.471	0.604	1.21069e-08	2	Pcdh7
8.00149e-13	-0.295857	0.843	0.896	1.22959e-08	2	Smc3
9.13991e-13	-0.699603	0.067	0.192	1.40453e-08	2	Mgp
1.01885e-12	0.273773	0.467	0.288	1.56567e-08	2	Fam111a
1.02532e-12	0.250938	0.637	0.473	1.57561e-08	2	Stx8
1.12187e-12	-0.27835	0.944	0.973	1.72398e-08	2	Morf4l2
1.19682e-12	-0.362786	0.587	0.688	1.83916e-08	2	Slc44a2
1.66337e-12	-0.33796	0.579	0.686	2.55611e-08	2	Aig1
1.94002e-12	0.25063	0.671	0.516	2.98122e-08	2	Mmd
1.96867e-12	0.264717	0.979	0.966	3.02526e-08	2	Lamp1
2.05372e-12	-0.464941	0.921	0.962	3.15595e-08	2	Macf1
2.61309e-12	-0.510229	0.622	0.709	4.01554e-08	2	Rasa1
2.92866e-12	-0.316233	0.817	0.884	4.50047e-08	2	Tmem176b
3.10035e-12	-0.382694	0.482	0.591	4.76431e-08	2	Tppp3
3.36442e-12	0.272112	0.955	0.924	5.1701e-08	2	Actn1
4.03886e-12	-0.413039	0.336	0.468	6.20652e-08	2	Ankrd10
4.21112e-12	0.454479	0.886	0.809	6.47123e-08	2	Mt1
4.74985e-12	0.250616	0.921	0.85	7.29909e-08	2	Cdk6
5.76589e-12	-0.259066	0.794	0.902	8.86045e-08	2	Gadd45b
6.13561e-12	0.295722	0.733	0.599	9.42859e-08	2	Flnc
6.17603e-12	-0.32844	0.652	0.731	9.4907e-08	2	Slc4a7
6.62417e-12	0.277329	0.579	0.429	1.01794e-07	2	Ncoa7
6.8816e-12	-0.3611	0.705	0.793	1.0575e-07	2	Psip1
8.38379e-12	-0.491705	0.193	0.326	1.28834e-07	2	Cacng1
8.4436e-12	-0.464652	0.361	0.478	1.29753e-07	2	Slc29a1
8.53601e-12	-0.279204	0.15	0.286	1.31173e-07	2	Eya4
9.63872e-12	-0.285312	0.723	0.798	1.48118e-07	2	Fam204a
1.07939e-11	-0.25932	0.108	0.238	1.6587e-07	2	Kremen1
1.20447e-11	-0.310545	0.602	0.719	1.85091e-07	2	Cebpb
1.41433e-11	-0.319344	0.185	0.32	2.17339e-07	2	Fitm1
1.59864e-11	-0.298799	0.641	0.737	2.45663e-07	2	Hs2st1
2.34735e-11	-0.491261	0.092	0.211	3.60718e-07	2	Fxyd6
2.36798e-11	-0.280819	0.865	0.903	3.63887e-07	2	Atf4
2.50053e-11	-0.277107	0.875	0.903	3.84256e-07	2	Mtch1
2.80865e-11	-0.450032	0.374	0.505	4.31605e-07	2	Cx3cl1
2.81515e-11	0.313787	0.824	0.693	4.32605e-07	2	Fabp5
2.88643e-11	-0.374145	0.043	0.147	4.43558e-07	2	Rbm24
3.03634e-11	-0.315666	0.09	0.213	4.66594e-07	2	Synpo2l
3.13784e-11	-0.444014	0.959	0.988	4.82192e-07	2	Cdkn1a
3.32611e-11	-0.352111	0.507	0.63	5.11124e-07	2	Mthfd2
3.36134e-11	-0.328515	0.667	0.734	5.16538e-07	2	Maged1
3.45671e-11	0.26074	0.987	0.973	5.31193e-07	2	Ctsd
3.46993e-11	-1.65817	0.026	0.121	5.33225e-07	2	H19
3.50811e-11	-0.272421	0.839	0.901	5.39091e-07	2	Eny2
4.05246e-11	-0.282	0.901	0.939	6.22741e-07	2	Marcks
4.59989e-11	-0.34065	0.424	0.529	7.06866e-07	2	St3gal1
4.70534e-11	-0.273596	0.841	0.883	7.23069e-07	2	Rbbp4
5.09264e-11	-0.254426	0.751	0.836	7.82585e-07	2	Luc7l3
5.38322e-11	-0.27068	0.176	0.316	8.2724e-07	2	Nrep
5.92887e-11	-0.36896	0.51	0.633	9.11089e-07	2	St8sia2
7.13038e-11	-0.325976	0.798	0.851	1.09572e-06	2	Rnaset2a
7.37951e-11	-0.26984	0.869	0.936	1.13401e-06	2	Mir100hg
7.43497e-11	-0.258553	0.789	0.846	1.14253e-06	2	Ncor1
8.15926e-11	-1.14572	0.019	0.108	1.25383e-06	2	Tnni1
8.52106e-11	0.551986	0.918	0.906	1.30943e-06	2	Gclm
9.00398e-11	-0.455072	0.432	0.532	1.38364e-06	2	Prss23
1.2893e-10	-0.260243	0.983	0.995	1.98126e-06	2	Anp32b
1.30808e-10	-0.251553	0.112	0.235	2.01013e-06	2	Nid2
1.30968e-10	-0.256375	0.916	0.927	2.01259e-06	2	Eif3f
1.47843e-10	-0.361616	0.998	0.999	2.2719e-06	2	Hmgb1
2.0546e-10	-0.273042	0.159	0.285	3.15731e-06	2	Klf10
2.15591e-10	-0.335983	0.501	0.589	3.31299e-06	2	Tjp1
2.91732e-10	0.307824	0.817	0.744	4.48304e-06	2	Ptgs1
3.13318e-10	-0.309045	0.738	0.807	4.81475e-06	2	Arl6ip5
3.20347e-10	-0.280379	0.738	0.809	4.92278e-06	2	Top2b
3.56939e-10	-0.257944	0.761	0.837	5.48509e-06	2	Atp2a2
3.90459e-10	-0.390485	0.593	0.691	6.00019e-06	2	Btg2
4.21542e-10	-0.273878	0.684	0.784	6.47783e-06	2	mt-Atp8
4.40181e-10	-0.250106	0.039	0.134	6.76427e-06	2	Fibin
4.5191e-10	-0.300496	0.858	0.912	6.9445e-06	2	Zbtb20
4.73317e-10	-0.282476	0.764	0.845	7.27346e-06	2	Asap1
5.44978e-10	0.256976	0.888	0.812	8.37468e-06	2	Ifrd1
5.92899e-10	-0.280861	0.022	0.107	9.11108e-06	2	Gm28653
6.91767e-10	-0.302395	0.572	0.678	1.06304e-05	2	Pcolce2
7.30092e-10	-0.269822	0.856	0.888	1.12193e-05	2	Strn3
8.96991e-10	-0.433068	0.25	0.372	1.37841e-05	2	Hes1
1.15106e-09	-0.283715	0.028	0.114	1.76883e-05	2	Cited1
1.58914e-09	0.376756	0.533	0.39	2.44203e-05	2	Ptgs2
1.84184e-09	-0.266318	0.712	0.785	2.83036e-05	2	Tafa5
2.47176e-09	-0.250095	0.841	0.873	3.79836e-05	2	Rbbp7
2.58439e-09	-0.265954	0.707	0.767	3.97144e-05	2	Ahsa2
2.92935e-09	-0.405757	0.637	0.709	4.50153e-05	2	Prune2
3.28942e-09	-0.291896	0.634	0.704	5.05485e-05	2	Anp32e
4.01056e-09	0.74029	0.389	0.273	6.16303e-05	2	Cxcl2
4.96447e-09	0.251552	0.951	0.936	7.6289e-05	2	Tagln2
5.4303e-09	-0.525774	0.479	0.601	8.34474e-05	2	Hist1h1e
5.99539e-09	-0.264844	0.022	0.1	9.21312e-05	2	Car2
6.41508e-09	-0.287371	0.434	0.537	9.85806e-05	2	Ski
7.29992e-09	-0.277815	0.082	0.181	0.000112178	2	Spats2l
7.6416e-09	-0.270163	0.136	0.249	0.000117428	2	Pnmal2
7.72248e-09	0.2968	0.546	0.424	0.000118671	2	Pfn2
8.24972e-09	0.258236	0.424	0.301	0.000126773	2	Igfbp7
8.60501e-09	-0.299374	0.598	0.667	0.000132233	2	Smim11
1.12108e-08	-0.27426	0.718	0.802	0.000172277	2	Cdon
1.20719e-08	-0.30885	0.525	0.662	0.000185509	2	Bgn
1.2503e-08	-0.29353	0.596	0.666	0.000192134	2	Cxxc5
1.67323e-08	-0.263601	0.441	0.546	0.000257126	2	Herc1
1.71432e-08	0.291662	0.789	0.687	0.00026344	2	Pdpn
1.95945e-08	-0.304008	0.217	0.326	0.000301109	2	Dipk2a
1.96408e-08	-0.32309	0.604	0.669	0.000301821	2	Akap13
4.63059e-08	0.255218	0.136	0.066	0.000711584	2	Slpi
5.18411e-08	-0.326612	0.454	0.547	0.000796643	2	Pdlim2
8.75321e-08	-0.271241	0.441	0.541	0.00134511	2	Cpt1a
1.85317e-07	-0.286349	0.529	0.601	0.00284777	2	Tcf4
1.88243e-07	-0.312609	0.092	0.181	0.00289272	2	Fst
2.29684e-07	0.885752	0.462	0.36	0.00352956	2	Areg
2.65968e-07	0.428594	0.568	0.457	0.00408713	2	Ccl7
2.84406e-07	0.361808	0.72	0.629	0.00437047	2	Hmox1
2.89268e-07	-0.268215	0.613	0.67	0.00444519	2	Vma21
3.08774e-07	-0.578007	0.075	0.155	0.00474493	2	Cthrc1
6.20628e-07	-0.273634	0.194	0.291	0.0095372	2	Gnai1
7.39178e-07	-0.29282	0.996	1	0.0113589	2	Malat1
7.40476e-07	-0.268983	0.452	0.526	0.0113789	2	Erc1
7.59546e-07	-0.322917	0.361	0.452	0.0116719	2	Lrrn1
8.8706e-07	-0.305638	0.058	0.132	0.0136314	2	Ogn
1.03637e-06	-0.278248	0.583	0.653	0.015926	2	Klf5
1.40482e-06	-0.27181	0.521	0.598	0.0215879	2	Nfat5
1.64164e-06	-0.272429	0.364	0.451	0.0252271	2	Sik1
1.70989e-06	-0.268312	0.299	0.39	0.0262759	2	Egln3
2.30113e-06	-0.262126	0.32	0.403	0.0353615	2	Zfp568
3.24759e-06	-0.250288	0.766	0.807	0.0499057	2	Nfkb1
3.71542e-06	0.287893	0.83	0.805	0.0570949	2	Ccl2
8.10013e-06	-0.304953	0.133	0.219	0.124475	2	Ccl17
8.61778e-06	-0.254452	0.086	0.157	0.132429	2	Lsp1
9.32542e-06	-0.286776	0.546	0.594	0.143304	2	Pop4
9.43067e-06	-0.301455	0.402	0.468	0.144921	2	Srpx2
9.82923e-06	0.257133	0.327	0.235	0.151046	2	Inhba
2.12462e-05	-0.300281	0.275	0.357	0.32649	2	Hist1h1c
4.13432e-05	-0.387938	0.914	0.945	0.635321	2	Tpm2
0.000257331	-0.268233	0.092	0.148	1	2	Ccdc141
0.00120088	-0.355102	0.376	0.419	1	2	Egr1
0.00117837	-0.251063	0.516	0.554	1	2	Fyn
0.000890317	-0.343091	0.413	0.476	1	2	Hist1h4d
0.00665244	-0.279492	0.342	0.382	1	2	Hmgn2
0.00338642	0.250352	0.574	0.513	1	2	Msln
0.000150636	-0.42451	0.424	0.493	1	2	Stmn1
0.00849874	-0.311999	0.686	0.709	1	2	Svbp
0.000109187	1.15875	0.262	0.199	1	2	Tagln
0.00302175	-1.10341	0.523	0.579	1	2	Ttn

## Sheet: PSC4
p_val	avg_log2FC	pct.1	pct.2	p_val_adj	cluster	gene
6.16842e-49	1.68533	1	1	9.479e-45	4	Gm42418
1.83364e-24	-0.449221	1	1	2.81776e-20	4	Rps15
5.60888e-22	-0.262152	1	1	8.61917e-18	4	Hsp90ab1
4.28476e-18	0.530584	1	1	6.58439e-14	4	mt-Nd4
9.94098e-18	-0.357582	1	1	1.52763e-13	4	Rps25
1.61882e-17	0.678453	1	0.977	2.48765e-13	4	mt-Nd5
1.73631e-17	-0.349139	1	1	2.66818e-13	4	Rps26
1.74007e-17	-0.443906	1	1	2.67396e-13	4	S100a11
7.44508e-17	-0.334991	1	1	1.14409e-12	4	Rpl31
5.68682e-16	-0.298189	1	1	8.73894e-12	4	Rpl7
9.39796e-16	0.594627	1	0.997	1.44418e-11	4	mt-Nd3
1.35192e-15	-0.281369	1	1	2.07749e-11	4	Rps27a
1.82065e-15	-0.317609	1	1	2.79779e-11	4	Rps8
1.92434e-15	-0.348401	1	1	2.95713e-11	4	Lgals1
2.65958e-15	-0.518966	0.129	0.498	4.08698e-11	4	Hspa14
3.61423e-15	-0.470027	0.075	0.431	5.55398e-11	4	Slco3a1
8.17267e-15	0.397624	1	0.998	1.25589e-10	4	Actb
8.39748e-15	-0.46814	0.156	0.537	1.29044e-10	4	Syap1
9.214e-15	-0.392296	0.136	0.515	1.41591e-10	4	Snhg6
1.63477e-14	-0.402766	0.122	0.489	2.51214e-10	4	Usf2
3.00692e-14	-0.471964	0.122	0.466	4.62073e-10	4	Yif1a
3.08491e-14	-0.318604	1	1	4.74058e-10	4	Rpl23a
3.24386e-14	-0.448917	0.109	0.463	4.98484e-10	4	Rcl1
3.33494e-14	-0.447072	0.136	0.495	5.1248e-10	4	Fuca1
4.13221e-14	-0.454935	0.122	0.468	6.34996e-10	4	Riok2
4.67803e-14	-0.519732	0.15	0.502	7.18872e-10	4	Exosc8
5.77556e-14	-0.274565	1	1	8.87531e-10	4	Rpl3
6.07016e-14	-0.32974	1	1	9.32802e-10	4	Rpl12
6.7727e-14	-0.314029	1	1	1.04076e-09	4	Tpt1
1.20176e-13	-0.27612	1	1	1.84674e-09	4	Fau
1.51764e-13	-0.295712	1	1	2.33216e-09	4	Rps17
1.99745e-13	-0.418027	0.15	0.506	3.06949e-09	4	Ppp2r1a
2.75026e-13	-0.343558	1	1	4.22633e-09	4	Eef1d
4.37463e-13	-0.431973	0.163	0.507	6.7225e-09	4	Arl2
5.20687e-13	-0.422174	0.15	0.493	8.00139e-09	4	Gm2000
8.73777e-13	-0.314727	0.15	0.513	1.34273e-08	4	Tfg
1.08369e-12	-0.42564	0.136	0.48	1.6653e-08	4	Ikbip
1.08625e-12	-0.399278	0.143	0.494	1.66924e-08	4	Ak6
1.29526e-12	-0.297875	1	1	1.99042e-08	4	Rplp1
1.32627e-12	-0.430038	0.136	0.463	2.03808e-08	4	Smarcad1
1.32802e-12	-0.426151	0.088	0.398	2.04078e-08	4	Nsmce1
1.38914e-12	-0.256145	1	1	2.1347e-08	4	Rps18
1.45399e-12	-0.254517	1	1	2.23435e-08	4	Rps20
1.52707e-12	-0.33759	1	1	2.34664e-08	4	Rps12
1.71226e-12	-0.306379	1	1	2.63123e-08	4	Rps13
1.76618e-12	-0.427618	0.163	0.495	2.71408e-08	4	Ten1
1.7913e-12	-0.265857	1	1	2.7527e-08	4	Rpl15
1.92073e-12	-0.406246	0.184	0.527	2.95159e-08	4	Nkap
2.04995e-12	0.505338	1	1	3.15016e-08	4	mt-Co1
2.13272e-12	-0.37674	0.136	0.484	3.27734e-08	4	Pafah1b3
2.30254e-12	-0.397073	0.088	0.399	3.53831e-08	4	Mrps28
2.49654e-12	-0.368921	0.109	0.43	3.83643e-08	4	Ufd1
2.67126e-12	-0.434267	0.082	0.382	4.10492e-08	4	Cmss1
3.16587e-12	-0.504481	0.143	0.473	4.86499e-08	4	Srpx2
3.60727e-12	-0.366637	0.177	0.512	5.54329e-08	4	Rabggtb
3.97704e-12	-0.370351	0.15	0.485	6.11152e-08	4	Dcaf13
5.4612e-12	-0.354034	0.15	0.495	8.39222e-08	4	Fam50a
6.80846e-12	-0.405169	0.204	0.529	1.04626e-07	4	Aifm1
7.36226e-12	-0.35178	0.177	0.517	1.13136e-07	4	Mcts1
7.69456e-12	-0.404209	0.17	0.498	1.18242e-07	4	P3h4
8.06802e-12	0.578883	0.932	0.745	1.23981e-07	4	Lars2
8.92191e-12	-0.368363	0.184	0.517	1.37103e-07	4	Acaa1a
9.63102e-12	0.607312	0.973	0.753	1.48e-07	4	mt-Atp8
9.95061e-12	-0.444296	0.061	0.338	1.52911e-07	4	Fhl2
1.00318e-11	-0.260899	1	1	1.54159e-07	4	Rpl30
1.07567e-11	-0.404917	0.109	0.409	1.65298e-07	4	Exosc7
1.08547e-11	-0.367501	0.129	0.452	1.66804e-07	4	Dcun1d1
1.1168e-11	-0.417334	0.204	0.531	1.71619e-07	4	Commd4
1.12533e-11	-0.365984	0.129	0.452	1.7293e-07	4	Cdk5rap3
1.20516e-11	-0.367622	0.156	0.496	1.85196e-07	4	Igbp1
1.33171e-11	-0.341433	0.143	0.481	2.04644e-07	4	Naa10
1.35412e-11	-0.455428	0.102	0.409	2.08088e-07	4	Hat1
1.35913e-11	-0.358676	0.143	0.467	2.08858e-07	4	Oip5os1
1.42823e-11	-0.392814	0.143	0.458	2.19476e-07	4	Eef1e1
1.43448e-11	-0.374556	0.122	0.441	2.20436e-07	4	Zfp771
1.43604e-11	0.473916	0.905	0.609	2.20676e-07	4	Flnc
1.79756e-11	-0.362067	0.109	0.408	2.76231e-07	4	Psmg2
2.02104e-11	-0.420491	0.054	0.328	3.10574e-07	4	St3gal6
2.29197e-11	-0.305842	0.116	0.421	3.52206e-07	4	Elp1
2.5885e-11	-0.348738	0.15	0.48	3.97774e-07	4	Slc25a17
2.64474e-11	-0.359993	0.054	0.327	4.06418e-07	4	1110059G10Rik
2.80669e-11	-0.410139	0.143	0.453	4.31303e-07	4	Smox
3.37855e-11	-0.332085	0.136	0.463	5.19183e-07	4	Rcn3
3.55189e-11	-0.427344	0.986	0.997	5.45819e-07	4	Tmsb4x
3.66791e-11	-0.373063	0.19	0.513	5.63648e-07	4	Atp6ap2
3.70474e-11	-0.28155	1	1	5.69307e-07	4	Rps9
3.82303e-11	-0.379601	0.136	0.451	5.87485e-07	4	Vkorc1
4.39718e-11	-0.509092	0.088	0.374	6.75714e-07	4	Nupr1
4.8174e-11	-0.358858	0.19	0.518	7.40291e-07	4	Noc2l
5.12011e-11	-0.318274	0.163	0.492	7.86808e-07	4	Smarcd3
5.13268e-11	-0.38972	0.095	0.366	7.88738e-07	4	Rgs10
5.93758e-11	-0.33855	0.082	0.367	9.12427e-07	4	Thoc3
6.15446e-11	-0.349992	0.163	0.496	9.45756e-07	4	Polr2b
6.37985e-11	-0.369063	0.156	0.474	9.80392e-07	4	Topors
6.89366e-11	-0.33984	0.163	0.484	1.05935e-06	4	Nip7
7.86139e-11	-0.483668	0.15	0.453	1.20806e-06	4	Olfm1
8.18264e-11	-0.321031	0.17	0.512	1.25743e-06	4	Vbp1
8.5025e-11	-0.327373	0.204	0.531	1.30658e-06	4	Fam49b
8.83734e-11	-0.329634	0.156	0.473	1.35803e-06	4	Mrps31
9.2266e-11	-0.375942	0.17	0.493	1.41785e-06	4	Ndn
9.51162e-11	-0.476613	0.136	0.446	1.46165e-06	4	Tubb2a
9.96238e-11	-0.364598	0.122	0.407	1.53092e-06	4	Mrpl9
1.00687e-10	-0.382205	0.088	0.372	1.54726e-06	4	Haus3
1.05621e-10	-0.329575	0.163	0.491	1.62307e-06	4	Ptpn9
1.07102e-10	-0.347747	0.15	0.458	1.64583e-06	4	Ubl4a
1.19124e-10	-0.341578	0.19	0.504	1.83059e-06	4	Eef1akmt1
1.36367e-10	-0.33726	0.184	0.504	2.09555e-06	4	Mmadhc
1.47009e-10	-0.360228	0.102	0.379	2.25909e-06	4	Katnbl1
1.48453e-10	-0.363422	0.061	0.329	2.28128e-06	4	Hmgn5
1.55047e-10	-0.326138	0.177	0.501	2.3826e-06	4	Bcl2l1
1.66155e-10	-0.339881	0.19	0.52	2.5533e-06	4	Tex10
1.77624e-10	-0.382635	0.163	0.485	2.72954e-06	4	Pls3
1.81782e-10	-0.395395	0.272	0.553	2.79344e-06	4	Aasdhppt
1.85188e-10	-0.35606	0.143	0.441	2.84578e-06	4	Tank
1.91115e-10	-0.321355	0.129	0.427	2.93687e-06	4	Exosc9
1.92664e-10	-0.332233	0.095	0.374	2.96067e-06	4	Mrpl39
1.93398e-10	-0.353557	1	1	2.97194e-06	4	S100a6
2.00502e-10	-0.424011	0.143	0.45	3.08112e-06	4	Lrrn1
2.04709e-10	-0.289736	0.19	0.524	3.14576e-06	4	Znhit1
2.07356e-10	-0.291842	0.204	0.53	3.18643e-06	4	Slc39a7
2.17333e-10	-0.356119	0.122	0.409	3.33975e-06	4	Flii
2.20673e-10	-0.3219	0.122	0.417	3.39108e-06	4	Ccdc25
2.56679e-10	-0.316361	0.15	0.45	3.94439e-06	4	Smim7
2.67557e-10	-0.318664	0.156	0.462	4.11154e-06	4	Zfp593
2.75612e-10	-0.343671	0.109	0.404	4.23533e-06	4	Cbr3
2.8983e-10	-0.258714	1	1	4.45381e-06	4	Rpl8
3.02428e-10	-0.346766	0.156	0.457	4.64742e-06	4	Aqr
3.26376e-10	-0.326769	0.136	0.428	5.01542e-06	4	Swt1
3.54572e-10	-0.277828	0.197	0.524	5.4487e-06	4	Lrpap1
3.5478e-10	-0.456553	0.17	0.472	5.4519e-06	4	Slc29a1
3.75031e-10	-0.332729	0.177	0.475	5.76311e-06	4	Dgcr6
3.80383e-10	-0.32261	0.088	0.36	5.84534e-06	4	Decr1
4.16776e-10	-0.325775	0.17	0.489	6.4046e-06	4	Rrp9
4.31234e-10	-0.334015	0.075	0.336	6.62677e-06	4	Xpa
4.45843e-10	-0.323246	0.204	0.518	6.85127e-06	4	Trmt6
4.85629e-10	-0.367749	0.122	0.397	7.46266e-06	4	Cdk14
5.02174e-10	-0.294765	0.143	0.447	7.71691e-06	4	Traf7
5.09012e-10	-0.301521	0.197	0.515	7.82198e-06	4	Srek1ip1
5.12318e-10	-0.320857	0.122	0.403	7.8728e-06	4	Aimp2
5.234e-10	-0.306838	0.048	0.294	8.04309e-06	4	Slc25a16
5.37814e-10	-0.351175	0.136	0.416	8.26459e-06	4	Abraxas2
5.66435e-10	-0.303824	0.17	0.479	8.70441e-06	4	Ogdh
5.70527e-10	-0.350604	0.082	0.341	8.76728e-06	4	Armcx5
5.92836e-10	-0.324672	0.197	0.505	9.11011e-06	4	Rbm42
6.03531e-10	-0.298396	0.204	0.521	9.27446e-06	4	Stx8
6.13885e-10	-0.318998	0.116	0.398	9.43357e-06	4	Crtap
6.14591e-10	-0.301343	0.129	0.421	9.44443e-06	4	Dmac1
6.20446e-10	-0.312034	0.102	0.378	9.53439e-06	4	Nsd1
6.32522e-10	-0.282557	0.136	0.431	9.71996e-06	4	Tsr3
6.83372e-10	-0.336696	0.156	0.456	1.05014e-05	4	Nav1
7.2648e-10	-0.356676	0.163	0.467	1.11638e-05	4	AA465934
7.53757e-10	-0.352036	0.17	0.461	1.1583e-05	4	Ech1
8.41817e-10	-0.291911	0.177	0.496	1.29362e-05	4	Exosc5
8.5373e-10	-0.305267	0.184	0.502	1.31193e-05	4	Appl1
8.7361e-10	-0.317194	0.15	0.444	1.34248e-05	4	Gstp1
8.94621e-10	-0.295445	0.204	0.521	1.37476e-05	4	Asna1
8.95083e-10	-0.297472	0.177	0.48	1.37547e-05	4	Htra2
8.97888e-10	-0.288333	0.184	0.509	1.37978e-05	4	Pycr2
9.33358e-10	-0.297028	0.129	0.41	1.43429e-05	4	Prpf38a
9.33517e-10	-0.307275	0.027	0.253	1.43454e-05	4	Stambp
9.96401e-10	-0.407571	0.061	0.307	1.53117e-05	4	Fitm1
9.96977e-10	-0.312346	0.156	0.456	1.53205e-05	4	Commd2
1.08789e-09	-0.289284	0.163	0.461	1.67176e-05	4	Gnl1
1.09e-09	-0.362144	0.068	0.31	1.67501e-05	4	Zfpm2
1.15509e-09	-0.350224	0.238	0.536	1.77502e-05	4	Msantd4
1.1799e-09	-0.308324	0.122	0.401	1.81315e-05	4	Tram1
1.21128e-09	-0.291016	0.156	0.449	1.86137e-05	4	Wdr46
1.24604e-09	-0.343526	1	1	1.9148e-05	4	Nap1l1
1.28333e-09	-0.319749	0.163	0.481	1.97209e-05	4	Clec2d
1.39365e-09	-0.759595	0.027	0.248	2.14163e-05	4	Mymk
1.40201e-09	-0.32651	0.136	0.413	2.15447e-05	4	Arl2bp
1.44704e-09	-0.317905	0.136	0.414	2.22367e-05	4	Cfap20
1.48282e-09	-0.320552	0.184	0.48	2.27865e-05	4	Kctd5
1.49969e-09	-0.344126	0.993	0.99	2.30458e-05	4	Tspo
1.52937e-09	-0.332971	0.156	0.446	2.35019e-05	4	Apip
1.56032e-09	-0.433076	0.122	0.367	2.39774e-05	4	Cdh15
1.61735e-09	-0.316656	0.102	0.358	2.48539e-05	4	Bcl7b
1.64659e-09	-0.326769	0.15	0.427	2.53031e-05	4	Nufip1
1.66592e-09	-0.31104	0.116	0.383	2.56002e-05	4	Dtd1
1.69009e-09	-0.436816	0.136	0.409	2.59715e-05	4	Rdh5
1.69022e-09	-0.276834	0.163	0.459	2.59737e-05	4	Fam216a
1.69759e-09	-0.438096	0.109	0.372	2.60868e-05	4	Tyms
1.71245e-09	-0.360473	0.136	0.403	2.63153e-05	4	Rnaset2b
1.74088e-09	-0.337504	0.224	0.534	2.67521e-05	4	Noc3l
1.74088e-09	-0.293378	0.054	0.296	2.67522e-05	4	Metrn
1.78852e-09	-0.291044	0.116	0.393	2.74841e-05	4	Parva
1.81426e-09	-0.335911	0.082	0.331	2.78797e-05	4	Pold2
1.86291e-09	-0.285272	1	0.997	2.86274e-05	4	Psmb1
1.87107e-09	-0.317905	0.136	0.414	2.87527e-05	4	Psmd10
1.91335e-09	-0.368065	0.218	0.51	2.94024e-05	4	LTO1
1.92331e-09	-0.311056	0.177	0.476	2.95555e-05	4	Ciapin1
1.94735e-09	-0.320693	0.19	0.491	2.99249e-05	4	Polr1c
2.10968e-09	-0.321752	0.129	0.402	3.24194e-05	4	Cenpx
2.13459e-09	-0.298873	0.211	0.518	3.28023e-05	4	Derl1
2.15686e-09	-0.294181	0.156	0.447	3.31444e-05	4	Pcgf5
2.18192e-09	-0.266468	0.19	0.499	3.35296e-05	4	4930453N24Rik
2.20138e-09	-0.309179	0.102	0.362	3.38286e-05	4	Polr3k
2.22317e-09	-0.408145	0.116	0.383	3.41634e-05	4	Gamt
2.30679e-09	-0.318493	0.177	0.469	3.54484e-05	4	Mrps22
2.40549e-09	-0.302055	0.156	0.45	3.69651e-05	4	Arhgef40
2.47732e-09	-0.321504	0.143	0.424	3.80689e-05	4	Itpa
2.53445e-09	-0.285008	0.061	0.302	3.89469e-05	4	Zfp511
2.56628e-09	-0.328626	0.184	0.483	3.94361e-05	4	Zcchc9
2.57098e-09	-0.31437	0.122	0.392	3.95082e-05	4	Maco1
2.58881e-09	-0.270881	0.068	0.311	3.97822e-05	4	Psmg1
2.60964e-09	-0.277021	0.116	0.384	4.01024e-05	4	Sh3gl1
2.62031e-09	-0.656287	0.088	0.336	4.02662e-05	4	Myl9
2.62206e-09	-0.310732	0.17	0.47	4.02933e-05	4	Ebp
2.66924e-09	-0.28009	0.129	0.416	4.10182e-05	4	Impa1
2.6762e-09	-0.253125	0.197	0.52	4.11252e-05	4	Rbm22
2.68222e-09	-0.276029	0.177	0.479	4.12176e-05	4	Hadh
2.74523e-09	-0.320187	0.211	0.519	4.21859e-05	4	Nans
2.7783e-09	-0.315661	0.211	0.527	4.26941e-05	4	1110038F14Rik
2.88299e-09	-0.308834	0.197	0.496	4.43029e-05	4	Naa20
2.96174e-09	-0.278035	0.041	0.264	4.55131e-05	4	Arl14ep
3.03433e-09	-0.312913	0.163	0.449	4.66286e-05	4	Akap8
3.10408e-09	-0.320096	0.163	0.438	4.77004e-05	4	Pcif1
3.13094e-09	-0.257571	0.184	0.492	4.81132e-05	4	Tsta3
3.13262e-09	-0.329462	0.156	0.434	4.8139e-05	4	Ube2e3
3.17273e-09	-0.268472	0.136	0.402	4.87553e-05	4	Sgcb
3.19329e-09	-0.308648	0.211	0.521	4.90713e-05	4	Kansl2
3.37413e-09	-0.299006	0.211	0.515	5.18503e-05	4	Nmd3
3.43528e-09	-0.279291	1	1	5.27899e-05	4	Slc25a4
3.4475e-09	-0.499642	0.122	0.388	5.29778e-05	4	Hmgn2
3.49051e-09	-0.28345	0.082	0.328	5.36387e-05	4	Tug1
3.49379e-09	-0.251594	0.184	0.501	5.36891e-05	4	Tsc22d4
3.55473e-09	-0.317029	0.082	0.324	5.46256e-05	4	Chmp1b
3.57221e-09	-0.30335	0.245	0.544	5.48942e-05	4	Thoc1
3.61497e-09	-0.344381	0.102	0.357	5.55512e-05	4	Car13
3.96813e-09	0.459195	1	0.99	6.09783e-05	4	mt-Nd4l
4.04991e-09	-0.258512	0.19	0.502	6.22349e-05	4	Slu7
4.12188e-09	-0.350863	0.122	0.381	6.33409e-05	4	9930021J03Rik
4.1646e-09	0.450245	1	1	6.39974e-05	4	mt-Atp6
4.19016e-09	-0.310795	0.177	0.47	6.43901e-05	4	Col5a1
4.27656e-09	-0.268603	0.17	0.47	6.57179e-05	4	Ccdc174
4.36691e-09	-0.31459	0.082	0.326	6.71063e-05	4	Umps
4.38494e-09	-0.313596	0.245	0.534	6.73833e-05	4	Fh1
4.43792e-09	-0.270952	0.143	0.426	6.81974e-05	4	Ift57
4.44377e-09	-0.281572	0.088	0.334	6.82874e-05	4	Fgfr1op
4.45745e-09	-0.265697	0.129	0.399	6.84976e-05	4	Actr6
4.55256e-09	-0.305483	0.122	0.394	6.99592e-05	4	Bcar1
4.59869e-09	-0.889784	0.116	0.362	7.0668e-05	4	Hist2h2ac
4.80851e-09	-0.317945	0.095	0.348	7.38923e-05	4	Ppih
4.87776e-09	-0.300189	0.122	0.385	7.49566e-05	4	Skap2
5.07353e-09	-0.341924	0.184	0.468	7.79649e-05	4	Serf1
5.26392e-09	-0.30091	0.218	0.515	8.08907e-05	4	Echs1
5.64859e-09	-0.272887	0.143	0.421	8.68019e-05	4	Rpp25l
5.93475e-09	-0.266414	0.204	0.515	9.11993e-05	4	Qars
5.9468e-09	-0.306513	0.19	0.484	9.13845e-05	4	2300009A05Rik
5.96033e-09	-0.307056	0.143	0.41	9.15924e-05	4	Tnfaip3
6.05746e-09	-0.265658	0.177	0.469	9.3085e-05	4	Aga
6.26478e-09	-0.300303	0.143	0.413	9.62708e-05	4	Xpo5
6.59868e-09	-0.297102	0.054	0.281	0.000101402	4	Maged2
6.69654e-09	-0.30369	0.184	0.464	0.000102906	4	Josd2
6.69879e-09	-0.318063	0.238	0.531	0.00010294	4	Anapc11
7.04693e-09	-0.38871	0.136	0.411	0.00010829	4	Gm14636
7.18566e-09	-0.305307	0.102	0.353	0.000110422	4	2410004B18Rik
7.28916e-09	-0.298298	0.19	0.484	0.000112013	4	Fibp
7.48461e-09	-0.548927	0.082	0.313	0.000115016	4	Cacng1
7.57686e-09	-0.324334	0.177	0.459	0.000116434	4	Dapk3
7.63277e-09	-0.313076	0.177	0.466	0.000117293	4	Gng2
8.15363e-09	-0.276387	0.075	0.311	0.000125297	4	Meaf6
8.30618e-09	-0.298707	0.061	0.29	0.000127641	4	Rcbtb2
8.68815e-09	-0.337906	0.156	0.419	0.000133511	4	Snrnp48
9.02825e-09	-0.307253	0.19	0.482	0.000138737	4	Gigyf2
9.08043e-09	-0.367184	0.211	0.501	0.000139539	4	Tmem47
9.26827e-09	-0.277769	0.102	0.35	0.000142425	4	U2af1l4
9.50952e-09	-0.28799	0.224	0.522	0.000146133	4	Fnta
9.77739e-09	-0.30951	0.993	0.996	0.000150249	4	Cd81
9.98555e-09	-0.33404	0.082	0.306	0.000153448	4	Fzr1
1.015e-08	-0.270775	1	1	0.000155975	4	Rps15a
1.02238e-08	-0.293946	0.061	0.286	0.000157109	4	Ubfd1
1.03117e-08	-0.260043	0.095	0.344	0.00015846	4	Yipf1
1.03287e-08	-0.305307	0.109	0.353	0.000158721	4	Mcee
1.05695e-08	-0.253118	0.17	0.449	0.000162421	4	Tial1
1.06888e-08	-0.291151	0.156	0.431	0.000164254	4	Gm1673
1.09242e-08	-0.298781	0.184	0.479	0.000167872	4	Rfc1
1.11284e-08	-0.326675	0.211	0.507	0.00017101	4	Inf2
1.11652e-08	-0.264013	0.136	0.396	0.000171576	4	Ttc4
1.13274e-08	-0.281982	0.109	0.359	0.000174068	4	B230118H07Rik
1.13746e-08	-0.273378	0.082	0.323	0.000174793	4	Pcgf6
1.14674e-08	-0.273766	0.082	0.318	0.00017622	4	Dnajc24
1.14748e-08	-0.277195	0.184	0.477	0.000176333	4	Ciao2a
1.17316e-08	-0.265749	0.095	0.346	0.000180279	4	Smim26
1.18057e-08	-0.309075	0.17	0.444	0.000181417	4	Mars
1.18422e-08	-0.417451	0.061	0.284	0.000181979	4	Rrm1
1.23555e-08	-0.531273	0.116	0.36	0.000189867	4	Spc24
1.29841e-08	-0.26036	0.19	0.484	0.000199526	4	Dis3
1.33376e-08	0.596332	0.925	0.77	0.000204959	4	AY036118
1.33392e-08	-0.290524	0.116	0.368	0.000204983	4	Ino80
1.34397e-08	-0.291182	0.197	0.494	0.000206529	4	Lzic
1.35044e-08	-0.302352	0.163	0.435	0.000207522	4	Mrpl40
1.36905e-08	-0.251441	0.143	0.413	0.000210381	4	Irf2bp1
1.37589e-08	-0.261236	0.163	0.441	0.000211433	4	Zfp24
1.40974e-08	-0.892518	0.122	0.353	0.000216634	4	Cdk1
1.4329e-08	-0.287883	0.15	0.423	0.000220193	4	Fdps
1.45604e-08	-0.340375	0.075	0.309	0.00022375	4	Nuak1
1.46788e-08	-0.275728	0.17	0.453	0.000225569	4	Ndfip2
1.4953e-08	-0.392973	0.034	0.238	0.000229783	4	Pnmal2
1.49978e-08	-0.314561	0.197	0.488	0.000230471	4	Ate1
1.52116e-08	-0.377647	0.095	0.332	0.000233757	4	Trim59
1.52686e-08	-0.280604	0.068	0.294	0.000234632	4	Brcc3
1.54774e-08	-0.272728	0.15	0.425	0.000237841	4	Ss18l2
1.55942e-08	-0.259722	0.993	0.985	0.000239636	4	Psma4
1.57345e-08	-0.428173	0.211	0.478	0.000241793	4	Snai2
1.58854e-08	-0.300991	0.184	0.456	0.00024411	4	Plaat3
1.60636e-08	-0.262992	0.048	0.267	0.00024685	4	Rfxap
1.61263e-08	-0.283255	0.15	0.427	0.000247813	4	Cenpv
1.62856e-08	-0.25208	0.197	0.489	0.000250261	4	Atg3
1.63322e-08	-0.260919	0.129	0.393	0.000250976	4	Cul4b
1.6558e-08	-0.261541	0.15	0.423	0.000254447	4	Fam210a
1.66162e-08	-0.317652	0.211	0.502	0.000255341	4	Snrnp40
1.68592e-08	-0.259392	0.17	0.448	0.000259075	4	Cetn3
1.72312e-08	-0.259892	0.136	0.412	0.000264791	4	Pprc1
1.77013e-08	-0.281097	0.156	0.412	0.000272016	4	Hibadh
1.81712e-08	-0.289993	0.048	0.258	0.000279237	4	Tmem97
1.82505e-08	-0.292322	0.156	0.431	0.000280456	4	Dhrs1
1.82723e-08	-0.613804	0.075	0.299	0.000280791	4	C1qtnf3
1.82827e-08	-0.27051	0.163	0.447	0.00028095	4	Zfx
1.88284e-08	-0.286901	0.17	0.452	0.000289336	4	Psmg4
1.88837e-08	-0.293383	0.014	0.201	0.000290185	4	Ptges3l
1.89853e-08	-0.283583	0.156	0.424	0.000291747	4	Med30
1.96769e-08	-0.266486	0.15	0.422	0.000302374	4	Tmem65
1.99134e-08	-0.265338	0.122	0.38	0.000306009	4	Clock
2.00252e-08	-0.286176	0.17	0.457	0.000307728	4	Dag1
2.04516e-08	-0.27623	0.034	0.24	0.00031428	4	Pck2
2.07272e-08	-0.260491	0.082	0.315	0.000318515	4	Rnf214
2.11385e-08	-0.252883	0.136	0.396	0.000324835	4	Glod4
2.22808e-08	-0.281789	0.068	0.29	0.00034239	4	Dimt1
2.23026e-08	-0.303863	0.054	0.267	0.000342724	4	Fkbp7
2.24631e-08	-0.263064	0.122	0.383	0.00034519	4	Lrrc41
2.26426e-08	-0.306466	0.952	0.872	0.000347949	4	Psmc4
2.30453e-08	-0.648578	0.102	0.329	0.000354138	4	Tpx2
2.3161e-08	-0.307592	0.082	0.306	0.000355914	4	Tmem9
2.35812e-08	-0.290494	0.136	0.385	0.000362373	4	4930503L19Rik
2.36315e-08	-0.274638	0.068	0.293	0.000363145	4	Sp1
2.44254e-08	-0.311174	0.19	0.461	0.000375346	4	Oxct1
2.46502e-08	-0.670345	0.912	0.549	0.0003788	4	Ttn
2.51821e-08	-0.286048	0.102	0.342	0.000386973	4	Rif1
2.55409e-08	-0.318255	0.122	0.375	0.000392487	4	Pkia
2.57867e-08	-0.253069	0.184	0.463	0.000396263	4	Ecpas
2.60104e-08	-0.397614	0.136	0.384	0.000399702	4	Bdnf
2.61895e-08	-0.264328	1	1	0.000402454	4	Rpsa
2.79464e-08	-0.29213	0.17	0.442	0.000429453	4	2010204K13Rik
2.82451e-08	-0.289341	0.082	0.305	0.000434043	4	Elp2
2.9062e-08	-0.282777	0.204	0.494	0.000446595	4	N4bp1
2.9266e-08	-0.255919	0.136	0.396	0.000449731	4	Arfrp1
2.93048e-08	-0.284946	0.17	0.434	0.000450327	4	Tmx3
2.96693e-08	-0.250968	0.204	0.5	0.000455928	4	Mettl16
3.00407e-08	-0.2715	0.17	0.439	0.000461635	4	Polr1a
3.0043e-08	-0.259762	0.156	0.427	0.000461671	4	Htatsf1
3.00487e-08	-0.252885	0.19	0.477	0.000461759	4	Asf1a
3.00544e-08	-0.27228	0.156	0.423	0.000461846	4	Stk17b
3.09599e-08	-0.275108	0.129	0.388	0.00047576	4	Gstm2
3.11535e-08	-0.279888	0.088	0.314	0.000478736	4	Pex7
3.19805e-08	-0.262351	0.156	0.418	0.000491445	4	Nkapd1
3.52094e-08	-0.269643	0.136	0.388	0.000541063	4	Copz2
3.58079e-08	-0.268705	0.088	0.316	0.000550259	4	Vamp7
3.60312e-08	-0.269683	0.048	0.256	0.000553692	4	Dcps
3.69785e-08	-0.272789	0.041	0.242	0.000568248	4	Haus7
3.91623e-08	-0.433185	0.17	0.418	0.000601807	4	Dnmt1
3.9613e-08	-0.284298	0.184	0.471	0.000608733	4	Lpin2
4.01049e-08	-0.2644	0.129	0.378	0.000616292	4	Itch
4.03697e-08	-0.265802	0.122	0.367	0.000620362	4	Aven
4.06122e-08	-0.261313	0.19	0.474	0.000624087	4	Hnrnpa0
4.20503e-08	-0.264831	0.197	0.475	0.000646186	4	Anxa7
4.20805e-08	-0.251962	0.143	0.397	0.000646651	4	Pop5
4.24504e-08	-0.268324	0.061	0.273	0.000652335	4	Mpp1
4.27369e-08	-0.273637	0.163	0.42	0.000656738	4	Nup54
4.35327e-08	-0.316133	0.109	0.346	0.000668966	4	Stac3
4.42782e-08	-0.311861	0.088	0.318	0.000680423	4	St3gal5
4.5337e-08	-0.256842	0.136	0.382	0.000696693	4	Imp4
4.5627e-08	-0.359953	0.163	0.418	0.00070115	4	Foxo1
4.58251e-08	-0.267759	0.143	0.389	0.000704194	4	Erp44
4.6118e-08	-0.261956	0.19	0.476	0.000708695	4	Fmr1
4.64231e-08	-0.287349	0.993	0.996	0.000713383	4	Rbm3
4.81893e-08	-0.316067	0.17	0.437	0.000740525	4	Gm45716
4.88986e-08	-0.274535	0.156	0.415	0.000751425	4	Cse1l
4.89308e-08	-0.253169	0.15	0.416	0.000751919	4	Ptrh2
4.92144e-08	-0.282659	0.184	0.459	0.000756278	4	Sdha
4.95411e-08	-0.284953	0.15	0.403	0.000761298	4	Phf10
4.97655e-08	-0.259892	0.15	0.407	0.000764747	4	Zfp871
5.01545e-08	-0.628605	0.075	0.287	0.000770725	4	Arpp21
5.047e-08	-0.278415	0.156	0.415	0.000775573	4	Creg1
5.08175e-08	-0.283234	0.129	0.388	0.000780912	4	Svil
5.15367e-08	-0.292911	0.156	0.414	0.000791965	4	Cmtm7
5.26775e-08	-0.271187	0.061	0.273	0.000809496	4	Tesk1
5.3037e-08	-0.250372	0.034	0.229	0.000815019	4	Ak3
5.61425e-08	-0.267464	0.102	0.338	0.000862741	4	Tspan6
5.68799e-08	-0.296315	0.218	0.5	0.000874074	4	Bag5
5.72136e-08	-0.269236	0.163	0.423	0.000879201	4	Trap1
5.75737e-08	-0.275719	0.143	0.391	0.000884736	4	Utp23
5.77277e-08	-0.251752	0.211	0.489	0.000887102	4	Ppp1r18
5.94007e-08	-0.286379	0.136	0.387	0.000912811	4	Psmb10
6.03421e-08	-0.264836	0.986	1	0.000927277	4	Rpl10
6.22688e-08	-0.314849	0.19	0.464	0.000956884	4	Shmt2
6.31233e-08	-0.260006	0.197	0.482	0.000970016	4	Mat2b
6.41747e-08	-0.287087	0.143	0.394	0.000986173	4	Smim12
6.48659e-08	-0.256377	0.143	0.398	0.000996794	4	Otulin
6.48899e-08	-0.257608	0.02	0.205	0.000997163	4	Mrm3
6.50377e-08	-0.259407	0.293	0.569	0.000999435	4	Wdr33
6.56969e-08	-0.271772	0.177	0.432	0.00100956	4	Slc25a11
6.86261e-08	-0.693607	0.075	0.287	0.00105458	4	G0s2
7.02383e-08	-0.258058	0.088	0.317	0.00107935	4	Pstk
7.10112e-08	-0.26712	0.075	0.291	0.00109123	4	Xrcc1
7.21367e-08	-0.29659	0.252	0.531	0.00110852	4	Trappc5
7.2214e-08	-0.26139	0.19	0.466	0.00110971	4	Emc8
7.24991e-08	-0.276121	0.156	0.404	0.00111409	4	Morn2
7.31637e-08	-0.271971	0.102	0.328	0.00112431	4	Pld3
7.3863e-08	-0.268568	0.143	0.389	0.00113505	4	Rap2c
7.52421e-08	-0.274962	0.163	0.411	0.00115625	4	Mtln
7.79191e-08	-0.271123	0.102	0.325	0.00119738	4	Homer3
7.83381e-08	-0.256429	0.129	0.379	0.00120382	4	Armcx2
7.8721e-08	-0.267412	0.218	0.504	0.00120971	4	Hdac1
7.95004e-08	-0.257054	0.095	0.324	0.00122168	4	Ggh
7.98521e-08	-0.266882	0.19	0.457	0.00122709	4	Snx4
8.06846e-08	-0.270229	0.068	0.281	0.00123988	4	Prxl2b
8.0899e-08	-0.258997	0.136	0.384	0.00124318	4	Uchl5
8.09814e-08	-0.262918	0.17	0.437	0.00124444	4	Dbnl
8.1692e-08	-0.278116	0.061	0.267	0.00125536	4	Clybl
8.23051e-08	-0.38823	0.122	0.355	0.00126478	4	Usp1
8.23288e-08	-0.262273	0.238	0.514	0.00126515	4	Txlna
8.66037e-08	-0.252056	0.218	0.509	0.00133084	4	Sap30l
9.2349e-08	-0.2853	0.986	0.989	0.00141913	4	Emp3
9.32891e-08	-0.279264	0.211	0.49	0.00143357	4	Cabin1
9.32972e-08	-0.254706	0.17	0.427	0.0014337	4	Psmd9
9.57043e-08	-0.286997	0.163	0.416	0.00147069	4	Rere
9.79317e-08	-0.268497	0.109	0.336	0.00150492	4	Rybp
9.861e-08	-0.330412	0.15	0.384	0.00151534	4	Eva1b
9.90942e-08	-0.273694	0.143	0.393	0.00152278	4	Mex3b
9.97802e-08	-0.324047	0.939	0.974	0.00153332	4	Ssr4
1.00822e-07	-0.258283	0.122	0.366	0.00154933	4	Tprkb
1.0258e-07	-0.252983	0.095	0.313	0.00157635	4	Creb3
1.03025e-07	-0.282544	0.054	0.253	0.00158318	4	Nde1
1.03607e-07	-0.429515	0.02	0.196	0.00159214	4	Racgap1
1.04425e-07	-0.370527	0.095	0.318	0.0016047	4	Hmgb3
1.04798e-07	-0.300618	0.088	0.301	0.00161043	4	2310033P09Rik
1.05686e-07	-0.264207	0.15	0.398	0.00162408	4	Hipk2
1.06355e-07	-0.253699	0.163	0.422	0.00163435	4	Sdhd
1.07253e-07	-0.284608	0.293	0.559	0.00164815	4	Pdzd11
1.0743e-07	-0.250943	1	1	0.00165087	4	Prdx2
1.11938e-07	-0.252457	0.068	0.278	0.00172015	4	Pnpt1
1.12571e-07	-0.272728	0.163	0.424	0.00172987	4	Ttc19
1.12663e-07	-0.25239	0.204	0.486	0.0017313	4	Ppp4r3b
1.16201e-07	-0.341406	0.231	0.496	0.00178567	4	Cyba
1.16368e-07	-0.275444	0.184	0.444	0.00178823	4	Mrpl36
1.17287e-07	-0.263098	0.088	0.309	0.00180234	4	Gins4
1.19036e-07	-0.321942	0.211	0.483	0.00182923	4	Deptor
1.19463e-07	-0.250903	0.129	0.376	0.00183578	4	Oser1
1.20422e-07	-0.276184	0.184	0.449	0.00185053	4	Card19
1.21485e-07	-0.251249	0.116	0.344	0.00186685	4	Tatdn1
1.22037e-07	-0.267623	0.075	0.282	0.00187535	4	Rfc2
1.22884e-07	-0.368075	0.116	0.334	0.00188836	4	Rfc3
1.27144e-07	-0.274284	0.034	0.216	0.00195383	4	Haus1
1.27172e-07	-0.253187	0.156	0.412	0.00195425	4	Mrps11
1.29721e-07	-0.284949	0.163	0.409	0.00199342	4	Micall2
1.3232e-07	-0.289264	0.286	0.551	0.00203336	4	Stoml2
1.3339e-07	-0.621007	0.095	0.305	0.0020498	4	Cenpa
1.3439e-07	-0.265809	0.054	0.247	0.00206518	4	Txndc12
1.36374e-07	-0.269464	0.007	0.172	0.00209566	4	Gm8773
1.38533e-07	-0.274307	0.211	0.482	0.00212884	4	Crim1
1.39228e-07	0.380894	1	1	0.00213951	4	Ftl1
1.39562e-07	-0.258778	0.136	0.379	0.00214465	4	Nfyb
1.40516e-07	-0.285379	0.109	0.324	0.0021593	4	Selenoi
1.41521e-07	-0.392861	0.184	0.428	0.00217475	4	Tubb2b
1.46375e-07	-0.261471	0.129	0.359	0.00224934	4	Cfap97
1.46405e-07	-0.261978	0.136	0.38	0.0022498	4	Srprb
1.47958e-07	-0.260853	0.082	0.293	0.00227367	4	Cstf2t
1.49713e-07	-0.258262	0.204	0.472	0.00230064	4	Rrp8
1.51936e-07	-0.334168	0.204	0.473	0.00233481	4	Enho
1.53805e-07	-0.260386	0.095	0.312	0.00236351	4	Vps41
1.58007e-07	-0.268375	0.17	0.42	0.00242809	4	Mettl9
1.59091e-07	-0.253699	0.143	0.391	0.00244475	4	Hip1
1.59461e-07	-0.26812	0.177	0.429	0.00245044	4	Morrbid
1.64453e-07	-0.268719	0.075	0.282	0.00252714	4	Fam114a1
1.6716e-07	-0.266611	0.218	0.497	0.00256874	4	Ets2
1.67534e-07	-0.26145	0.048	0.237	0.00257449	4	Dynlt1f
1.68925e-07	-0.275655	0.095	0.31	0.00259588	4	Ufl1
1.9474e-07	-0.267014	0.082	0.285	0.00299257	4	Ddx41
1.94786e-07	-0.342606	0.19	0.435	0.00299327	4	Orc6
1.96709e-07	-0.255292	0.109	0.33	0.00302283	4	Rhot1
1.98707e-07	-0.255828	0.082	0.29	0.00305354	4	Man2a2
1.99272e-07	-0.261829	0.088	0.305	0.00306221	4	Adamtsl3
2.01392e-07	-0.29131	0.17	0.424	0.0030948	4	Nsd2
2.0362e-07	-0.282124	0.156	0.392	0.00312903	4	Pias2
2.10625e-07	-0.254182	0.054	0.245	0.00323668	4	Siah1a
2.14075e-07	-0.271362	0.129	0.369	0.00328969	4	Plscr1
2.1504e-07	-0.537528	0.061	0.253	0.00330451	4	Pttg1
2.17299e-07	-0.427212	0.095	0.3	0.00333923	4	Nrep
2.22657e-07	-0.259579	0.224	0.505	0.00342158	4	Ctnnbip1
2.27135e-07	-0.265336	0.068	0.264	0.00349038	4	Ifnar1
2.27285e-07	-0.291296	0.286	0.528	0.00349269	4	Aarsd1
2.35919e-07	-0.278333	0.184	0.432	0.00362537	4	Srebf2
2.39924e-07	-0.29791	0.197	0.452	0.00368691	4	Aif1l
2.40474e-07	-0.515174	0.088	0.288	0.00369536	4	Kif23
2.4077e-07	-0.256392	0.306	0.553	0.00369991	4	Sdhaf4
2.51285e-07	0.353328	0.993	0.955	0.00386149	4	Cd44
2.55498e-07	-0.258686	0.17	0.419	0.00392623	4	Rexo4
2.61756e-07	-0.264134	0.17	0.419	0.00402241	4	Orai1
2.65059e-07	-0.273926	0.293	0.545	0.00407316	4	Bri3bp
2.86687e-07	-0.310085	0.19	0.434	0.00440551	4	Ubald2
2.90166e-07	-0.263644	0.075	0.279	0.00445898	4	Ssx2ip
3.01014e-07	-0.276659	0.136	0.365	0.00462568	4	Ppat
3.08507e-07	-0.379765	0.17	0.414	0.00474083	4	Lmnb1
3.1054e-07	-0.329073	0.061	0.254	0.00477207	4	Lix1
3.18898e-07	-0.273782	0.02	0.188	0.0049005	4	Msmo1
3.19225e-07	-0.251282	0.218	0.491	0.00490553	4	Yipf4
3.28682e-07	-0.268877	0.184	0.426	0.00505085	4	Ctsa
3.36835e-07	-0.322458	0.306	0.548	0.00517614	4	Galk1
3.38968e-07	-0.291648	0.299	0.549	0.00520892	4	Trim28
3.41483e-07	-1.28001	0.163	0.358	0.00524758	4	Tnnt1
3.42333e-07	-0.364012	0.143	0.373	0.00526063	4	Tipin
3.44392e-07	-0.255919	0.15	0.385	0.00529227	4	Yae1d1
3.44638e-07	-0.276995	0.959	0.996	0.00529605	4	Msn
3.44662e-07	-0.250866	0.095	0.307	0.00529642	4	Vrk1
3.54041e-07	-0.285229	0.197	0.459	0.00544055	4	Cep290
3.65811e-07	-0.259756	0.102	0.314	0.00562141	4	Ehd2
3.6754e-07	-0.383898	0.095	0.303	0.00564799	4	Mcpt8
3.71306e-07	-0.258414	0.15	0.398	0.00570587	4	Armcx3
3.75815e-07	-0.292483	0.156	0.395	0.00577516	4	Pdlim5
3.79474e-07	-0.256009	0.109	0.327	0.00583137	4	Sdccag8
3.80371e-07	-0.255692	0.184	0.436	0.00584516	4	Lta4h
4.02145e-07	-0.280703	0.136	0.356	0.00617976	4	1700003F12Rik
4.0283e-07	-0.254812	0.095	0.301	0.00619029	4	Maf1
4.04674e-07	-0.270754	0.184	0.429	0.00621862	4	Gosr2
4.17175e-07	-0.287282	0	0.15	0.00641073	4	Prim1
4.39831e-07	-0.307515	0.224	0.481	0.00675888	4	Afdn
4.62187e-07	0.320236	0.912	0.633	0.00710243	4	Rhob
4.74819e-07	-0.292983	0.98	0.998	0.00729655	4	Cox7c
4.79352e-07	-0.412578	0.156	0.386	0.0073662	4	Pcna
4.83078e-07	-0.319317	0.129	0.356	0.00742346	4	Ablim1
4.91997e-07	-0.251624	0.129	0.353	0.00756052	4	Cd302
5.09397e-07	0.359574	0.973	0.695	0.0078279	4	Fn1
5.1038e-07	-0.277975	0.211	0.47	0.00784301	4	Emp2
5.11973e-07	0.408289	0.918	0.727	0.00786749	4	Kdm6b
5.15626e-07	-0.265516	0.218	0.463	0.00792363	4	Pex3
5.25833e-07	-0.258553	0.068	0.254	0.00808047	4	Zzef1
5.30886e-07	-0.272369	0.299	0.55	0.00815813	4	Rae1
5.52839e-07	-0.252738	0.116	0.329	0.00849547	4	Maoa
5.68609e-07	-0.270758	0.048	0.225	0.00873781	4	Kpna2
5.76834e-07	-0.317911	0.286	0.526	0.0088642	4	Nudt5
6.12796e-07	-0.269143	0.068	0.256	0.00941684	4	Nr2f2
6.47267e-07	-0.263894	0.102	0.303	0.00994656	4	Rspry1
7.2217e-07	-0.261023	0.116	0.317	0.0110976	4	Uxt
7.37211e-07	-0.285349	0.116	0.328	0.0113287	4	Rragd
7.77254e-07	-0.254773	0.109	0.313	0.0119441	4	Tbk1
8.19788e-07	0.69273	0.98	0.818	0.0125977	4	Ifrd1
8.28149e-07	-0.305233	0.048	0.223	0.0127262	4	Hist1h4h
8.63057e-07	-0.255656	0.014	0.169	0.0132626	4	Mns1
9.62567e-07	-0.612028	0.966	0.938	0.0147918	4	Tpm2
9.69355e-07	-0.434344	0.075	0.255	0.0148961	4	Ckap2
1.02821e-06	-0.294818	0.061	0.237	0.0158005	4	Nnmt
1.03672e-06	-0.255885	0.17	0.398	0.0159312	4	Tlcd2
1.04782e-06	-0.2505	0.218	0.469	0.0161018	4	Bicd2
1.0584e-06	-0.281197	0.293	0.525	0.0162644	4	H2-D1
1.11223e-06	-0.269493	0.952	0.997	0.0170916	4	Cox7b
1.14208e-06	-0.261859	0.211	0.459	0.0175504	4	Xpo1
1.14349e-06	-0.2508	0.048	0.218	0.017572	4	Nup107
1.15034e-06	-0.268465	0.17	0.389	0.0176772	4	Dnajb9
1.17086e-06	-0.337645	0.15	0.364	0.0179926	4	Csrp2
1.19489e-06	-0.293494	0.946	0.868	0.0183618	4	Lman1
1.2029e-06	-0.269702	0.122	0.342	0.0184849	4	Ahr
1.20595e-06	-0.251272	0.19	0.432	0.0185318	4	N6amt1
1.21715e-06	-0.253443	0.993	0.993	0.018704	4	Bzw1
1.22235e-06	-0.277204	0.259	0.508	0.0187839	4	Trappc2l
1.26446e-06	-0.283046	0.184	0.423	0.0194309	4	Nav2
1.29829e-06	-0.321298	0.014	0.162	0.0199509	4	Bub1
1.3263e-06	-0.277667	0.061	0.238	0.0203812	4	Dbn1
1.38335e-06	-0.289234	0.116	0.327	0.0212579	4	Oaf
1.43572e-06	-0.329161	0.136	0.353	0.0220626	4	Hist1h1c
1.44023e-06	-0.250358	0.122	0.331	0.0221321	4	AU020206
1.44099e-06	-0.277994	0.048	0.217	0.0221437	4	Cenpq
1.45486e-06	-0.277901	0.156	0.38	0.0223568	4	En1
1.46248e-06	-0.263915	0.32	0.556	0.022474	4	Chchd7
1.4825e-06	-0.290226	0.374	0.574	0.0227816	4	Hspb11
1.48685e-06	-0.332683	0.075	0.253	0.0228484	4	Plk4
1.50456e-06	0.340967	1	1	0.0231205	4	mt-Nd2
1.51491e-06	-0.264497	0.252	0.498	0.0232796	4	Tmem238
1.54882e-06	-0.282491	0.129	0.337	0.0238006	4	Dusp6
1.55629e-06	-0.364826	0.265	0.489	0.0239156	4	Rangap1
1.66588e-06	-0.259924	0.224	0.473	0.0255995	4	Tacc1
1.68869e-06	-0.414995	0.095	0.28	0.0259502	4	Lig1
1.69414e-06	-0.260562	0.912	0.876	0.0260338	4	Pin4
1.70829e-06	-0.340461	0.136	0.344	0.0262512	4	Dbf4
1.75321e-06	-0.306881	0.014	0.158	0.0269416	4	Gmnn
1.87026e-06	-0.258825	0.231	0.476	0.0287404	4	Rrp1b
1.95433e-06	-0.392701	0.054	0.221	0.0300322	4	Incenp
2.04518e-06	-0.284608	0.129	0.335	0.0314283	4	Igfbp7
2.08139e-06	-0.262916	1	0.993	0.0319847	4	Ifitm2
2.32232e-06	-0.394496	0.082	0.26	0.0356871	4	Mcm3
2.38444e-06	-0.26931	0.129	0.334	0.0366417	4	Tmem64
2.49115e-06	0.314291	0.864	0.664	0.0382815	4	Mafg
2.73314e-06	-0.668155	0.048	0.203	0.0420002	4	Cenpe
2.75243e-06	0.517033	0.973	0.85	0.0422965	4	Psap
2.75335e-06	-0.351259	0.082	0.263	0.0423107	4	Hist1h3e
2.91244e-06	-0.319239	0.993	0.974	0.0447555	4	Srsf3
2.98676e-06	-0.366549	0.122	0.315	0.0458975	4	Ank1
3.01144e-06	-0.287843	0.075	0.246	0.0462767	4	G2e3
3.06298e-06	-0.253187	0.136	0.348	0.0470688	4	Tsix
3.30686e-06	-0.26812	0.156	0.371	0.0508165	4	Casp8ap2
3.30952e-06	-0.992077	0.116	0.29	0.0508574	4	Prc1
3.4071e-06	-0.275504	0.211	0.455	0.0523569	4	Ankrd10
3.42997e-06	-0.848237	0.095	0.268	0.0527083	4	Ube2c
3.44448e-06	-0.25247	0.068	0.238	0.0529313	4	Bcl2l11
3.53071e-06	-0.258746	0.136	0.353	0.0542564	4	Nrn1
3.57614e-06	-0.279319	0.395	0.585	0.0549546	4	C1d
3.60321e-06	-0.304904	0.388	0.579	0.0553705	4	Plgrkt
3.62238e-06	-0.265286	0.075	0.248	0.0556651	4	Metrnl
3.63966e-06	-0.256926	0.32	0.541	0.0559307	4	Cap1
3.71599e-06	-0.273714	0.898	0.866	0.0571036	4	Rbbp7
3.87398e-06	-0.262876	1	0.997	0.0595315	4	Snrpf
4.28716e-06	-0.770819	0.075	0.24	0.0658808	4	Pclaf
4.38618e-06	-0.67779	0.082	0.249	0.0674025	4	Birc5
4.44557e-06	-0.324278	0.014	0.15	0.0683151	4	Lsp1
4.99556e-06	-0.399662	0.041	0.196	0.0767668	4	Fxyd6
5.02995e-06	-0.266685	0.973	0.974	0.0772953	4	Pdia6
5.08961e-06	0.381804	0.816	0.638	0.0782121	4	Aff4
5.21849e-06	-0.282574	1	0.997	0.0801925	4	Serpinf1
5.25336e-06	-0.288084	0.946	0.903	0.0807284	4	Lsm6
5.53386e-06	-0.266821	0.32	0.546	0.0850389	4	Nsfl1c
5.76733e-06	0.334344	0.986	0.901	0.0886266	4	Neat1
5.83259e-06	-0.477164	0.082	0.254	0.0896294	4	Mest
5.96477e-06	-0.262582	0.143	0.347	0.0916606	4	Srgap3
6.13107e-06	-0.255056	0.993	0.995	0.0942162	4	S100a10
6.48924e-06	-0.306423	0.122	0.316	0.0997202	4	Aamdc
6.49899e-06	0.317092	0.803	0.583	0.09987	4	Ccdc88a
6.54427e-06	-0.291516	0.027	0.171	0.100566	4	Fst
6.58877e-06	-0.364143	0.034	0.183	0.10125	4	Cox6b2
6.72604e-06	-0.324548	0.905	0.835	0.103359	4	Rnaseh2c
7.26813e-06	-0.30253	0.184	0.394	0.111689	4	Adarb1
7.35977e-06	-0.518759	0.177	0.373	0.113098	4	Atad2
7.57345e-06	-0.586843	0.088	0.259	0.116381	4	Cavin4
7.79348e-06	-0.258627	0.068	0.231	0.119762	4	Slc16a3
7.82519e-06	-0.311503	0.122	0.31	0.12025	4	Plpp3
7.87052e-06	-0.40749	0.041	0.186	0.120946	4	Kif20b
7.9622e-06	-0.26954	0.109	0.291	0.122355	4	Cyp51
7.98022e-06	-0.397979	1	0.998	0.122632	4	Tpm1
8.18435e-06	0.311326	0.816	0.612	0.125769	4	Cflar
9.26516e-06	-0.30253	0.946	0.915	0.142378	4	Psma2
1.06801e-05	-0.275165	0.211	0.429	0.164121	4	Mcm7
1.0776e-05	-0.420888	0.027	0.164	0.165595	4	Clspn
1.15248e-05	-0.576453	0.048	0.192	0.177102	4	Hist1h2ae
1.23903e-05	-0.349153	0.014	0.14	0.190402	4	Fbxo5
1.29934e-05	-0.261249	0.014	0.139	0.19967	4	Bub1b
1.31834e-05	-0.299667	0.986	0.984	0.202589	4	Abracl
1.44817e-05	0.3223	0.857	0.658	0.22254	4	Tmf1
1.47511e-05	-0.252478	0.143	0.345	0.22668	4	Sh3kbp1
1.48717e-05	-0.339233	0.156	0.341	0.228533	4	Actn3
1.62768e-05	-0.424822	0.061	0.206	0.250126	4	Cdca8
1.66927e-05	-0.278776	0.075	0.236	0.256517	4	Chrng
1.73351e-05	-0.261861	0.034	0.168	0.266388	4	Wdcp
2.0173e-05	-0.399294	0.211	0.415	0.309999	4	Gadd45a
2.05266e-05	-0.275273	0.007	0.122	0.315433	4	Tk1
2.06912e-05	-0.25405	0.082	0.241	0.317961	4	Lmo7
2.21415e-05	-0.33084	0.136	0.311	0.340249	4	Plagl1
2.22048e-05	-0.275458	0.973	0.936	0.341222	4	Srsf7
2.40063e-05	-0.741294	0.143	0.321	0.368904	4	Serpinb2
2.45134e-05	-0.267786	0.014	0.131	0.376697	4	Sgo1
2.4576e-05	0.255821	0.884	0.673	0.377659	4	Arhgef2
2.83764e-05	-0.449851	0.156	0.332	0.43606	4	Fam111a
3.02741e-05	-0.256465	0.422	0.587	0.465222	4	Trappc3
3.143e-05	-0.271684	0.027	0.154	0.482985	4	Ccnb2
3.49416e-05	-0.258878	0.034	0.165	0.536948	4	Sgo2a
3.81235e-05	-0.277037	0.061	0.206	0.585843	4	Mcm6
3.84294e-05	-0.307361	0.082	0.232	0.590544	4	Dennd5b
3.88289e-05	0.532927	0.878	0.677	0.596684	4	Brd2
3.93412e-05	-0.265129	0.952	0.847	0.604557	4	Tmem208
4.70991e-05	0.306355	0.912	0.719	0.723772	4	Actr2
4.73845e-05	-0.32409	0.034	0.156	0.728158	4	Knl1
4.93431e-05	-0.429529	0.068	0.21	0.758256	4	Ccl17
5.27042e-05	-0.279276	0.884	0.817	0.809905	4	Snrpa1
5.34659e-05	-0.392192	0.088	0.236	0.821611	4	Anln
5.6263e-05	-0.254792	0.075	0.211	0.864594	4	Ncapd3
5.75052e-05	-0.311381	0.109	0.266	0.883682	4	Igfbp3
5.77538e-05	-0.320984	0.83	0.769	0.887503	4	Ddx39
6.37794e-05	0.254567	1	1	0.980098	4	mt-Nd1
6.37849e-05	-0.304003	0.102	0.259	0.980183	4	Rorb
6.41192e-05	-0.256948	0.177	0.359	0.98532	4	Hes1
0.00161955	-0.473275	0.041	0.129	1	4	1700120C14Rik
0.00587754	0.397512	0.415	0.41	1	4	Abhd2
0.000550526	0.262263	0.939	0.74	1	4	Aebp2
7.80928e-05	-0.310455	0.986	0.979	1	4	Anxa1
0.000206201	-0.260113	0.068	0.191	1	4	Arhgap11a
0.00654438	0.258667	1	0.948	1	4	Atp6v0b
7.0931e-05	0.27482	0.946	0.707	1	4	Atp6v1d
7.87566e-05	0.271766	0.85	0.663	1	4	Cavin1
0.000567279	-0.334352	0.286	0.448	1	4	Cavin2
0.000191368	-0.312024	0.034	0.143	1	4	Ccdc141
0.000948992	-0.285752	0.769	0.462	1	4	Ccl7
0.00546845	-0.260419	0.857	0.723	1	4	Cd9
9.82775e-05	-0.317029	0.061	0.191	1	4	Cdc20
0.000151217	-0.274612	0.048	0.165	1	4	Cdca3
0.00202839	-0.57182	0.109	0.214	1	4	Cenpf
0.000514305	-0.47027	0.32	0.439	1	4	Cenpw
0.000443092	-0.30846	1	0.982	1	4	Chrna1
0.000490768	0.464538	0.891	0.648	1	4	Cirbp
0.00130612	-0.483801	0.973	0.887	1	4	Ckb
0.000196824	0.265308	0.973	0.924	1	4	Csde1
0.000997984	-0.48631	0.048	0.145	1	4	Cthrc1
0.00739433	-0.458529	0.993	0.939	1	4	Ctsl
0.000118568	0.256336	0.857	0.641	1	4	Cxxc5
0.004612	-0.259431	0.585	0.605	1	4	Dapk2
0.000532843	-0.29309	0.109	0.248	1	4	Dclk1
0.00138133	0.255247	0.925	0.739	1	4	Ddx3x
0.00193746	0.275325	0.993	0.927	1	4	Dst
0.000149205	0.264528	0.816	0.605	1	4	Dusp4
7.15627e-05	-0.257022	0.034	0.155	1	4	Ect2
0.000353868	-0.320376	0.98	0.968	1	4	Eno3
0.000120856	0.271888	0.878	0.687	1	4	Fdx2
0.000584135	0.258347	0.755	0.607	1	4	Fnbp1l
0.0010154	0.269913	0.823	0.644	1	4	Gls
0.00857695	0.261333	0.694	0.606	1	4	Gpc1
0.000354499	-0.500792	0.986	0.863	1	4	Gpx8
0.00421259	-1.38325	0.034	0.107	1	4	H19
0.000283669	-0.511521	0.986	0.988	1	4	H2afz
0.00327406	-0.281932	0.952	0.825	1	4	Hacd1
0.000103251	-0.266611	0.156	0.324	1	4	Has2
0.000219535	-0.476117	0.15	0.29	1	4	Hells
0.00138476	-0.259591	0.034	0.121	1	4	Hist1h1a
0.00210909	-0.293769	0.837	0.563	1	4	Hist1h1e
0.00116446	-0.522051	0.082	0.189	1	4	Hist1h2ap
0.000763756	-0.337177	0.143	0.283	1	4	Hist1h2bc
0.000157642	-0.52837	0.054	0.171	1	4	Hist1h3c
0.000108293	-0.550069	0.061	0.185	1	4	Hmmr
0.00480598	-0.330062	0.993	0.981	1	4	Ifitm3
0.00154128	-0.273281	0.075	0.18	1	4	Igfbp2
0.000236785	0.269614	0.98	0.935	1	4	Iqgap1
0.00119736	0.332289	0.993	0.858	1	4	Jmjd1c
0.00670477	0.3389	0.993	0.896	1	4	Jund
7.84265e-05	-0.382124	0.034	0.151	1	4	Kif11
0.00019262	0.256597	0.966	0.683	1	4	Kmt2a
0.000392823	0.308201	0.83	0.662	1	4	Kmt2e
0.000388953	0.272486	0.837	0.665	1	4	Lrrc58
0.000676016	-0.278258	0.177	0.329	1	4	Ltc4s
7.75492e-05	-0.377315	0.054	0.184	1	4	Ly6a
0.00202011	-0.262063	0.973	0.94	1	4	Manf
0.000439665	-0.252168	0.796	0.753	1	4	Mdh1
0.00235693	0.29447	0.986	0.841	1	4	Mdm2
0.00118202	-0.4234	0.068	0.174	1	4	Mgp
0.0001371	0.325712	0.912	0.701	1	4	Midn
0.000394185	-0.551988	0.109	0.236	1	4	Mki67
0.000138159	0.272697	1	1	1	4	mt-Co2
0.000928887	0.493889	0.673	0.482	1	4	Mt2
0.00104927	-0.250831	0.075	0.183	1	4	Myf5
0.000143611	-0.27881	0.959	0.871	1	4	Myl12b
7.83726e-05	-2.50598	0.095	0.24	1	4	Mylpf
0.000399058	0.268933	0.789	0.616	1	4	Ncor2
9.5972e-05	-0.421061	0.034	0.151	1	4	Nusap1
0.000111857	0.285211	0.878	0.653	1	4	P4ha1
0.00207467	-0.285393	0.054	0.147	1	4	Pdlim3
0.000722682	-0.277808	0.946	0.923	1	4	Phgdh
0.000288883	0.269704	0.946	0.772	1	4	Pkn2
0.000531994	0.294361	0.83	0.652	1	4	Polr2a
0.00035443	0.280848	0.782	0.614	1	4	Por
0.000219006	0.276272	0.891	0.715	1	4	Pten
0.000322679	0.271446	0.912	0.734	1	4	Pttg1ip
0.000210979	0.290504	0.959	0.772	1	4	Rab7
0.000610053	-0.280462	0.98	0.988	1	4	Ranbp1
0.000108911	0.277228	0.925	0.737	1	4	Rap1a
0.000190595	-0.321187	0.027	0.133	1	4	Rbm24
0.00111915	-0.264691	0.939	0.836	1	4	Rnaset2a
0.00101463	0.335956	0.932	0.731	1	4	Sbno1
0.000569322	0.360793	0.66	0.583	1	4	Sbno2
0.00975722	0.255835	0.959	0.853	1	4	Senp6
0.00827225	0.258309	0.878	0.654	1	4	Serpine1
0.000504784	0.417356	0.361	0.295	1	4	Slc39a1
0.000214496	0.260901	0.803	0.641	1	4	Smim10l1
7.88525e-05	-0.293888	0.048	0.176	1	4	Spc25
0.000856012	0.287187	0.986	0.959	1	4	Sqstm1
0.000111223	0.259686	0.891	0.69	1	4	Srpk2
0.000180565	0.262916	0.905	0.701	1	4	Supt5
0.000121631	0.274286	0.925	0.693	1	4	Supt6
0.000104718	-0.915187	0.082	0.218	1	4	Tagln
0.00935396	-0.56981	0.986	0.973	1	4	Timp1
0.000733333	-0.401571	0.116	0.242	1	4	Timp3
0.000213099	-0.26812	0.939	0.867	1	4	Tmem176b
0.00103551	-1.54551	0.823	0.453	1	4	Tnnc1
0.00659752	-1.12838	0.041	0.112	1	4	Tnnt3
0.000237842	-0.538251	0.17	0.324	1	4	Trbc2
0.000106774	0.282305	0.878	0.663	1	4	Vezf1
0.00168322	0.256251	0.735	0.607	1	4	Vgll4
0.00170469	0.277983	0.98	0.831	1	4	Ywhag
0.000102483	0.28446	0.857	0.664	1	4	Zfp644

## Sheet: ISC
p_val	avg_log2FC	pct.1	pct.2	p_val_adj	cluster	gene
1.87211e-272	2.96003	0.933	0.011	2.87687e-268	6	Oasl1
3.01439e-214	4.70169	0.967	0.019	4.63221e-210	6	Ifit1
4.12819e-189	0.872909	0.367	0.001	6.34378e-185	6	Ifit3b
4.79311e-182	0.893196	0.5	0.004	7.36557e-178	6	Ddx60
2.37232e-160	3.43347	0.833	0.02	3.64554e-156	6	Rsad2
1.15409e-152	1.74198	0.467	0.004	1.77348e-148	6	Ifit3
2.77941e-146	1.50414	0.8	0.02	4.27112e-142	6	Oasl2
1.21542e-129	4.14141	0.9	0.032	1.86774e-125	6	Cxcl10
9.23752e-129	0.9115	0.533	0.009	1.41953e-124	6	Apol9a
1.44434e-127	2.60617	0.967	0.039	2.21952e-123	6	Ifih1
1.6662e-94	4.47969	1	0.065	2.56046e-90	6	Isg15
7.41875e-94	0.756714	0.367	0.005	1.14004e-89	6	Cmpk2
1.19008e-78	0.975744	0.5	0.015	1.8288e-74	6	Gbp7
5.11301e-69	0.847656	0.5	0.018	7.85717e-65	6	Apol9b
1.51331e-61	4.31645	0.733	0.051	2.3255e-57	6	Ccl5
2.61485e-60	0.664088	0.3	0.006	4.01825e-56	6	Gbp3
3.15712e-43	0.49563	0.367	0.016	4.85155e-39	6	Rtp4
4.17538e-37	0.636519	0.433	0.027	6.4163e-33	6	Zbp1
1.40307e-34	0.917075	0.567	0.052	2.15609e-30	6	Parp14
1.9281e-28	0.771854	0.267	0.013	2.96291e-24	6	Il33
3.5757e-25	0.39283	0.267	0.015	5.49477e-21	6	Tgtp2
1.83144e-24	0.339996	0.267	0.016	2.81438e-20	6	Col25a1
1.0668e-23	0.516774	0.1	0.002	1.63935e-19	6	Iigp1
7.77593e-22	0.28292	0.2	0.01	1.19493e-17	6	Lmcd1
4.16809e-21	0.259396	0.1	0.002	6.4051e-17	6	Ifi44
5.88034e-21	0.66143	0.433	0.051	9.03632e-17	6	Samd9l
1.82445e-19	0.286004	0.2	0.011	2.80363e-15	6	Gm20559
2.21434e-19	0.463242	0.467	0.06	3.40277e-15	6	Ptprj
1.75345e-18	0.315246	0.233	0.016	2.69453e-14	6	Irf7
2.31144e-16	1.07131	0.467	0.074	3.55198e-12	6	Bmp2
4.9153e-16	0.576595	0.433	0.063	7.55334e-12	6	Irgm1
1.93912e-15	1.8408	0.967	0.676	2.97985e-11	6	Polr2g
1.59861e-14	0.475032	0.367	0.051	2.45659e-10	6	Ddx58
5.34326e-13	0.366926	0.267	0.031	8.21098e-09	6	Tlr2
2.94764e-12	0.458001	0.433	0.08	4.52964e-08	6	Zcchc2
4.10762e-12	0.847393	0.533	0.131	6.31217e-08	6	Zfp945
5.61568e-12	0.843075	0.333	0.052	8.62962e-08	6	Ifit2
7.3559e-12	1.70226	0.9	0.473	1.13038e-07	6	Ccl7
1.21684e-11	0.325375	0.267	0.034	1.86991e-07	6	Stat2
1.60212e-11	0.797079	0.567	0.148	2.46198e-07	6	Xaf1
3.67988e-11	1.09214	0.667	0.228	5.65487e-07	6	Kif21a
8.73887e-11	0.495175	0.333	0.057	1.3429e-06	6	Plat
9.81985e-11	1.10452	1	0.981	1.50902e-06	6	Ifitm3
1.11172e-10	0.46073	0.267	0.038	1.70837e-06	6	Herc6
4.45423e-10	0.581784	0.5	0.125	6.84481e-06	6	Ngf
6.3921e-10	1.00034	0.6	0.19	9.82274e-06	6	Atm
2.81812e-09	0.750561	0.867	0.366	4.33061e-05	6	Ube4b
5.29391e-09	0.666275	0.567	0.172	8.13515e-05	6	Loxl3
6.2665e-09	0.755716	0.467	0.13	9.62973e-05	6	Cped1
9.73358e-09	0.94976	0.767	0.335	0.000149576	6	Sgms2
1.29896e-08	0.707415	0.633	0.227	0.000199611	6	Mcub
2.13577e-08	0.485882	0.467	0.127	0.000328203	6	Isg20
3.2141e-08	0.487659	0.467	0.129	0.00049391	6	Pacsin3
3.56602e-08	1.06461	1	0.828	0.00054799	6	Plin2
5.51463e-08	0.411121	0.333	0.073	0.000847434	6	Gypc
6.75076e-08	0.357989	0.333	0.072	0.00103739	6	Kif18a
8.43453e-08	0.504468	0.567	0.187	0.00129613	6	Trim25
8.48836e-08	0.814104	0.233	0.041	0.00130441	6	Ramp3
1.23245e-07	0.284817	0.3	0.061	0.0018939	6	Tspan15
1.37122e-07	0.642657	0.433	0.126	0.00210715	6	Csrnp1
1.51073e-07	0.844145	0.467	0.143	0.00232154	6	Atf3
3.0926e-07	0.315246	0.133	0.015	0.00475239	6	Mme
4.15015e-07	0.477462	0.567	0.193	0.00637753	6	Hoxc13
5.63082e-07	0.281893	0.267	0.054	0.00865288	6	Neurl3
6.91911e-07	0.998418	1	0.808	0.0106326	6	Ccl2
1.60625e-06	0.57492	0.7	0.331	0.0246833	6	Zc3hav1
1.74702e-06	0.867414	0.833	0.528	0.0268465	6	Pdlim1
2.05035e-06	0.800962	0.333	0.089	0.0315077	6	Ptpn22
3.74979e-06	0.763591	1	0.852	0.057623	6	Rsbn1
5.73209e-06	0.695582	0.733	0.343	0.088085	6	Nav3
5.8024e-06	0.618284	0.633	0.283	0.0891654	6	Rab3ip
6.88936e-06	0.441558	0.6	0.247	0.105869	6	Sec24b
7.51817e-06	0.696409	0.967	0.915	0.115532	6	Akr1b3
8.63328e-06	0.621915	0.733	0.381	0.132668	6	Hipk2
9.37501e-06	0.318419	0.267	0.066	0.144066	6	Rbm43
1.05673e-05	0.633657	0.533	0.224	0.162388	6	Plscr2
1.46165e-05	0.299031	0.233	0.054	0.224611	6	Tmed8
1.59317e-05	0.596286	0.8	0.436	0.244822	6	Oxr1
1.64065e-05	0.686644	0.733	0.404	0.252119	6	Trim26
1.64811e-05	-0.734112	0.367	0.726	0.253265	6	Wipi1
1.90283e-05	0.298538	0.233	0.055	0.292408	6	4933412E12Rik
2.15315e-05	0.646982	0.933	0.746	0.330875	6	Clic4
2.81087e-05	0.282357	0.367	0.115	0.431947	6	Zc3h10
3.06382e-05	0.306933	0.2	0.043	0.470817	6	Arhgef3
3.2697e-05	0.71025	0.9	0.65	0.502455	6	Gng11
3.36445e-05	0.364563	0.333	0.103	0.517014	6	Znfx1
3.40452e-05	0.310404	0.2	0.044	0.523173	6	Hoxc12
4.38259e-05	0.436258	0.667	0.335	0.673472	6	Rab8b
4.96522e-05	0.388679	0.333	0.104	0.763006	6	Ccnf
5.68991e-05	0.261162	0.333	0.103	0.874369	6	Ankrd27
6.40604e-05	0.458674	0.733	0.43	0.984417	6	Ptpn14
0.00864803	0.274439	0.967	0.898	1	6	March5
0.00558464	0.31516	0.8	0.562	1	6	1700021F05Rik
0.00191908	0.279688	0.367	0.16	1	6	2510002D24Rik
0.0063782	-0.449853	0.333	0.56	1	6	2810004N23Rik
0.00247785	0.274074	0.467	0.231	1	6	Abhd12
0.00488733	-0.435579	0.533	0.758	1	6	Ahsa2
0.000718724	0.380827	0.567	0.3	1	6	Aip
0.00435589	0.315102	0.867	0.665	1	6	Alyref
0.00439552	0.310232	0.4	0.203	1	6	Ankfy1
0.00378579	0.313746	0.433	0.225	1	6	Ap1b1
0.00353182	0.275044	0.467	0.238	1	6	Apool
0.00667081	-0.951235	0.133	0.382	1	6	Areg
0.000990963	0.4872	0.733	0.489	1	6	Arhgap10
0.000173183	0.512115	0.6	0.309	1	6	Arhgap28
0.00347065	0.537033	0.733	0.51	1	6	Arl6ip1
0.000126913	0.620976	1	0.971	1	6	Asb5
0.00815779	-0.440257	0.5	0.684	1	6	Atic
0.00431395	0.427583	0.533	0.317	1	6	AU020206
0.00556959	0.257381	0.367	0.176	1	6	Axin1
0.00632137	-0.381546	0.533	0.737	1	6	Birc6
0.00635789	0.287781	0.267	0.11	1	6	Brca1
0.000383426	0.284785	0.4	0.152	1	6	Bub1
0.00188729	0.31095	0.967	0.811	1	6	Capg
0.000464949	-0.444823	0.9	0.959	1	6	Capns1
0.00091431	0.713904	0.4	0.185	1	6	Ccne1
0.00160464	0.728977	0.6	0.338	1	6	Cdk1
0.00560949	0.361595	0.6	0.381	1	6	Cdk14
0.000205278	0.401811	1	0.983	1	6	Cdk4
0.00649477	-0.501526	0.6	0.788	1	6	Cdon
0.00616037	0.296201	0.467	0.244	1	6	Cep170b
0.000321126	0.446182	0.433	0.185	1	6	Cep192
0.00131641	0.470206	0.3	0.118	1	6	Cep55
0.000437973	0.369202	0.6	0.308	1	6	Cgrrf1
0.000147985	0.434627	0.5	0.228	1	6	Chml
0.000958683	0.429627	0.733	0.474	1	6	Chst2
0.00757502	0.263409	0.5	0.281	1	6	Cish
0.000365118	0.345757	0.667	0.342	1	6	Cnot11
0.000682534	-0.648429	0.7	0.92	1	6	Col4a1
0.00010755	0.354341	0.667	0.315	1	6	Coprs
0.000366288	0.39226	0.8	0.533	1	6	Cpsf2
0.000294861	0.899664	0.6	0.35	1	6	Csrp2
0.00220902	-0.5403	0.633	0.805	1	6	Cux1
0.00366343	0.272248	0.567	0.304	1	6	Dhx40
8.57904e-05	0.596998	0.633	0.37	1	6	Dnajc13
6.63605e-05	0.728452	0.567	0.288	1	6	Dok1
0.000441056	-0.686984	0.8	0.88	1	6	Dpysl3
0.000471149	0.322358	0.533	0.251	1	6	Ecd
0.00319594	-0.478528	0.1	0.376	1	6	Egln3
0.00633263	0.281031	0.367	0.182	1	6	Eif2d
0.00615112	-0.363917	0.967	0.98	1	6	Eif4g2
0.00172844	0.251202	0.333	0.136	1	6	Fbf1
0.00153032	0.302752	0.367	0.158	1	6	Fbn1
0.00870898	-0.484437	0.6	0.812	1	6	Fbxo32
0.0074998	0.322079	0.567	0.369	1	6	Fem1b
0.00342029	0.531057	0.567	0.393	1	6	Flrt2
0.000289641	0.45915	0.633	0.331	1	6	Fmn1
0.00203761	0.559054	0.633	0.403	1	6	Foxo1
0.00822603	-0.607035	0.167	0.407	1	6	Gadd45a
0.00149774	0.345702	0.667	0.399	1	6	Gart
0.00259756	0.373196	0.533	0.302	1	6	Gdnf
0.00100118	0.265996	0.167	0.044	1	6	Gm42679
0.00359791	0.286647	0.367	0.171	1	6	Gm45338
0.00317236	0.416777	0.933	0.694	1	6	Gnb4
0.00389281	0.387395	0.7	0.449	1	6	Golph3
0.00017501	0.443103	1	0.983	1	6	Gspt1
0.00254711	0.285514	0.3	0.122	1	6	Gtse1
0.000437975	0.574555	0.733	0.491	1	6	Gxylt2
0.00648549	-0.45492	0.567	0.835	1	6	Hacd1
0.00150542	0.666613	0.533	0.313	1	6	Has2
0.00791017	0.277261	0.367	0.185	1	6	Haus6
0.00581541	0.489506	0.967	0.915	1	6	Hbegf
0.00396165	-0.814475	0.3	0.553	1	6	Hes6
0.00847233	0.260593	0.433	0.231	1	6	Hltf
0.00433243	0.456872	0.933	0.808	1	6	Hp1bp3
0.00882495	0.302134	0.9	0.793	1	6	Hsd17b12
0.00212087	0.357449	1	0.696	1	6	Idh3b
0.00519711	0.488377	0.933	0.746	1	6	Ier3
0.000396131	0.44151	0.433	0.184	1	6	Ifi211
0.00412964	0.405632	0.767	0.545	1	6	Ifi27
0.00942549	0.422625	0.6	0.401	1	6	Igf2bp3
0.00447402	0.316773	0.733	0.484	1	6	Ilrun
0.00477432	0.369389	0.8	0.54	1	6	Immp1l
0.000155912	0.376691	0.633	0.307	1	6	Ino80b
9.55087e-05	0.575223	0.467	0.211	1	6	Irf1
0.00017871	0.31696	0.233	0.065	1	6	Irf5
0.000848583	0.274917	0.133	0.03	1	6	Itga4
0.00616785	0.425222	0.8	0.579	1	6	Iws1
0.000987159	0.31803	0.533	0.267	1	6	Kidins220
0.00762571	0.446458	0.967	0.973	1	6	Ktn1
0.00880091	0.366196	0.433	0.235	1	6	Lef1
0.00334374	0.256958	0.267	0.105	1	6	Lgals3bp
0.00681398	0.2806	0.367	0.179	1	6	Lipa
0.00417036	0.274642	0.467	0.242	1	6	Lrig1
0.00292128	0.322064	0.4	0.196	1	6	Lrrc42
0.000268925	0.656733	0.767	0.558	1	6	Ly6e
0.00308666	0.297082	0.5	0.265	1	6	Ly75
0.005848	0.436928	0.933	0.763	1	6	Mast4
0.00341606	0.324338	0.667	0.407	1	6	Med30
0.00449556	0.332799	0.7	0.456	1	6	Med4
0.00897852	0.305034	0.3	0.141	1	6	Mettl27
0.00506023	0.321323	1	1	1	6	Mif
0.00105259	0.285854	0.533	0.259	1	6	Mpp1
0.00510109	0.383246	0.9	0.795	1	6	Mrpl15
0.0067884	0.301651	0.867	0.722	1	6	Mrpl35
0.00184658	0.321845	0.833	0.505	1	6	Mrpl4
0.00456633	0.843053	0.967	0.822	1	6	Mt1
0.00994423	0.315334	0.6	0.396	1	6	Mtln
0.00242236	0.25347	0.3	0.117	1	6	Mylk2
9.38416e-05	0.553922	0.967	0.976	1	6	Myof
0.0027504	-0.509813	0.933	0.98	1	6	Ncam1
0.000735572	0.27468	0.3	0.106	1	6	Ndc80
0.00606006	-0.389519	0.433	0.666	1	6	Ndufaf8
0.00193373	0.317074	1	0.978	1	6	Ndufb10
0.00646735	0.264987	0.5	0.277	1	6	Ngdn
0.00624651	0.25539	0.4	0.201	1	6	Nit1
0.00995177	0.478488	0.133	0.04	1	6	Nnat
0.00106233	0.335165	0.5	0.25	1	6	Nol6
0.000430515	0.486245	0.933	0.934	1	6	Npc2
0.00392674	0.329909	0.2	0.068	1	6	Nrk
0.00042242	1.09292	0.1	0.017	1	6	Nts
0.00731589	-0.637665	0.233	0.44	1	6	Olfm1
0.000558947	0.378879	0.733	0.419	1	6	Orc6
0.000255568	0.344163	0.7	0.359	1	6	Oser1
0.000201138	0.32515	0.567	0.259	1	6	Otud5
0.000636158	0.273123	0.267	0.087	1	6	Pcdh17
0.00397098	0.600683	0.633	0.43	1	6	Pcgf5
0.000262212	0.313583	0.367	0.138	1	6	Pcnx4
6.86442e-05	0.416079	0.633	0.317	1	6	Pdcd2
0.00547613	0.485569	0.9	0.722	1	6	Pdgfb
0.00518124	0.366263	0.1	0.023	1	6	Penk
0.00616142	0.327788	1	0.988	1	6	Pgk1
0.00210004	0.395965	0.867	0.722	1	6	Pgp
0.00188137	0.435845	0.467	0.229	1	6	Phactr2
0.00755253	0.323792	0.567	0.354	1	6	Pim3
0.000124256	0.36817	0.567	0.261	1	6	Pla2g12a
0.00568736	0.6573	0.5	0.3	1	6	Plagl1
0.00787186	0.455212	0.533	0.354	1	6	Plscr1
0.0085078	0.347022	0.967	0.884	1	6	Ppa1
0.00432018	-0.343039	1	1	1	6	Ppp1r14b
0.00675819	0.383323	0.967	0.905	1	6	Ppp4r2
0.00502113	0.292083	0.333	0.148	1	6	Prps1l3
0.00884477	-0.442419	0.467	0.698	1	6	Prune2
0.000196738	0.602043	0.833	0.776	1	6	Psip1
0.0064359	0.412078	1	0.922	1	6	Psma6
0.005849	0.325507	0.6	0.372	1	6	Psmb10
0.000404598	0.385626	0.6	0.31	1	6	Psrc1
0.00319821	-0.522058	0.567	0.76	1	6	Ptgs1
0.00146974	0.400855	0.7	0.443	1	6	Ptpn2
0.00425107	-0.420311	0.933	0.986	1	6	Purb
0.000113378	0.344629	0.467	0.191	1	6	Rab26os
0.00178852	-0.34834	1	0.991	1	6	Rab2a
0.00441522	0.363327	0.733	0.516	1	6	Rad21
0.000147525	0.351532	0.333	0.112	1	6	Rcbtb1
0.00423757	0.547099	0.933	0.852	1	6	Rest
0.00494682	-0.501106	0.533	0.706	1	6	Rgs12
0.00555164	0.484268	0.867	0.678	1	6	Rgs16
0.000773783	0.30144	0.4	0.17	1	6	Rint1
0.00189678	0.549681	0.533	0.319	1	6	Rnd1
0.00206658	0.480792	0.8	0.539	1	6	Rrm2
0.000330448	-0.638319	0.667	0.865	1	6	Runx1
0.000189142	0.268845	0.4	0.149	1	6	Sdhaf3
0.00850055	0.325694	0.567	0.356	1	6	Seh1l
0.00815049	-0.345067	1	0.997	1	6	Serpinf1
0.00145387	-0.415253	1	1	1	6	Sfr1
0.00345695	0.29609	0.333	0.15	1	6	Sgce
0.00345575	-0.400347	1	1	1	6	Sh3glb1
0.000139631	0.532674	0.8	0.574	1	6	Slc38a1
0.00548433	-0.433075	0.167	0.415	1	6	Slco3a1
0.000485248	-0.551736	0.367	0.653	1	6	Smim10l1
0.000263736	0.425159	1	0.741	1	6	Snw1
0.00896825	-0.517829	0.567	0.728	1	6	Soat1
0.00220741	0.486598	0.367	0.167	1	6	Spc25
0.00156471	0.494472	0.767	0.536	1	6	Sppl2a
0.000558819	-0.749684	0.333	0.613	1	6	St8sia2
0.00383516	0.447007	0.633	0.387	1	6	Stat3
0.000135954	0.377174	0.5	0.214	1	6	Stx3
0.000148914	0.541351	0.433	0.183	1	6	Tapbp
0.00214297	0.272663	0.3	0.118	1	6	Tbck
0.000129322	0.460943	0.5	0.228	1	6	Tiparp
0.00395245	0.256958	0.267	0.105	1	6	Tmem218
0.00286664	0.26795	0.333	0.144	1	6	Tmem68
0.00311304	0.736906	0.8	0.711	1	6	Tmpo
0.00463808	-0.443159	0.233	0.494	1	6	Tnrc6b
0.00175376	0.356062	0.967	0.906	1	6	Tpi1
0.00482027	-0.470901	1	0.999	1	6	Tpm1
0.00788373	-0.374869	0.767	0.891	1	6	Trappc4
0.000195922	0.442358	0.967	0.818	1	6	Trp53
0.00330078	0.284917	0.367	0.168	1	6	Trps1
0.00969606	0.274792	0.467	0.268	1	6	Ttc9c
0.000238784	0.28642	0.367	0.135	1	6	Ttll12
0.00728435	-0.353586	0.067	0.287	1	6	Txndc5
0.00177653	0.314979	0.8	0.488	1	6	Ufsp2
0.00712165	0.34471	0.633	0.431	1	6	Uhrf2
0.00119517	0.441284	0.8	0.562	1	6	Utp14a
0.00193978	-0.62421	0.367	0.611	1	6	Vamp5
0.0019649	0.453499	0.633	0.382	1	6	Vat1
0.00134439	0.751558	0.9	0.817	1	6	Vcam1
0.0057269	0.416371	0.9	0.663	1	6	Wdr12
0.00416724	0.258072	0.533	0.287	1	6	Wdr35
0.00518667	-0.497482	0.9	0.94	1	6	Wnk1
0.00946139	0.281134	0.5	0.294	1	6	Zc3h7a
0.00215534	0.424207	0.967	0.891	1	6	Zfp36l2
0.00601714	0.31877	0.7	0.429	1	6	Zfx

## Sheet: DMC1
p_val	avg_log2FC	pct.1	pct.2	p_val_adj	cluster	gene
0	2.83459	0.673	0.005	0	5	Smpx
7.49988e-294	2.81602	0.606	0.006	1.15251e-289	5	Mb
5.7073e-289	4.35215	0.894	0.032	8.7704e-285	5	Myog
2.78343e-270	4.25768	0.654	0.011	4.2773e-266	5	Myh3
2.6614e-268	4.05717	0.625	0.01	4.08977e-264	5	Myl1
1.85479e-248	1.26417	0.51	0.004	2.85025e-244	5	Hrc
3.03312e-246	3.01779	0.606	0.011	4.661e-242	5	Mef2c
1.79858e-243	2.6742	0.519	0.006	2.76387e-239	5	Mybph
2.84255e-236	2.72249	0.731	0.024	4.36814e-232	5	Lmod3
1.30522e-233	5.04367	0.779	0.031	2.00574e-229	5	Actc1
3.13427e-230	1.76358	0.51	0.006	4.81643e-226	5	Trdn
7.00105e-214	4.17059	0.529	0.01	1.07585e-209	5	Tnnc2
8.2831e-214	5.61427	0.692	0.026	1.27286e-209	5	Acta1
3.15957e-205	1.15007	0.442	0.005	4.85531e-201	5	Nmrk2
2.26468e-203	1.2747	0.375	0.001	3.48014e-199	5	Actn2
9.43352e-198	1.42154	0.365	0.001	1.44965e-193	5	Casq2
4.63598e-194	2.40512	0.76	0.04	7.12412e-190	5	Mymx
1.22929e-192	0.80415	0.365	0.002	1.88905e-188	5	Hjv
7.11267e-191	2.19686	0.423	0.005	1.093e-186	5	Cox6a2
2.60842e-190	1.27631	0.327	0	4.00836e-186	5	Lmod2
8.41611e-189	1.08864	0.394	0.004	1.2933e-184	5	Filip1
3.44377e-180	4.56216	0.846	0.062	5.29205e-176	5	Tnni1
6.21944e-179	2.10455	0.692	0.035	9.55742e-175	5	Tnni2
1.40448e-176	1.88886	0.731	0.042	2.15827e-172	5	Pgam2
2.75482e-173	0.774225	0.308	0.001	4.23334e-169	5	Cacna1s
3.66409e-167	4.74173	0.885	0.078	5.63061e-163	5	Tnnt3
1.87261e-161	0.584428	0.279	0	2.87765e-157	5	Gm14635
4.04242e-159	1.92727	0.808	0.063	6.21199e-155	5	Gm28653
5.16195e-157	0.598536	0.327	0.003	7.93237e-153	5	Unc45b
1.55494e-152	1.00459	0.548	0.023	2.38948e-148	5	Myom3
3.0345e-151	2.23381	0.904	0.097	4.66311e-147	5	Rbm24
3.90809e-151	1.06157	0.394	0.008	6.00557e-147	5	Srl
4.56593e-150	0.811522	0.308	0.003	7.01646e-146	5	Obscn
4.35385e-139	1.40509	0.394	0.01	6.69056e-135	5	Igfn1
1.44338e-138	0.567686	0.337	0.006	2.21804e-134	5	Srpk3
4.24089e-138	0.696705	0.375	0.009	6.51697e-134	5	Gprc5c
1.95792e-137	1.30198	0.279	0.002	3.00873e-133	5	Csrp3
8.50004e-137	1.43622	0.327	0.005	1.3062e-132	5	Tcap
7.36242e-128	0.626739	0.269	0.003	1.13138e-123	5	Sgcg
3.26706e-125	2.15522	0.558	0.034	5.02049e-121	5	Cav3
1.62731e-124	1.11021	0.567	0.036	2.50068e-120	5	5430431A17Rik
4.04991e-123	0.697765	0.337	0.008	6.22349e-119	5	Mypn
9.06042e-122	2.1146	0.846	0.11	1.39231e-117	5	Ccdc141
1.13911e-121	4.89577	0.51	0.029	1.75048e-117	5	Myl4
2.63865e-121	0.620954	0.212	0	4.05481e-117	5	Smim5
1.00518e-120	0.849345	0.269	0.003	1.54465e-116	5	Klhl41
3.20263e-120	0.637633	0.327	0.007	4.92147e-116	5	Casz1
1.86961e-117	0.830071	0.433	0.019	2.87303e-113	5	Alpk3
4.79968e-117	0.987534	0.567	0.039	7.37568e-113	5	Tspan33
2.61663e-116	0.935188	0.337	0.009	4.02098e-112	5	Mybpc1
5.62374e-115	6.36669	0.99	0.203	8.642e-111	5	Mylpf
1.47726e-111	0.938721	0.5	0.03	2.2701e-107	5	Inpp4b
3.26064e-111	1.09115	0.413	0.018	5.01063e-107	5	Cox8b
6.13993e-110	1.09798	0.375	0.014	9.43523e-106	5	Atp2a1
3.38285e-107	3.0357	0.981	0.208	5.19842e-103	5	Mymk
1.32341e-106	0.701961	0.385	0.016	2.03368e-102	5	Ppfia4
1.55482e-105	1.19277	0.202	0.001	2.38929e-101	5	Ckm
2.93667e-105	1.27238	0.519	0.037	4.51279e-101	5	Tmem38a
3.08063e-104	1.03669	0.471	0.029	4.73401e-100	5	Atcayos
1.04369e-103	1.56434	0.75	0.094	1.60384e-99	5	Fndc5
3.63459e-103	0.874399	0.288	0.007	5.58527e-99	5	Myom2
8.93821e-103	1.73467	0.5	0.034	1.37353e-98	5	R3hdml
5.55765e-101	2.93202	0.279	0.007	8.54044e-97	5	Myh1
1.20192e-98	0.996795	0.212	0.002	1.84699e-94	5	Ppp1r27
9.23778e-98	0.613969	0.365	0.016	1.41957e-93	5	Shisa2
2.62171e-97	2.18455	0.788	0.117	4.02878e-93	5	Pdlim3
1.31701e-93	1.19627	0.471	0.033	2.02386e-89	5	Palmd
1.53717e-93	1.05957	0.442	0.029	2.36216e-89	5	Smyd1
3.3085e-93	0.33138	0.173	0.001	5.08417e-89	5	2310043L19Rik
9.25499e-93	0.665348	0.163	0	1.42221e-88	5	Myoz2
1.45048e-92	2.84771	0.962	0.25	2.22895e-88	5	Arpp21
1.43824e-91	1.19914	0.538	0.049	2.21015e-87	5	Ldb3
5.77396e-90	1.28725	0.24	0.005	8.87285e-86	5	Xirp2
6.48787e-90	0.544702	0.279	0.009	9.96991e-86	5	Prkag3
1.15441e-89	0.465747	0.202	0.003	1.77399e-85	5	Trim63
1.20589e-87	0.331914	0.163	0.001	1.85309e-83	5	Cacng6
4.84832e-87	0.29956	0.144	0	7.45041e-83	5	Arx
4.84937e-87	0.575685	0.144	0	7.45203e-83	5	Dhrs7c
2.52779e-86	0.643484	0.202	0.003	3.88445e-82	5	BC051019
6.5527e-84	0.567424	0.288	0.011	1.00695e-79	5	Klhl40
1.44532e-83	1.92806	0.692	0.096	2.22102e-79	5	Ogn
3.94506e-83	2.23018	0.837	0.163	6.06238e-79	5	Fxyd6
4.5366e-83	0.477866	0.163	0.001	6.9714e-79	5	3300002P13Rik
5.34558e-83	0.896802	0.163	0.001	8.21455e-79	5	Tceal7
6.14278e-83	0.352172	0.163	0.001	9.43961e-79	5	Fgf21
6.64764e-83	3.59553	0.99	0.323	1.02154e-78	5	Tnnt1
2.60213e-78	1.47084	0.76	0.138	3.99869e-74	5	Iffo1
4.24788e-78	2.86639	0.875	0.199	6.52771e-74	5	Igf2
3.02235e-77	0.54828	0.288	0.013	4.64444e-73	5	Rap1gap2
7.07328e-77	0.896076	0.404	0.03	1.08695e-72	5	Apobec2
1.22221e-76	1.1371	0.654	0.094	1.87818e-72	5	Cap2
2.37609e-76	0.287176	0.144	0.001	3.65133e-72	5	Ermap
4.58671e-76	0.776375	0.433	0.036	7.0484e-72	5	Tm6sf1
1.05181e-75	1.49021	0.808	0.162	1.61632e-71	5	Cobl
1.23732e-75	0.943416	0.125	0	1.90138e-71	5	Myh8
2.92449e-75	1.51939	0.721	0.126	4.49406e-71	5	Ryr1
2.46033e-74	0.779192	0.51	0.053	3.78079e-70	5	Sntb1
3.66839e-74	1.20811	0.654	0.097	5.63722e-70	5	Ppp1r14c
7.48881e-74	0.940506	0.298	0.015	1.1508e-69	5	Dmd
4.86639e-73	0.661078	0.183	0.003	7.47819e-69	5	Itgb1bp2
6.60829e-72	0.286642	0.144	0.001	1.0155e-67	5	Asb2
5.41233e-71	4.43656	0.99	0.452	8.31712e-67	5	Tnnc1
6.57309e-71	1.14753	0.606	0.086	1.01009e-66	5	Ralgps2
1.06844e-70	0.513924	0.173	0.003	1.64187e-66	5	Pvalb
4.33512e-70	0.657589	0.25	0.01	6.66177e-66	5	Inha
3.24708e-69	0.566092	0.212	0.006	4.98979e-65	5	Tmem182
9.81324e-69	0.465633	0.24	0.009	1.508e-64	5	Traf3ip3
1.51901e-68	1.21595	0.683	0.118	2.33426e-64	5	Neurl1a
2.10853e-68	0.605638	0.394	0.032	3.24018e-64	5	Wnt9a
2.76155e-67	0.931013	0.587	0.083	4.24368e-63	5	Zbtb18
2.18432e-66	0.38542	0.135	0.001	3.35664e-62	5	Mstn
2.8919e-66	2.17738	0.337	0.024	4.44399e-62	5	Bex1
6.00584e-66	1.81834	0.942	0.308	9.22918e-62	5	Actn3
8.68116e-66	4.33079	0.981	0.552	1.33403e-61	5	Ttn
4.48214e-65	0.722726	0.49	0.056	6.8877e-61	5	Mycl
4.20538e-64	2.65466	1	0.533	6.46241e-60	5	Hes6
8.14334e-64	1.24688	0.452	0.05	1.25139e-59	5	Xirp1
2.47519e-63	0.888279	0.154	0.003	3.80363e-59	5	Casq1
1.14912e-61	2.60734	1	0.838	1.76586e-57	5	Neb
1.88905e-61	2.21792	0.942	0.384	2.9029e-57	5	Gadd45a
2.98411e-61	1.5164	0.894	0.282	4.58568e-57	5	Ank1
4.73113e-61	0.303321	0.183	0.005	7.27033e-57	5	Spink4
6.51766e-61	0.837505	0.5	0.065	1.00157e-56	5	Patj
8.25586e-61	0.983882	0.635	0.109	1.26868e-56	5	Cacnb1
1.01008e-60	0.740752	0.404	0.04	1.55219e-56	5	Sema3d
1.44988e-59	0.790344	0.115	0.001	2.22803e-55	5	Srrm4os
2.21667e-59	1.46325	0.798	0.206	3.40635e-55	5	Chrng
3.40035e-59	0.801704	0.346	0.029	5.22531e-55	5	Myom1
4.16312e-59	2.20325	0.135	0.002	6.39747e-55	5	Myh7
3.53538e-58	0.333299	0.192	0.007	5.43281e-54	5	2900079G21Rik
2.71394e-57	0.650514	0.365	0.034	4.17051e-53	5	Myl6b
3.68776e-57	0.405947	0.125	0.001	5.66699e-53	5	Hspb7
9.36304e-57	0.825184	0.346	0.031	1.43882e-52	5	Fbxl22
1.04431e-56	1.53242	0.721	0.169	1.6048e-52	5	Synpo2l
6.92017e-56	0.26214	0.135	0.002	1.06342e-51	5	Kcnk13
3.3935e-55	0.542907	0.288	0.021	5.21479e-51	5	Herc3
5.0738e-55	-1.69731	0.99	1	7.79691e-51	5	S100a6
5.8349e-55	-1.71773	0.971	1	8.96649e-51	5	Ptma
1.62272e-54	2.14153	1	0.952	2.49363e-50	5	Macf1
1.25159e-53	0.635512	0.202	0.009	1.92333e-49	5	Txlnb
1.44955e-53	2.2733	0.99	0.694	2.22752e-49	5	Svbp
1.57736e-53	-1.61	1	1	2.42393e-49	5	Ftl1
1.90662e-53	0.58633	0.221	0.011	2.92991e-49	5	Ablim3
2.0028e-53	2.40523	0.817	0.283	3.07771e-49	5	Hspb8
2.19053e-53	3.0104	1	0.896	3.36618e-49	5	Tnnt2
2.37166e-53	-2.29615	0.558	0.991	3.64453e-49	5	Hmga2
3.96514e-53	0.817571	0.327	0.029	6.09324e-49	5	Lman1l
4.31337e-53	1.45476	0.288	0.022	6.62835e-49	5	Mylk4
1.0712e-52	0.808034	0.269	0.019	1.64612e-48	5	Nrap
1.6932e-52	1.69335	0.846	0.285	2.60194e-48	5	Aamdc
5.77253e-52	2.94975	0.99	0.581	8.87065e-48	5	Acta2
1.31605e-51	2.17333	1	0.818	2.02238e-47	5	Bin1
1.15173e-50	0.327646	0.144	0.004	1.76987e-46	5	Trim72
1.46189e-50	1.7619	0.846	0.28	2.24649e-46	5	Cacng1
6.38311e-50	-1.93879	0.5	0.973	9.80892e-46	5	Anxa5
1.22289e-49	1.1211	1	1	1.87922e-45	5	Sh3glb1
2.02393e-49	2.39909	1	0.937	3.11017e-45	5	Tpm2
2.43641e-49	1.98929	1	0.981	3.74403e-45	5	Cdkn1a
3.3702e-49	-1.35518	0.942	1	5.17898e-45	5	Actb
4.78496e-49	1.26778	1	0.983	7.35305e-45	5	Chrna1
7.06081e-49	0.913976	0.394	0.049	1.08504e-44	5	C430049B03Rik
7.41915e-49	-1.60078	0.875	1	1.1401e-44	5	S100a10
2.03699e-48	-3.11797	0.779	0.997	3.13024e-44	5	Spp1
8.666e-48	1.42719	1	0.983	1.3317e-43	5	Des
1.6105e-47	0.336488	0.154	0.005	2.47486e-43	5	Myo18b
1.61051e-47	0.347376	0.154	0.005	2.47487e-43	5	Atp1a2
2.26751e-47	0.500313	0.25	0.018	3.48448e-43	5	Erbb3
4.02899e-47	1.49862	0.971	0.608	6.19136e-43	5	Rbfox2
1.03756e-46	1.37406	0.731	0.208	1.59441e-42	5	Pnmal2
3.82541e-46	0.857438	0.635	0.135	5.87851e-42	5	Tmem119
6.89441e-46	0.7528	0.183	0.009	1.05946e-41	5	Ankrd23
1.1992e-45	0.445646	0.269	0.023	1.84281e-41	5	Marveld2
5.78422e-45	1.38918	1	0.825	8.88861e-41	5	Hacd1
6.34274e-45	1.39964	0.24	0.018	9.74689e-41	5	Fgfbp1
1.16124e-44	1.18635	0.798	0.277	1.78448e-40	5	Nuak1
2.03621e-44	0.985092	0.712	0.191	3.12904e-40	5	Macrod1
2.53412e-44	-2.46025	0.327	0.924	3.89418e-40	5	Tm4sf1
4.81161e-44	0.501547	0.135	0.004	7.39401e-40	5	Hspb3
5.4915e-44	1.56205	1	0.768	8.43878e-40	5	Ccnd3
6.39513e-44	1.39043	0.904	0.425	9.82739e-40	5	Ankrd10
9.92969e-44	1.72877	0.798	0.267	1.5259e-39	5	C1qtnf3
2.62405e-43	1.04907	0.798	0.263	4.03238e-39	5	Dusp27
7.71096e-43	1.01798	0.635	0.156	1.18494e-38	5	Tmem38b
8.06208e-43	-1.7188	0.712	0.996	1.2389e-38	5	Ccnd1
9.47682e-43	1.12963	0.183	0.01	1.4563e-38	5	Ankrd2
1.27784e-42	-1.33623	0.942	1	1.96365e-38	5	Cald1
1.40859e-42	1.69471	0.971	0.645	2.16458e-38	5	Mef2a
3.6563e-42	1.68727	0.923	0.519	5.61863e-38	5	Scx
3.71601e-42	0.54828	0.192	0.011	5.71039e-38	5	Col25a1
4.51345e-42	1.29294	1	0.9	6.93582e-38	5	Jsrp1
6.46343e-42	1.17761	0.567	0.128	9.93236e-38	5	Slc4a3
1.20387e-41	1.37299	1	0.923	1.84999e-37	5	Cfl2
2.03047e-41	0.253628	0.163	0.008	3.12022e-37	5	Adora1
5.72281e-41	1.01173	0.654	0.175	8.79425e-37	5	Trim55
1.12039e-40	1.63163	0.856	0.44	1.72171e-36	5	Slc29a1
1.3734e-40	-1.55376	0.471	0.957	2.1105e-36	5	Tagln2
1.42256e-40	-1.44152	0.644	0.973	2.18604e-36	5	Arpc1b
3.27526e-40	-3.22385	0.394	0.907	5.03309e-36	5	Cxcl1
4.60631e-40	0.626556	0.5	0.094	7.07851e-36	5	Lrp4
5.90526e-40	1.75497	0.942	0.619	9.07462e-36	5	Palld
7.84648e-40	-1.21804	0.971	1	1.20577e-35	5	Vim
1.14813e-39	-0.992012	0.962	1	1.76433e-35	5	Cfl1
1.23531e-39	0.632485	0.471	0.085	1.8983e-35	5	Tgfb3
3.23704e-39	1.27983	1	0.999	4.97436e-35	5	Tpm1
1.12988e-38	1.65219	0.587	0.148	1.73628e-34	5	Fst
1.35646e-38	1.51304	0.981	0.795	2.08448e-34	5	Nexn
4.58279e-38	1.36907	0.952	0.597	7.04237e-34	5	St8sia2
6.12297e-38	0.332557	0.202	0.015	9.40916e-34	5	Rab40b
6.66833e-38	-1.52078	0.721	0.989	1.02472e-33	5	Anxa1
1.09065e-37	-1.61225	0.721	0.991	1.676e-33	5	Ifitm3
1.91078e-37	1.20202	0.981	0.742	2.9363e-33	5	Celf2
6.5385e-37	1.29863	1	1	1.00477e-32	5	Tmsb10
1.33838e-36	-1.08432	0.942	0.998	2.05669e-32	5	Clic1
1.54087e-36	0.854659	0.673	0.196	2.36785e-32	5	Kremen1
2.13858e-36	0.538878	0.356	0.053	3.28636e-32	5	Klhl31
2.31806e-36	1.51259	1	0.935	3.56216e-32	5	Tuba1b
5.61849e-36	0.654049	0.471	0.094	8.63393e-32	5	Olfml2b
9.51563e-36	0.858264	0.519	0.12	1.46227e-31	5	Jph2
1.02119e-35	-1.17642	0.779	0.997	1.56926e-31	5	Emp3
1.59738e-35	0.541957	0.442	0.083	2.45469e-31	5	Cdk5r1
3.15475e-35	2.34281	0.99	0.947	4.8479e-31	5	Cryab
1.031e-34	1.29762	0.971	0.685	1.58433e-30	5	Prune2
1.4821e-34	1.36617	0.721	0.274	2.27755e-30	5	Trim54
2.41675e-34	0.465598	0.308	0.041	3.71383e-30	5	Plpp7
2.55847e-34	0.864464	0.49	0.11	3.9316e-30	5	1700025L06Rik
3.99752e-34	0.957594	0.5	0.12	6.14299e-30	5	Obsl1
6.65527e-34	1.04296	0.798	0.361	1.02272e-29	5	Hip1
8.19955e-34	1.30224	0.923	0.567	1.26003e-29	5	Map4
1.33688e-33	1.01609	1	0.931	2.05438e-29	5	Cnn3
1.82994e-33	1.07151	0.683	0.234	2.81207e-29	5	Inppl1
2.16425e-33	2.43241	0.654	0.225	3.3258e-29	5	Dclk1
2.82245e-33	1.24106	0.942	0.697	4.33726e-29	5	Ilkap
2.95044e-33	0.820246	0.606	0.171	4.53394e-29	5	Stbd1
4.10188e-33	2.58492	0.663	0.234	6.30335e-29	5	Cavin4
4.14313e-33	1.14815	0.962	0.848	6.36675e-29	5	Pkig
5.26489e-33	0.884593	0.462	0.103	8.09056e-29	5	Gatm
5.62084e-33	1.31736	0.731	0.275	8.63755e-29	5	Zfp36l1
8.02968e-33	-3.17418	0.327	0.828	1.23392e-28	5	Ccl2
2.36049e-32	1.19533	0.788	0.358	3.62736e-28	5	Svil
5.61084e-32	1.20456	0.952	0.668	8.62218e-28	5	Dlgap4
6.28798e-32	0.956177	0.702	0.255	9.66273e-28	5	Tmem109
8.42003e-32	-0.803205	1	1	1.29391e-27	5	Npm1
1.20452e-31	-1.17427	0.654	0.969	1.85098e-27	5	Cd44
1.46282e-31	1.11599	1	0.951	2.24792e-27	5	Myod1
1.52005e-31	1.177	0.413	0.085	2.33587e-27	5	Adamts5
1.57526e-31	1.00598	0.75	0.307	2.4207e-27	5	1110002E22Rik
2.16187e-31	-1.04866	0.856	0.996	3.32215e-27	5	Sec61b
2.31546e-31	0.901784	0.462	0.102	3.55817e-27	5	Fibin
2.39215e-31	-0.9476	0.942	1	3.67602e-27	5	Actg1
2.64364e-31	0.904887	0.779	0.316	4.06248e-27	5	Stac3
3.3388e-31	0.614686	0.375	0.068	5.13073e-27	5	Igf1
3.48229e-31	0.745882	0.615	0.185	5.35124e-27	5	Akap6
6.87308e-31	1.13463	0.99	0.806	1.05619e-26	5	Atp1a1
7.90294e-31	-1.00644	0.894	0.998	1.21444e-26	5	Anxa2
9.07183e-31	0.887497	0.423	0.09	1.39407e-26	5	Parm1
9.98397e-31	0.793961	0.548	0.152	1.53424e-26	5	Ncoa1
1.16872e-30	-1.05669	0.673	0.971	1.79597e-26	5	Flna
1.90433e-30	0.265124	0.135	0.008	2.92639e-26	5	Dbndd1
2.31725e-30	-1.21045	0.74	0.963	3.56092e-26	5	Tpm4
3.993e-30	-1.26664	0.452	0.909	6.13605e-26	5	Zfp36l2
5.36124e-30	0.294912	0.192	0.018	8.23862e-26	5	Lrrn2
6.86744e-30	0.448801	0.298	0.044	1.05532e-25	5	Fndc1
7.29435e-30	-1.20966	0.394	0.846	1.12092e-25	5	Asap1
8.2762e-30	-1.30363	0.683	0.986	1.2718e-25	5	Csf1
8.33706e-30	-1.37586	0.606	0.947	1.28116e-25	5	Errfi1
1.03489e-29	-1.48434	0.356	0.836	1.59032e-25	5	Vcam1
1.27158e-29	1.20585	0.76	0.336	1.95403e-25	5	Myo18a
1.95809e-29	1.06154	0.962	0.788	3.009e-25	5	Arl6ip5
2.19542e-29	1.09802	0.99	0.994	3.3737e-25	5	Kif5b
2.26939e-29	0.339418	0.144	0.01	3.48737e-25	5	Piezo2
3.26604e-29	-1.49064	0.481	0.868	5.01892e-25	5	Rsbn1
3.87562e-29	-0.767996	1	0.999	5.95567e-25	5	H3f3b
5.15096e-29	0.34684	0.279	0.04	7.91549e-25	5	Gm3830
7.85054e-29	1.07237	0.731	0.307	1.20639e-24	5	Tmem64
1.00894e-28	0.78994	0.683	0.251	1.55044e-24	5	Wfs1
1.02588e-28	0.420395	0.212	0.023	1.57647e-24	5	Ptgis
1.18001e-28	-0.57912	1	1	1.81333e-24	5	Ppia
1.79906e-28	0.779273	0.625	0.207	2.76461e-24	5	Musk
1.80523e-28	0.717852	0.375	0.077	2.7741e-24	5	Fam171a2
2.0465e-28	0.958965	0.798	0.36	3.14486e-24	5	Cyb5r1
2.16686e-28	1.6283	0.894	0.6	3.32982e-24	5	Popdc3
2.54542e-28	0.514792	0.231	0.029	3.91154e-24	5	Reep1
2.70758e-28	0.29603	0.221	0.026	4.16075e-24	5	Tbc1d8
2.87457e-28	-1.01008	1	1	4.41735e-24	5	Mif
3.04272e-28	1.00213	0.625	0.227	4.67575e-24	5	Baiap2l1
3.50967e-28	1.16825	1	0.987	5.3933e-24	5	Bag1
1.29501e-27	-1.05167	0.856	0.997	1.99004e-23	5	Sdc4
1.99358e-27	-1.01268	0.75	0.968	3.06353e-23	5	Rhoc
2.22408e-27	0.564893	0.471	0.119	3.41774e-23	5	Tead4
2.63655e-27	-0.821377	0.923	1	4.05159e-23	5	Pabpc1
2.82382e-27	-1.37787	0.375	0.851	4.33936e-23	5	Tnc
4.4199e-27	1.35793	0.856	0.535	6.79206e-23	5	Fyn
4.72226e-27	0.541914	0.452	0.108	7.25669e-23	5	Frmpd1
4.83072e-27	2.15531	0.933	0.632	7.42337e-23	5	Car3
7.10889e-27	0.577457	1	1	1.09242e-22	5	Uqcrq
8.89832e-27	-1.15466	0.51	0.893	1.36741e-22	5	Dpysl3
9.15145e-27	1.01606	0.827	0.427	1.4063e-22	5	Dag1
1.36585e-26	0.63042	0.413	0.097	2.09891e-22	5	Dysf
1.43836e-26	-0.86048	0.99	1	2.21033e-22	5	Hspd1
1.87724e-26	0.844332	0.74	0.326	2.88475e-22	5	Akt2
2.02483e-26	0.984783	0.788	0.371	3.11156e-22	5	Zfp568
2.28006e-26	1.29418	0.846	0.47	3.50377e-22	5	Gadd45g
2.29736e-26	1.07268	0.962	0.801	3.53035e-22	5	Rnf11
2.79687e-26	0.54038	0.154	0.013	4.29795e-22	5	Tceal5
3.50909e-26	-1.18138	0.394	0.829	5.39242e-22	5	Capg
3.61846e-26	0.960916	0.933	0.649	5.56049e-22	5	Vma21
4.18879e-26	1.06196	0.99	0.89	6.43691e-22	5	Ndufv3
4.21892e-26	0.322974	0.221	0.028	6.48322e-22	5	Ddc
5.7566e-26	1.16428	0.808	0.415	8.84616e-22	5	Tubb2a
7.02841e-26	-0.968364	0.769	0.974	1.08006e-21	5	Dstn
7.61495e-26	-1.07664	0.279	0.753	1.17019e-21	5	Tes
1.1944e-25	-1.07346	0.337	0.794	1.83544e-21	5	Flnb
1.47754e-25	-0.766348	1	0.998	2.27054e-21	5	Snrpg
1.64387e-25	1.0227	0.827	0.423	2.52614e-21	5	Olfm1
2.16507e-25	1.17344	0.356	0.074	3.32706e-21	5	Car2
2.49466e-25	-0.818792	0.99	1	3.83355e-21	5	Ncl
2.63083e-25	-0.908934	0.837	0.976	4.0428e-21	5	Cstb
3.33097e-25	0.877716	0.827	0.419	5.1187e-21	5	Sik1
4.27779e-25	0.35409	0.154	0.014	6.57369e-21	5	Dync1i1
4.4433e-25	0.270706	0.144	0.012	6.82802e-21	5	Ces2c
4.45967e-25	0.48632	0.394	0.089	6.85318e-21	5	Dusp13
4.55164e-25	-0.986483	0.683	0.947	6.9945e-21	5	Iqgap1
7.5079e-25	-0.809088	0.942	0.996	1.15374e-20	5	Msn
9.65034e-25	-0.984589	0.442	0.865	1.48297e-20	5	Fosl1
9.67914e-25	-1.06258	0.519	0.877	1.48739e-20	5	Cdk6
1.02841e-24	-1.28005	0.298	0.766	1.58036e-20	5	Emp1
1.05368e-24	0.95113	0.962	0.842	1.61919e-20	5	Ehd4
1.1196e-24	0.656245	0.394	0.092	1.72049e-20	5	Klhl13
1.28415e-24	0.329401	0.163	0.016	1.97335e-20	5	3425401B19Rik
1.47106e-24	0.816954	0.702	0.302	2.26058e-20	5	Rragd
1.81984e-24	0.479596	0.269	0.045	2.79655e-20	5	Mtss2
2.43059e-24	-0.781288	0.837	0.99	3.73509e-20	5	Tpm3
2.48513e-24	0.956875	0.971	0.785	3.81889e-20	5	Myo10
2.4927e-24	0.983094	1	0.995	3.83053e-20	5	Aldoa
2.56728e-24	0.95315	0.692	0.291	3.94513e-20	5	St3gal5
2.63626e-24	-1.02162	0.769	0.972	4.05114e-20	5	Ccnd2
4.49733e-24	-1.02477	0.933	0.998	6.91104e-20	5	Txnrd1
4.50016e-24	-0.882501	0.846	0.988	6.91539e-20	5	Rrbp1
4.53497e-24	0.913472	0.49	0.151	6.96889e-20	5	Scrib
5.64562e-24	0.53962	0.404	0.098	8.67563e-20	5	Mrln
5.92774e-24	1.31252	0.865	0.615	9.10916e-20	5	Flnc
6.56149e-24	-1.17145	0.471	0.833	1.0083e-19	5	Prkg2
9.6951e-24	-0.930637	0.913	0.994	1.48985e-19	5	Myh9
9.87417e-24	1.15411	0.885	0.605	1.51736e-19	5	Acsl3
1.19207e-23	-1.72881	0.673	0.936	1.83185e-19	5	S100a4
2.25695e-23	1.27505	0.904	0.646	3.46826e-19	5	Enah
2.27288e-23	-0.784588	0.942	0.995	3.49273e-19	5	Ifitm2
2.71253e-23	-0.586629	1	1	4.16835e-19	5	Rps12
2.91289e-23	0.753637	0.673	0.28	4.47623e-19	5	Tmem9
3.06414e-23	1.2378	0.452	0.131	4.70867e-19	5	Zdbf2
3.61907e-23	-1.50023	0.317	0.765	5.56142e-19	5	Ier3
3.67251e-23	1.10957	1	0.967	5.64354e-19	5	Eno3
3.67751e-23	0.634522	0.192	0.024	5.65123e-19	5	Itga4
3.68886e-23	0.415108	0.298	0.057	5.66867e-19	5	Tbx15
3.75069e-23	-0.7484	1	1	5.76369e-19	5	Nap1l1
3.7868e-23	1.45923	0.76	0.43	5.81917e-19	5	Hspb2
3.94789e-23	0.73734	1	0.976	6.06672e-19	5	Fxr1
4.03868e-23	0.499502	0.308	0.061	6.20624e-19	5	Fgf13
5.19702e-23	0.983955	0.808	0.42	7.98626e-19	5	Lrrn1
5.25072e-23	-1.62842	0.288	0.726	8.06878e-19	5	Fn1
5.35827e-23	0.651754	0.558	0.189	8.23405e-19	5	Sspn
5.75761e-23	0.905516	0.971	0.9	8.84772e-19	5	Map1lc3a
5.89182e-23	0.567952	0.269	0.048	9.05396e-19	5	Tmod1
7.00762e-23	-0.69863	1	1	1.07686e-18	5	Calm1
8.02677e-23	-0.750497	0.962	0.998	1.23347e-18	5	Snrpf
8.57968e-23	-0.542796	1	1	1.31844e-18	5	Rpsa
9.61726e-23	0.29916	0.173	0.02	1.47788e-18	5	Kcnc1
1.4338e-22	-0.973468	0.702	0.931	2.20333e-18	5	Epb41l2
1.61709e-22	0.947686	0.99	0.983	2.48499e-18	5	Nes
1.79017e-22	0.717796	0.548	0.193	2.75095e-18	5	Pygm
1.80385e-22	0.519026	0.346	0.078	2.77198e-18	5	Gm45159
1.87569e-22	0.260523	0.192	0.024	2.88237e-18	5	A930003A15Rik
2.45603e-22	0.270178	0.135	0.012	3.77418e-18	5	Tmem117
2.51577e-22	0.494089	1	1	3.86599e-18	5	Elob
2.60576e-22	-1.19285	0.625	0.904	4.00428e-18	5	Nfkbia
2.71908e-22	1.37662	0.481	0.157	4.17841e-18	5	Mustn1
2.75352e-22	0.788342	0.625	0.246	4.23133e-18	5	Eya4
2.92481e-22	-1.09355	0.875	0.964	4.49455e-18	5	Sqstm1
3.64878e-22	0.76587	0.577	0.217	5.60709e-18	5	Rb1
4.27158e-22	0.490047	0.288	0.056	6.56414e-18	5	Kcnb1
4.37597e-22	-1.0888	0.548	0.879	6.72455e-18	5	Sox4
5.51333e-22	-0.773786	0.942	0.998	8.47233e-18	5	Pgam1
5.6405e-22	0.327826	0.163	0.018	8.66776e-18	5	Pstpip1
6.43419e-22	-0.946991	0.346	0.778	9.88741e-18	5	Itpripl2
7.03121e-22	0.979965	0.654	0.292	1.08049e-17	5	Dipk2a
9.46814e-22	-0.937869	0.654	0.934	1.45497e-17	5	Mir100hg
1.04562e-21	0.876774	0.875	0.651	1.60681e-17	5	Emc2
1.06812e-21	-0.427215	1	1	1.64138e-17	5	Rps10
1.07638e-21	-0.48574	1	1	1.65408e-17	5	Rack1
1.47242e-21	-1.01345	0.577	0.882	2.26267e-17	5	Pdgfa
1.5428e-21	0.587536	0.413	0.112	2.37082e-17	5	Usp2
1.70674e-21	0.595088	0.481	0.148	2.62274e-17	5	Smtn
1.78748e-21	0.895166	0.817	0.473	2.74682e-17	5	Sypl
2.09228e-21	-0.501963	1	1	3.21521e-17	5	Rps2
2.16782e-21	-0.901417	0.923	0.994	3.33128e-17	5	Lgals3
2.32505e-21	0.457066	0.375	0.094	3.57291e-17	5	Usp28
2.74228e-21	0.596277	0.308	0.067	4.21406e-17	5	Otud1
2.77076e-21	0.886625	0.933	0.699	4.25783e-17	5	Cnot6l
2.81168e-21	-0.534876	1	1	4.3207e-17	5	Rpl22
3.08989e-21	0.951012	0.981	0.899	4.74823e-17	5	Zbtb20
3.34392e-21	0.872683	0.663	0.312	5.1386e-17	5	Syne1
3.58342e-21	-1.16564	0.49	0.843	5.50664e-17	5	Plin2
4.24883e-21	0.444818	0.308	0.065	6.52918e-17	5	Adssl1
4.71208e-21	-1.11087	0.202	0.675	7.24106e-17	5	Pcolce2
4.71936e-21	0.643868	0.577	0.213	7.25223e-17	5	Creld1
4.77336e-21	-0.80244	0.865	0.98	7.33522e-17	5	Lrrfip1
5.25103e-21	0.820378	0.817	0.474	8.06925e-17	5	Auts2
5.39186e-21	-1.06415	0.385	0.772	8.28567e-17	5	Dcbld2
5.65595e-21	-0.61374	1	0.999	8.6915e-17	5	Eif4a1
6.09273e-21	0.344056	0.221	0.035	9.3627e-17	5	Popdc2
6.73112e-21	-0.934003	0.577	0.871	1.03437e-16	5	Tuba1c
6.99384e-21	-1.39958	0.442	0.824	1.07474e-16	5	Fbxo32
7.00549e-21	0.772295	0.606	0.252	1.07653e-16	5	Chn1
8.11028e-21	-0.623003	1	1	1.24631e-16	5	Eif5a
8.46177e-21	0.748124	0.99	0.878	1.30032e-16	5	Cbx5
1.08465e-20	-1.27974	0.75	0.982	1.66679e-16	5	Timp1
1.15666e-20	0.963812	0.702	0.356	1.77744e-16	5	Gamt
1.24887e-20	0.751536	0.933	0.669	1.91914e-16	5	Vasp
1.52801e-20	0.463843	0.163	0.02	2.3481e-16	5	Fxyd1
1.70048e-20	-0.480866	1	1	2.61313e-16	5	Rplp0
2.19524e-20	1.0061	0.971	0.894	3.37342e-16	5	Zfp106
2.36153e-20	-1.20263	0.212	0.642	3.62896e-16	5	1700012B09Rik
2.8183e-20	-0.993821	0.471	0.801	4.33088e-16	5	Serpine2
3.29906e-20	0.325979	0.269	0.052	5.06966e-16	5	Prox1
5.895e-20	-0.818584	0.558	0.87	9.05884e-16	5	Ak2
6.23895e-20	0.864223	0.894	0.645	9.5874e-16	5	Smim11
6.36367e-20	-0.851202	0.731	0.952	9.77905e-16	5	Lrp1
6.96583e-20	-0.810792	0.933	0.985	1.07044e-15	5	Cdkn2a
6.97844e-20	0.754297	0.875	0.55	1.07238e-15	5	Iscu
7.28143e-20	0.542212	0.423	0.126	1.11894e-15	5	Itgb6
7.52904e-20	1.00488	0.817	0.543	1.15699e-15	5	Pdlim7
8.26211e-20	0.971624	0.971	0.859	1.26964e-15	5	Runx1
9.13696e-20	0.624771	0.413	0.122	1.40408e-15	5	2310022B05Rik
9.3249e-20	0.813652	0.404	0.122	1.43296e-15	5	Pacsin3
9.60653e-20	-0.77759	0.894	0.976	1.47624e-15	5	Aprt
9.74035e-20	0.935318	0.827	0.514	1.4968e-15	5	Ehbp1l1
1.10908e-19	-0.879225	0.452	0.765	1.70432e-15	5	Arpc5
1.35979e-19	-1.05135	0.288	0.716	2.08958e-15	5	Dusp5
1.5414e-19	0.786502	0.788	0.443	2.36867e-15	5	Bicd2
1.84337e-19	0.847353	0.75	0.444	2.83271e-15	5	Bod1
1.91928e-19	0.940597	0.433	0.132	2.94936e-15	5	Lsp1
2.39023e-19	0.765275	0.942	0.759	3.67307e-15	5	Fyttd1
2.65855e-19	0.73555	1	0.979	4.08539e-15	5	Ncam1
2.87916e-19	0.839141	0.923	0.651	4.42441e-15	5	Cirbp
3.32048e-19	-0.977327	0.413	0.771	5.10258e-15	5	Ptgs1
3.52452e-19	0.589703	1	0.996	5.41613e-15	5	Ndufs5
3.95246e-19	-0.762299	0.962	0.996	6.07374e-15	5	Prrc2c
3.95454e-19	0.758382	0.644	0.306	6.07694e-15	5	Mapre3
4.02089e-19	0.705545	0.981	0.831	6.1789e-15	5	Dmpk
4.45723e-19	0.672357	0.558	0.221	6.84943e-15	5	Col19a1
4.7622e-19	-0.854486	0.298	0.728	7.31808e-15	5	Elk3
4.80432e-19	0.734827	0.663	0.313	7.3828e-15	5	Samd8
5.11187e-19	-0.830503	0.221	0.66	7.8554e-15	5	Litaf
5.66198e-19	-0.581514	1	1	8.70076e-15	5	Sfr1
6.18997e-19	-0.621016	0.99	1	9.51212e-15	5	Txn1
6.379e-19	1.12602	0.913	0.677	9.80262e-15	5	Tubb6
6.83287e-19	-0.585096	1	1	1.05001e-14	5	Nme1
8.66128e-19	-1.96207	0.644	0.878	1.33098e-14	5	Gpx8
8.66383e-19	0.415732	0.288	0.063	1.33137e-14	5	Gas1
9.77568e-19	0.670632	0.635	0.275	1.50223e-14	5	Serinc2
1.22842e-18	-0.996995	0.433	0.788	1.88771e-14	5	Nfkbiz
1.27732e-18	-0.962649	0.731	0.956	1.96286e-14	5	Col18a1
1.76899e-18	0.735126	0.99	0.961	2.71841e-14	5	Psmc3
1.80025e-18	-1.13489	0.212	0.626	2.76644e-14	5	Pgf
1.8916e-18	1.18337	0.683	0.336	2.90683e-14	5	Hes1
2.28249e-18	-0.789002	0.75	0.939	3.5075e-14	5	Nop56
2.35999e-18	0.999151	0.663	0.331	3.6266e-14	5	Ablim1
2.60415e-18	-0.866148	0.404	0.783	4.0018e-14	5	Zc3h12a
2.79792e-18	0.349218	0.192	0.031	4.29957e-14	5	Mtcl1
2.80243e-18	-0.882763	0.462	0.812	4.3065e-14	5	Nfkb1
3.23922e-18	0.556831	0.529	0.196	4.97771e-14	5	Plxna2
4.1667e-18	0.73528	0.885	0.562	6.40297e-14	5	Rapsn
5.53497e-18	0.792681	0.894	0.679	8.50558e-14	5	Cd164
6.44327e-18	0.379292	0.288	0.066	9.90138e-14	5	Trp53cor1
6.50724e-18	-0.967505	0.25	0.682	9.99967e-14	5	Serpine1
8.10133e-18	1.51916	0.24	0.049	1.24493e-13	5	Fabp3
8.36408e-18	0.678818	0.173	0.026	1.28531e-13	5	Ctrb1
9.22008e-18	-0.791098	0.365	0.736	1.41685e-13	5	Lamb1
1.0231e-17	-0.950506	0.471	0.781	1.5722e-13	5	Gchfr
1.14287e-17	0.428576	0.413	0.126	1.75625e-13	5	Cand2
1.16028e-17	-0.791598	0.442	0.784	1.783e-13	5	Mtap
1.48257e-17	0.470474	0.346	0.094	2.27827e-13	5	Armcx1
1.54913e-17	-0.873291	0.231	0.648	2.38054e-13	5	Ets1
1.94355e-17	1.07661	0.529	0.221	2.98665e-13	5	Lmo7
2.08385e-17	0.746494	0.923	0.713	3.20226e-13	5	Maged1
2.21291e-17	-0.568264	0.962	0.998	3.40058e-13	5	Atox1
2.25973e-17	0.709091	0.846	0.578	3.47253e-13	5	Rtn2
2.6089e-17	-0.635171	0.904	0.978	4.0091e-13	5	Mrpl20
2.76348e-17	-0.941493	0.173	0.586	4.24664e-13	5	Ptprk
2.77273e-17	0.750354	1	0.943	4.26086e-13	5	Cops9
3.29516e-17	0.406417	0.317	0.081	5.06367e-13	5	Stim1
3.77426e-17	0.677416	0.99	0.941	5.79991e-13	5	Ubxn4
3.79848e-17	0.619419	0.519	0.201	5.83712e-13	5	Bhlhe41
3.80936e-17	1.2548	0.74	0.465	5.85384e-13	5	Chchd10
4.13606e-17	0.617345	0.462	0.165	6.35588e-13	5	Nol3
4.79119e-17	-0.791007	0.375	0.728	7.36263e-13	5	Rnf19b
4.98267e-17	-1.04088	0.808	0.961	7.65686e-13	5	Tubb5
5.96687e-17	0.474695	0.49	0.175	9.16929e-13	5	Sh3bp4
6.16238e-17	0.751637	0.548	0.239	9.46973e-13	5	Rassf3
6.59905e-17	0.709157	0.99	0.881	1.01408e-12	5	Hypk
6.62817e-17	-0.730457	0.529	0.831	1.01855e-12	5	Trp53
6.70902e-17	0.517021	0.327	0.089	1.03097e-12	5	Rassf7
7.40612e-17	-0.774573	0.317	0.717	1.1381e-12	5	Adss
7.75584e-17	-0.757211	0.587	0.871	1.19184e-12	5	Ltbp1
8.01726e-17	0.799398	0.817	0.548	1.23201e-12	5	Tm2d1
9.28621e-17	-0.401072	1	1	1.42701e-12	5	Rps24
9.33726e-17	-0.74847	0.712	0.94	1.43486e-12	5	Marcks
1.01641e-16	-0.331016	1	1	1.56192e-12	5	Rplp2
1.06288e-16	0.778863	0.673	0.35	1.63333e-12	5	Pkia
1.11314e-16	-0.785656	0.144	0.568	1.71056e-12	5	Gpd2
1.26861e-16	0.27379	0.212	0.04	1.94947e-12	5	Coq8a
1.2853e-16	0.652113	1	0.993	1.97512e-12	5	Top1
1.33675e-16	0.450257	0.365	0.107	2.05419e-12	5	Rora
1.36989e-16	0.729803	0.615	0.298	2.10511e-12	5	Rnf217
1.62875e-16	-0.70264	0.856	0.968	2.50291e-12	5	Sh3bgrl3
1.84588e-16	0.382587	0.327	0.087	2.83656e-12	5	Spry1
1.94802e-16	0.772099	0.788	0.513	2.99352e-12	5	Pigp
1.97284e-16	0.97572	0.692	0.429	3.03166e-12	5	Aif1l
1.97285e-16	1.16265	0.99	0.89	3.03168e-12	5	Tuba1a
2.12247e-16	0.553371	0.99	0.99	3.2616e-12	5	Ndufb1-ps
2.20407e-16	-0.564989	0.933	0.989	3.387e-12	5	Selenof
2.52399e-16	0.52362	1	1	3.87861e-12	5	Gpx4
2.68185e-16	0.698854	0.904	0.66	4.1212e-12	5	Slc44a2
2.68524e-16	-0.900051	0.5	0.818	4.12642e-12	5	Ugdh
2.77796e-16	0.306401	0.298	0.074	4.26889e-12	5	Mboat2
3.27774e-16	0.843905	0.673	0.373	5.03691e-12	5	Vgll3
3.33234e-16	-1.05946	0.356	0.732	5.12081e-12	5	Fabp5
3.6048e-16	-0.789904	0.048	0.463	5.5395e-12	5	Gja1
3.66392e-16	-0.380799	1	1	5.63034e-12	5	Rpl32
3.7234e-16	0.654187	1	0.996	5.72175e-12	5	Rtn4
4.49304e-16	0.849994	0.606	0.301	6.90445e-12	5	Arhgap28
5.61753e-16	0.603235	1	0.97	8.63245e-12	5	Csnk1a1
5.71914e-16	0.317417	0.26	0.059	8.7886e-12	5	Dpp6
6.26608e-16	0.662003	0.971	0.879	9.62908e-12	5	Strn3
6.49434e-16	0.541809	1	0.996	9.97985e-12	5	Atp5k
6.85258e-16	-0.760374	0.173	0.575	1.05304e-11	5	Ly6e
9.50582e-16	-1.06303	0.096	0.494	1.46076e-11	5	Cx3cl1
1.02962e-15	0.716532	0.942	0.774	1.58222e-11	5	Raly
1.12765e-15	-0.687938	0.788	0.944	1.73287e-11	5	Rap1b
1.13302e-15	0.821639	0.731	0.403	1.74111e-11	5	Tubb2b
1.43048e-15	-0.891291	0.644	0.926	2.19822e-11	5	Hbegf
1.68614e-15	0.625164	0.962	0.769	2.59108e-11	5	Kifap3
1.70292e-15	0.89323	0.846	0.597	2.61688e-11	5	Mthfd2
1.72608e-15	-0.7156	0.702	0.902	2.65247e-11	5	Zwint
1.89823e-15	-0.726903	0.923	0.99	2.917e-11	5	Ranbp1
1.95608e-15	-0.423392	1	1	3.00591e-11	5	Rpl7a
1.96921e-15	0.666384	0.663	0.338	3.02608e-11	5	Smim20
2.08691e-15	-0.751805	0.087	0.49	3.20696e-11	5	Pnp
2.15785e-15	-0.822569	0.106	0.508	3.31597e-11	5	Gxylt2
2.30186e-15	-0.61667	0.962	0.994	3.53727e-11	5	Ddx21
2.34278e-15	0.612773	0.942	0.807	3.60015e-11	5	Mob4
2.60519e-15	-0.953936	0.481	0.758	4.0034e-11	5	Cks1b
3.30711e-15	-0.499417	0.99	1	5.08204e-11	5	Bax
3.42958e-15	0.384661	0.288	0.076	5.27024e-11	5	Coro6
3.45508e-15	0.709627	0.923	0.746	5.30943e-11	5	Msi2
3.93793e-15	0.436226	1	0.999	6.05141e-11	5	Uqcr10
3.95767e-15	-0.738413	0.279	0.646	6.08175e-11	5	Ftl1-ps1
4.23834e-15	-0.855817	0.99	0.999	6.51306e-11	5	Hmgb1
4.28819e-15	-0.385272	1	1	6.58966e-11	5	Rps9
4.48199e-15	0.831665	0.933	0.762	6.88747e-11	5	Ttc3
4.76239e-15	0.635303	0.952	0.673	7.31836e-11	5	Arhgef2
5.32372e-15	-0.661503	0.981	0.995	8.18095e-11	5	Ahnak
5.44626e-15	-0.320805	1	1	8.36926e-11	5	Rps16
5.96293e-15	-0.675977	0.779	0.94	9.16323e-11	5	Npc2
7.09471e-15	0.542844	0.308	0.091	1.09024e-10	5	Paxx
7.39424e-15	-0.727029	0.721	0.938	1.13627e-10	5	Actn1
7.53891e-15	0.666615	0.587	0.283	1.1585e-10	5	Fitm1
7.95396e-15	-0.541068	1	0.996	1.22228e-10	5	Tmsb4x
8.17426e-15	0.548968	0.99	0.904	1.25614e-10	5	Cox14
8.57935e-15	-0.630692	0.913	0.978	1.31839e-10	5	Myof
8.84237e-15	0.481106	0.413	0.143	1.35881e-10	5	Pfkm
1.1223e-14	-0.678613	0.404	0.742	1.72464e-10	5	Sh3bgrl
1.13987e-14	0.740937	0.923	0.801	1.75164e-10	5	Qk
1.22716e-14	0.401625	1	1	1.88577e-10	5	Atp5md
1.24086e-14	0.853631	0.413	0.153	1.90683e-10	5	Spats2l
1.26166e-14	-0.692311	0.942	0.98	1.93879e-10	5	Denr
1.40719e-14	0.410546	1	1	2.16243e-10	5	Serf2
1.48024e-14	0.634318	0.74	0.444	2.27468e-10	5	Btbd1
1.73301e-14	-0.703604	0.635	0.848	2.66311e-10	5	Snhg4
1.8657e-14	0.680223	0.99	0.953	2.86703e-10	5	Sptbn1
1.9079e-14	0.270477	0.288	0.076	2.93187e-10	5	Shroom2
1.99169e-14	-0.749195	0.712	0.923	3.06063e-10	5	Ptms
2.06304e-14	0.50459	0.423	0.157	3.17027e-10	5	Tpd52l1
2.20366e-14	-0.853127	0.337	0.687	3.38636e-10	5	Ezr
2.2169e-14	-0.696412	0.394	0.709	3.40671e-10	5	Sri
2.22492e-14	0.569661	1	0.937	3.41903e-10	5	Cdh2
2.32355e-14	0.440331	1	0.999	3.5706e-10	5	Ndufb9
2.45775e-14	0.576299	0.567	0.265	3.77682e-10	5	Chrnd
2.53604e-14	-0.587531	0.933	0.976	3.89713e-10	5	Gnl3
2.62166e-14	0.550751	0.99	0.989	4.0287e-10	5	Sec62
2.6657e-14	0.297538	0.115	0.014	4.09638e-10	5	Fhl1
2.76282e-14	0.64074	0.827	0.55	4.24562e-10	5	Ddr1
3.18046e-14	-0.535162	1	1	4.88742e-10	5	S100a11
3.22309e-14	-0.684928	0.952	0.994	4.95292e-10	5	Hnrnpa3
3.47573e-14	-0.344731	1	1	5.34116e-10	5	Nme2
3.52204e-14	-1.54911	0.125	0.491	5.41232e-10	5	Ccl7
3.89677e-14	-0.547262	0.981	0.999	5.98816e-10	5	Set
4.21405e-14	0.36056	0.298	0.085	6.47573e-10	5	Rab3a
4.76319e-14	0.710264	0.933	0.74	7.31959e-10	5	Dnajb11
5.06762e-14	0.748106	0.846	0.608	7.78742e-10	5	Nsmce3
5.37775e-14	-0.906996	0.173	0.559	8.26398e-10	5	Basp1
5.40656e-14	0.529716	0.538	0.249	8.30826e-10	5	Dok7
5.41628e-14	-0.723547	0.26	0.625	8.3232e-10	5	Cdc42ep5
5.49128e-14	0.717056	0.923	0.818	8.43845e-10	5	Atp2a2
5.72199e-14	-0.818403	0.202	0.556	8.79298e-10	5	Rgs17
6.13303e-14	0.385242	0.346	0.11	9.42463e-10	5	Gpam
6.24617e-14	0.451138	0.404	0.145	9.59849e-10	5	Castor2
7.02541e-14	0.514545	0.99	0.985	1.07959e-09	5	Purb
7.3882e-14	-0.598023	0.567	0.822	1.13535e-09	5	Cyfip1
7.49529e-14	-0.596605	0.817	0.95	1.1518e-09	5	Ywhaq
7.99213e-14	-0.402813	1	1	1.22815e-09	5	Rps27l
8.12473e-14	0.52506	0.423	0.161	1.24853e-09	5	Sap30
8.13034e-14	-0.647261	0.923	0.974	1.24939e-09	5	Hnrnpa1
9.09578e-14	-0.824901	0.058	0.428	1.39775e-09	5	Nr4a2
9.34513e-14	0.463069	1	1	1.43607e-09	5	mt-Co1
9.39193e-14	0.651057	0.913	0.683	1.44326e-09	5	Hsph1
1.00198e-13	-0.634713	0.356	0.71	1.53975e-09	5	Gnb4
1.02187e-13	0.489902	0.49	0.207	1.57031e-09	5	Rreb1
1.03621e-13	-0.327765	1	1	1.59234e-09	5	Rps20
1.04618e-13	-0.650054	0.635	0.836	1.60767e-09	5	Twistnb
1.12471e-13	0.616993	0.971	0.934	1.72834e-09	5	Zfp706
1.16818e-13	-0.798565	0.702	0.916	1.79514e-09	5	Gclm
1.25308e-13	0.603576	0.529	0.243	1.92561e-09	5	Mknk2
1.26404e-13	0.556524	0.471	0.197	1.94245e-09	5	Alpk2
1.26473e-13	-0.649904	0.375	0.708	1.94351e-09	5	Srsf9
1.27256e-13	0.488706	1	0.994	1.95554e-09	5	Ndufb7
1.27334e-13	0.477802	0.5	0.216	1.95674e-09	5	Synrg
1.29359e-13	0.744952	0.452	0.19	1.98787e-09	5	Vgll2
1.30748e-13	0.675456	0.567	0.291	2.0092e-09	5	Jam3
1.32215e-13	0.607683	1	0.987	2.03175e-09	5	Nars
1.32227e-13	0.475894	0.99	0.95	2.03193e-09	5	Rnf7
1.33824e-13	-0.317356	1	1	2.05647e-09	5	Rps11
1.36699e-13	0.490637	1	0.985	2.10065e-09	5	Smdt1
1.4155e-13	-0.629559	0.067	0.435	2.1752e-09	5	Plaur
1.51761e-13	-0.631965	0.606	0.801	2.33212e-09	5	Hsd17b12
1.63212e-13	-0.331148	1	1	2.50808e-09	5	Rpl28
1.65006e-13	0.38058	1	0.999	2.53565e-09	5	Pfdn5
1.76439e-13	0.792132	1	0.99	2.71134e-09	5	Ankrd1
1.85672e-13	-1.01799	0.067	0.432	2.85322e-09	5	Akap12
1.87433e-13	0.933284	0.673	0.384	2.88029e-09	5	Rdh5
1.88399e-13	0.577653	0.712	0.404	2.89512e-09	5	Atf6
1.89692e-13	0.526296	0.212	0.049	2.915e-09	5	Prkg1
1.90922e-13	0.669907	0.712	0.405	2.9339e-09	5	Scn5a
2.01366e-13	0.579909	0.375	0.135	3.0944e-09	5	Jph1
2.20923e-13	-0.693889	0.317	0.644	3.39492e-09	5	Cd47
2.54608e-13	-0.677205	0.269	0.637	3.91256e-09	5	Cflar
2.69842e-13	-0.700917	0.212	0.586	4.14667e-09	5	Fstl1
2.94213e-13	-0.455874	0.99	1	4.52117e-09	5	Atpif1
2.97308e-13	0.799272	0.74	0.483	4.56873e-09	5	Amotl2
3.13695e-13	-0.642615	0.038	0.397	4.82055e-09	5	Dock8
3.20642e-13	-0.846366	0.192	0.544	4.92731e-09	5	Pdlim1
3.31987e-13	0.497276	1	0.987	5.10165e-09	5	Ndufc1
3.63584e-13	-0.715626	0.442	0.735	5.5872e-09	5	Pgd
3.88499e-13	-0.564152	0.885	0.987	5.97007e-09	5	Cdk4
4.01437e-13	0.664486	0.75	0.498	6.16888e-09	5	Lrpap1
4.27842e-13	-0.449601	1	0.999	6.57465e-09	5	Ddx5
4.50141e-13	0.673959	0.798	0.615	6.91732e-09	5	Prrc2b
4.55083e-13	0.989576	0.712	0.511	6.99325e-09	5	Thop1
4.97064e-13	0.627615	0.481	0.209	7.63838e-09	5	Wdr44
4.97265e-13	0.67674	0.635	0.343	7.64147e-09	5	Cdh15
5.06129e-13	0.566417	0.913	0.662	7.77768e-09	5	Dars
5.10753e-13	0.659122	0.971	0.865	7.84875e-09	5	Anapc13
5.24568e-13	0.421349	0.327	0.107	8.06103e-09	5	Gpt2
5.43516e-13	-0.723844	0.442	0.741	8.35222e-09	5	Cd9
5.48416e-13	1.25893	0.952	0.889	8.42751e-09	5	Ckb
6.29937e-13	0.318015	0.212	0.049	9.68025e-09	5	Dll1
6.58019e-13	-0.666672	0.663	0.844	1.01118e-08	5	B2m
6.71898e-13	0.348614	1	1	1.03251e-08	5	Uqcr11
7.57453e-13	0.675155	0.952	0.862	1.16398e-08	5	Atp6v1e1
7.96007e-13	-0.760946	0.538	0.798	1.22322e-08	5	Ccn4
8.22579e-13	0.619145	0.856	0.598	1.26406e-08	5	Fads3
8.26921e-13	0.540622	1	1	1.27073e-08	5	Bsg
8.58807e-13	-0.640405	0.154	0.505	1.31973e-08	5	Inf2
1.03439e-12	-0.506033	0.971	0.993	1.58955e-08	5	Llph
1.09625e-12	-0.352275	1	1	1.68461e-08	5	Rps18
1.11072e-12	-0.794402	0.279	0.615	1.70685e-08	5	Cks2
1.14462e-12	-0.621792	0.058	0.415	1.75894e-08	5	Nfib
1.24188e-12	0.804476	0.788	0.589	1.90839e-08	5	Pbxip1
1.27225e-12	0.892512	0.808	0.601	1.95507e-08	5	Vamp5
1.29771e-12	0.445563	0.356	0.126	1.9942e-08	5	Ephb2
1.33168e-12	-0.663984	0.663	0.853	2.04639e-08	5	Gsto1
1.35616e-12	-0.670017	0.308	0.621	2.08402e-08	5	Srm
1.5681e-12	0.293594	0.279	0.08	2.4097e-08	5	Armcx6
1.61259e-12	-0.614005	0.01	0.349	2.47807e-08	5	Fxyd5
1.69352e-12	-0.652309	0.298	0.616	2.60243e-08	5	Plpp2
1.70048e-12	-0.715121	0.538	0.832	2.61312e-08	5	Siva1
1.78866e-12	-0.491177	0.99	0.993	2.74864e-08	5	Fkbp1a
1.93752e-12	0.626757	0.933	0.731	2.97738e-08	5	Ndufa9
1.94503e-12	-0.731608	0.279	0.614	2.98893e-08	5	Prdx4
2.35555e-12	-0.976635	0.212	0.551	3.61978e-08	5	Fbln2
2.5598e-12	-0.696164	0.173	0.524	3.93365e-08	5	Rai14
2.5891e-12	-0.635933	0.5	0.755	3.97866e-08	5	Dkc1
3.28263e-12	-0.720023	0.269	0.595	5.04442e-08	5	Ddah1
3.31724e-12	-0.64636	0.077	0.426	5.09761e-08	5	Cpe
3.39857e-12	-0.680476	0.212	0.549	5.22258e-08	5	Prkar2b
3.57217e-12	0.409686	0.327	0.111	5.48935e-08	5	Mettl22
3.86534e-12	0.371478	1	0.999	5.93986e-08	5	Atp5j
4.24207e-12	-0.612417	0.683	0.854	6.51879e-08	5	Kras
4.3611e-12	0.590447	0.712	0.44	6.7017e-08	5	Josd2
4.38051e-12	-0.489032	0.981	0.998	6.73153e-08	5	Ran
5.18945e-12	-0.905678	0.471	0.733	7.97463e-08	5	Pdgfb
5.31207e-12	-0.634962	0.913	0.97	8.16305e-08	5	Fam162a
5.68264e-12	-0.646119	0.212	0.546	8.73251e-08	5	Lasp1
5.86156e-12	0.615114	0.404	0.17	9.00746e-08	5	Spsb2
6.15432e-12	0.333039	1	1	9.45734e-08	5	Atp5l
6.48708e-12	-0.744516	0.346	0.642	9.96869e-08	5	Fkbp11
6.71479e-12	0.665999	0.644	0.375	1.03186e-07	5	Sytl2
7.08604e-12	0.559663	0.673	0.401	1.08891e-07	5	Ss18l2
7.6653e-12	0.683711	0.837	0.64	1.17793e-07	5	Coa3
7.73885e-12	0.493742	0.837	0.579	1.18923e-07	5	Sgca
7.78541e-12	-0.715063	0.279	0.586	1.19638e-07	5	Klf6
7.80412e-12	-0.552844	0.76	0.95	1.19926e-07	5	Snhg8
7.89739e-12	-0.584302	0.087	0.426	1.21359e-07	5	Sh3pxd2b
7.92781e-12	-0.58964	0.644	0.828	1.21827e-07	5	Lyar
7.98814e-12	-0.659857	0.365	0.655	1.22754e-07	5	F2r
8.27269e-12	-0.318503	1	1	1.27126e-07	5	Rpl15
8.30818e-12	0.68182	0.962	0.824	1.27672e-07	5	Acadl
8.76197e-12	2.21819	0.288	0.096	1.34645e-07	5	H19
9.00365e-12	-0.595853	0.125	0.47	1.38359e-07	5	Abcc1
9.2288e-12	0.593107	0.981	0.976	1.41819e-07	5	Ndufa5
9.62633e-12	0.439139	0.99	0.971	1.47928e-07	5	Ndufb11
1.00683e-11	-0.684525	0.558	0.791	1.5472e-07	5	Nudt4
1.03712e-11	0.68516	0.875	0.669	1.59374e-07	5	Itga7
1.09952e-11	0.359312	0.298	0.098	1.68964e-07	5	Armcx4
1.10769e-11	0.3833	1	1	1.70218e-07	5	Atp5e
1.13609e-11	-0.75171	0.365	0.688	1.74583e-07	5	Angptl4
1.18206e-11	-0.577879	0.875	0.951	1.81647e-07	5	Nolc1
1.18518e-11	-0.539648	0.76	0.941	1.82127e-07	5	Mak16
1.23067e-11	-0.537982	0.971	0.989	1.89117e-07	5	Hnrnpu
1.23159e-11	-0.535246	0.837	0.95	1.89259e-07	5	Wdr43
1.29474e-11	0.569461	0.846	0.595	1.98963e-07	5	Dapk2
1.34857e-11	-0.597212	0.346	0.675	2.07235e-07	5	Arhgap22
1.35107e-11	-0.55403	0.74	0.892	2.07618e-07	5	Cebpz
1.3575e-11	0.710362	0.423	0.179	2.08607e-07	5	Dip2c
1.46535e-11	-0.679055	0.135	0.472	2.2518e-07	5	Cxcl12
1.48355e-11	-0.627881	0.067	0.401	2.27977e-07	5	Tkt
1.53667e-11	0.556897	0.721	0.465	2.3614e-07	5	Smarcd3
1.6151e-11	0.617095	0.644	0.38	2.48192e-07	5	Phf10
1.68305e-11	0.353684	0.298	0.097	2.58635e-07	5	Gm536
1.68313e-11	-0.639863	0.327	0.634	2.58647e-07	5	Por
1.68701e-11	0.45435	0.481	0.216	2.59243e-07	5	Stard7
1.72589e-11	0.439847	0.231	0.063	2.65218e-07	5	Wnt4
1.73653e-11	0.780414	0.808	0.607	2.66852e-07	5	Pdlim4
1.76112e-11	0.534365	0.923	0.761	2.70632e-07	5	Eif4a2
1.79551e-11	-0.542884	0.981	0.997	2.75916e-07	5	Eno1
1.8267e-11	0.543845	0.49	0.238	2.80709e-07	5	Tmem189
1.90543e-11	0.669732	0.712	0.474	2.92808e-07	5	Samd4
1.95482e-11	0.556467	0.827	0.59	3.00397e-07	5	Ago2
1.9564e-11	-1.14567	0.173	0.491	3.0064e-07	5	Stmn1
2.12567e-11	0.397357	1	1	3.26651e-07	5	Eif2s2
2.14504e-11	-0.508191	0.904	0.968	3.29628e-07	5	Nudc
2.1592e-11	0.45161	0.356	0.135	3.31805e-07	5	Sorbs1
2.26105e-11	-0.633931	0.712	0.898	3.47456e-07	5	D10Wsu102e
2.35824e-11	0.347394	0.346	0.125	3.6239e-07	5	Elmsan1
2.36467e-11	0.550969	1	0.999	3.63379e-07	5	Crip2
2.48484e-11	0.532719	0.49	0.234	3.81845e-07	5	Shb
2.49109e-11	0.796401	0.769	0.566	3.82806e-07	5	Lima1
2.51147e-11	0.660625	0.74	0.536	3.85938e-07	5	Pde4dip
2.52367e-11	-0.625792	0.779	0.915	3.87812e-07	5	Smad7
2.5519e-11	0.691548	0.971	0.898	3.9215e-07	5	Uqcrb
2.56294e-11	0.583855	0.971	0.865	3.93847e-07	5	Mpc2
2.56589e-11	-0.601125	0.038	0.357	3.943e-07	5	Wincr1
2.73338e-11	0.607278	0.856	0.649	4.20039e-07	5	Agpat3
2.74415e-11	-0.275839	1	1	4.21693e-07	5	Rpl23
2.79851e-11	0.625613	0.894	0.705	4.30046e-07	5	Midn
3.31926e-11	-0.585889	0.702	0.892	5.10071e-07	5	Ppa1
3.51221e-11	-0.586432	0.192	0.521	5.39721e-07	5	Snx9
3.53666e-11	-0.615875	0.385	0.673	5.43479e-07	5	Ostf1
3.71615e-11	-0.669807	0.452	0.705	5.7106e-07	5	Antxr2
3.81076e-11	-0.551379	0.99	0.993	5.856e-07	5	Anp32b
3.87185e-11	0.32643	0.337	0.12	5.94987e-07	5	Lrba
3.89178e-11	-1.41516	0.115	0.435	5.9805e-07	5	Ccn2
4.02564e-11	0.735437	0.933	0.814	6.1862e-07	5	Map1b
4.06399e-11	-0.621228	0.538	0.761	6.24513e-07	5	Frmd6
4.21669e-11	-0.433144	0.952	0.991	6.47979e-07	5	Clta
4.23116e-11	0.526888	0.452	0.203	6.50202e-07	5	Utp14b
4.55537e-11	0.692752	0.577	0.333	7.00024e-07	5	Prkaca
4.96381e-11	0.807793	0.644	0.401	7.62789e-07	5	Nav2
5.01927e-11	-0.815931	0.038	0.353	7.71311e-07	5	Alcam
5.27199e-11	-0.488216	0.913	0.968	8.10147e-07	5	Eif6
5.37471e-11	-0.785398	0.308	0.601	8.25932e-07	5	Dut
5.42724e-11	0.496111	0.885	0.686	8.34003e-07	5	Dync1li1
5.49551e-11	0.461173	1	0.997	8.44495e-07	5	Cox7c
5.58252e-11	-0.544578	0.038	0.36	8.57866e-07	5	Kctd11
5.65913e-11	-0.590446	0.298	0.614	8.69639e-07	5	Plp2
5.69515e-11	0.56668	0.827	0.614	8.75174e-07	5	Taok1
5.81299e-11	-0.70521	0.413	0.681	8.93282e-07	5	Gsn
6.00611e-11	0.37676	0.279	0.089	9.22959e-07	5	E2f2
6.81063e-11	-0.567435	0.606	0.861	1.04659e-06	5	Irf2bpl
6.81993e-11	-0.53749	0.346	0.665	1.04802e-06	5	Sdcbp
6.93664e-11	0.388147	0.365	0.141	1.06595e-06	5	Fbxo17
6.9744e-11	-0.554189	0.279	0.592	1.07176e-06	5	Ptbp1
7.22776e-11	-0.805488	0.423	0.69	1.11069e-06	5	Rgs16
7.23767e-11	-0.551836	0.962	0.989	1.11221e-06	5	Pgk1
7.32951e-11	-0.725297	0.163	0.486	1.12633e-06	5	Ecm1
7.4313e-11	-0.36507	1	1	1.14197e-06	5	Rps15
7.59222e-11	-0.660044	0.587	0.845	1.1667e-06	5	Sox9
7.65475e-11	-0.573644	0.548	0.784	1.17631e-06	5	Reep3
7.70249e-11	0.823557	0.587	0.365	1.18364e-06	5	Egln3
8.06845e-11	0.644564	0.846	0.649	1.23988e-06	5	Akap13
8.11426e-11	0.390086	0.99	0.999	1.24692e-06	5	St13
8.43455e-11	0.469392	1	0.979	1.29614e-06	5	Eif4g2
8.63674e-11	0.656067	0.913	0.791	1.32721e-06	5	Jun
8.81651e-11	0.383654	0.567	0.277	1.35483e-06	5	Pex19
9.17678e-11	0.570495	0.769	0.541	1.4102e-06	5	Ube2d1
9.45646e-11	-0.578382	0.058	0.367	1.45317e-06	5	Vegfc
9.76223e-11	-0.811947	0.875	0.971	1.50016e-06	5	Cited2
1.07075e-10	-0.526	0.029	0.332	1.64543e-06	5	Rnd1
1.07734e-10	-0.554128	0.75	0.923	1.65554e-06	5	Fscn1
1.12325e-10	0.551755	0.683	0.434	1.7261e-06	5	Chpt1
1.15192e-10	0.340411	0.279	0.093	1.77016e-06	5	Tor3a
1.17418e-10	0.467873	0.442	0.197	1.80436e-06	5	Lgmn
1.33562e-10	0.548301	0.673	0.424	2.05245e-06	5	Picalm
1.34871e-10	-1.37188	0.135	0.44	2.07256e-06	5	Aqp5
1.37672e-10	-0.273288	1	1	2.11561e-06	5	Rps29
1.3918e-10	0.314558	0.288	0.097	2.13878e-06	5	Dnaja4
1.43996e-10	-0.597777	0.404	0.713	2.21279e-06	5	Arl4c
1.47965e-10	-0.470579	0.077	0.395	2.27378e-06	5	Crtap
1.49745e-10	-0.287804	1	1	2.30113e-06	5	Rps28
1.63917e-10	0.4593	0.471	0.232	2.51891e-06	5	Apool
1.65953e-10	0.261525	0.183	0.045	2.55021e-06	5	Nfil3
1.83902e-10	0.773856	0.76	0.572	2.82602e-06	5	Tuba4a
1.89454e-10	0.49298	0.76	0.498	2.91134e-06	5	Krcc1
1.97172e-10	0.593938	0.971	0.903	3.02993e-06	5	Lsm6
1.97784e-10	0.720041	0.615	0.366	3.03934e-06	5	Herpud1
2.16004e-10	-0.591653	0.731	0.925	3.31934e-06	5	Col4a1
2.18174e-10	-0.975547	0.615	0.831	3.35268e-06	5	Mt1
2.2491e-10	-0.568535	0.212	0.514	3.45619e-06	5	Fam91a1
2.35302e-10	-0.538238	0.596	0.795	3.61589e-06	5	Rab34
2.364e-10	0.408179	0.519	0.264	3.63275e-06	5	0610009B22Rik
2.40677e-10	-0.550389	0.154	0.471	3.69848e-06	5	Dancr
2.47503e-10	-0.303586	1	0.999	3.80337e-06	5	Rps4x
2.54821e-10	-0.552898	0.462	0.713	3.91583e-06	5	Axl
2.55854e-10	0.369966	1	1	3.9317e-06	5	Atp5g1
2.77342e-10	0.483867	0.481	0.242	4.26191e-06	5	Esyt1
3.01706e-10	0.482385	0.962	0.864	4.63631e-06	5	Tmem147
3.02837e-10	-0.495517	0.788	0.898	4.6537e-06	5	Fbl
3.07044e-10	-1.22207	0.029	0.323	4.71835e-06	5	Serpinb2
3.13257e-10	-0.636231	0.269	0.556	4.81383e-06	5	Mmd
3.21179e-10	0.588266	0.394	0.175	4.93556e-06	5	Zfp322a
3.24614e-10	-0.85542	0.731	0.853	4.98834e-06	5	Mdm2
3.38558e-10	-0.565333	0.163	0.489	5.20262e-06	5	Chst2
3.76046e-10	0.54732	0.644	0.397	5.7787e-06	5	Orai1
3.8052e-10	0.502713	0.567	0.308	5.84744e-06	5	Fam214b
3.91202e-10	0.75049	0.865	0.692	6.01161e-06	5	Mpc1
4.17162e-10	-0.513485	0.798	0.9	6.41053e-06	5	Mybbp1a
4.26038e-10	-0.425239	0.913	0.974	6.54693e-06	5	Eif1a
4.58008e-10	0.637229	0.788	0.58	7.0382e-06	5	Tcf4
4.69769e-10	0.826594	0.385	0.173	7.21893e-06	5	Arl4a
4.95542e-10	0.479269	0.99	0.934	7.61499e-06	5	Cisd1
5.01691e-10	0.328666	0.221	0.066	7.70949e-06	5	Tbc1d24
5.11451e-10	0.327722	1	1	7.85946e-06	5	Cox5b
5.13387e-10	-0.591705	0.519	0.742	7.88921e-06	5	Fgfr1
5.19477e-10	0.572222	0.942	0.78	7.9828e-06	5	Cdon
5.25387e-10	-2.38459	0.731	0.863	8.07361e-06	5	Plk2
5.30869e-10	0.257858	0.24	0.073	8.15787e-06	5	Gja3
5.6821e-10	-0.488443	0.942	0.97	8.73169e-06	5	Pa2g4
5.78375e-10	-0.51929	0.058	0.35	8.88788e-06	5	Sgms2
5.86452e-10	-0.64212	0.279	0.572	9.012e-06	5	Bok
5.99974e-10	-0.590644	0.548	0.748	9.21981e-06	5	Ywhah
6.07986e-10	-0.633851	0.019	0.302	9.34291e-06	5	Mcpt8
6.35345e-10	0.641757	0.846	0.632	9.76334e-06	5	Klf5
6.56894e-10	0.301487	0.25	0.079	1.00945e-05	5	Zim1
6.73243e-10	0.550995	0.635	0.375	1.03457e-05	5	Armcx3
6.98721e-10	0.560415	0.625	0.407	1.07372e-05	5	Acat1
7.0097e-10	0.639119	0.817	0.63	1.07718e-05	5	Aopep
7.67422e-10	-0.579691	0.769	0.904	1.1793e-05	5	Pakap.1
8.02381e-10	0.353706	1	0.999	1.23302e-05	5	Cox7a2
8.17327e-10	0.33033	0.327	0.126	1.25599e-05	5	Rhobtb1
8.18743e-10	0.496495	0.471	0.237	1.25816e-05	5	Sema6a
8.70027e-10	-0.450512	0.981	0.996	1.33697e-05	5	Eif5
9.30075e-10	-0.30395	1	1	1.42925e-05	5	Rps6
1.03496e-09	-0.567313	0.202	0.511	1.59042e-05	5	Adgrg3
1.1747e-09	0.498335	0.394	0.183	1.80516e-05	5	Ptges3l
1.17582e-09	0.432142	0.962	0.945	1.80689e-05	5	Cox17
1.17617e-09	0.345189	1	1	1.80742e-05	5	Slc25a4
1.17618e-09	0.486535	1	0.974	1.80743e-05	5	Hspb1
1.18664e-09	-0.51737	0.24	0.536	1.82351e-05	5	Coro1c
1.20658e-09	-0.87533	0.048	0.333	1.85415e-05	5	Fam111a
1.21896e-09	-0.677273	0.577	0.756	1.87317e-05	5	Crlf1
1.2323e-09	0.528185	0.731	0.536	1.89367e-05	5	Immp1l
1.27494e-09	-0.49717	0.077	0.364	1.95921e-05	5	Hmga1
1.30802e-09	0.453097	1	1	2.01003e-05	5	Myl12a
1.3733e-09	-0.519227	0.067	0.352	2.11034e-05	5	Vav3
1.44569e-09	0.641692	0.538	0.305	2.2216e-05	5	Tgfb2
1.4492e-09	-0.505812	0.125	0.433	2.22698e-05	5	Plekho2
1.45177e-09	-0.283071	1	1	2.23093e-05	5	Rps17
1.48045e-09	-0.544877	0.404	0.649	2.275e-05	5	Nfkb2
1.48179e-09	-0.481102	0.096	0.385	2.27706e-05	5	Tmem120a
1.50431e-09	-0.580017	0.221	0.505	2.31167e-05	5	LTO1
1.53909e-09	-0.33592	1	1	2.36512e-05	5	Rpl12
1.63228e-09	-0.554714	0.221	0.511	2.50832e-05	5	Steap1
1.63657e-09	0.254291	0.26	0.086	2.51491e-05	5	Usp20
1.73914e-09	0.513528	0.471	0.241	2.67254e-05	5	Gyg
1.7408e-09	-0.531584	0.019	0.291	2.67508e-05	5	Vcan
1.85015e-09	-0.716048	0.269	0.534	2.84312e-05	5	Uap1
1.9002e-09	-0.558518	0.346	0.615	2.92003e-05	5	Nt5c
1.92118e-09	0.413073	1	0.991	2.95227e-05	5	Atp5mpl
1.92538e-09	-0.392382	0.952	0.98	2.95873e-05	5	Cdc37
1.93339e-09	0.415556	0.538	0.289	2.97104e-05	5	Fech
2.03907e-09	0.295352	0.202	0.059	3.13344e-05	5	Mtmr1
2.09868e-09	-0.521655	0.76	0.928	3.22504e-05	5	Map2k3
2.10087e-09	-0.283987	1	1	3.2284e-05	5	Rps14
2.10788e-09	0.357153	1	0.999	3.23917e-05	5	Atp5f1
2.14487e-09	-0.305702	1	1	3.29602e-05	5	Rpl31
2.51234e-09	0.408433	0.365	0.156	3.86072e-05	5	Zfp251
2.51399e-09	-0.496437	0.683	0.854	3.86325e-05	5	Srsf10
2.57948e-09	0.452038	0.356	0.153	3.96388e-05	5	Mospd1
2.61369e-09	-0.681568	0.288	0.551	4.01646e-05	5	Selenoh
2.93387e-09	-0.545345	0.798	0.942	4.50847e-05	5	Zyx
2.9779e-09	0.630972	0.827	0.687	4.57613e-05	5	Ndufs4
3.00456e-09	-0.551683	0.096	0.378	4.61711e-05	5	En1
3.07399e-09	-0.491699	0.067	0.345	4.7238e-05	5	Zc3hav1
3.12727e-09	0.608656	0.75	0.555	4.80568e-05	5	Atp13a3
3.23905e-09	-0.291973	1	1	4.97745e-05	5	Rpl23a
3.24868e-09	0.638302	1	0.996	4.99224e-05	5	Cdv3
3.43329e-09	0.35273	0.288	0.107	5.27593e-05	5	Usp29
3.61065e-09	-0.719387	0.462	0.702	5.54849e-05	5	Rasa1
3.66982e-09	-0.479727	0.808	0.887	5.63941e-05	5	Mtpn
3.68541e-09	-0.556294	0.096	0.377	5.66337e-05	5	Ripk2
3.75836e-09	0.751525	0.567	0.346	5.77547e-05	5	Tspan9
3.78888e-09	0.315816	1	1	5.82237e-05	5	Cox6b1
3.88774e-09	-0.285541	1	1	5.97429e-05	5	Rpl11
3.95961e-09	-0.454392	0.038	0.308	6.08473e-05	5	Zfpm2
3.98856e-09	0.58472	0.913	0.792	6.12922e-05	5	Hsbp1
4.04297e-09	0.690054	0.548	0.328	6.21283e-05	5	Mcu
4.08253e-09	-0.499414	0.74	0.872	6.27362e-05	5	Scaf11
4.14796e-09	-0.538525	0.51	0.733	6.37417e-05	5	Bzw2
4.27997e-09	-0.4755	0.087	0.367	6.57704e-05	5	Abcb1b
4.392e-09	-0.408077	0.923	0.976	6.74919e-05	5	Ube2i
4.45822e-09	0.474079	0.894	0.789	6.85094e-05	5	Akap9
4.64708e-09	-0.46157	0.663	0.838	7.14117e-05	5	Wwtr1
4.66647e-09	-0.569962	0.25	0.529	7.17097e-05	5	Ext1
4.79775e-09	-0.468072	0.087	0.362	7.37271e-05	5	Rgs10
4.84859e-09	0.286805	0.346	0.142	7.45083e-05	5	C1galt1c1
4.9922e-09	-0.465823	0.077	0.367	7.67152e-05	5	Plscr1
5.35467e-09	0.478155	0.606	0.379	8.22852e-05	5	Sgcb
5.50024e-09	0.548205	0.673	0.448	8.45222e-05	5	Ubtd1
5.55588e-09	0.485394	0.99	0.935	8.53773e-05	5	Timp2
5.68386e-09	-0.738489	0.702	0.831	8.73439e-05	5	Ifrd1
5.84208e-09	0.322434	0.298	0.113	8.97752e-05	5	Gpsm1
5.94412e-09	0.370412	1	0.999	9.13433e-05	5	Ndufa13
6.3815e-09	0.385689	0.99	0.907	9.80645e-05	5	Ube3a
6.54027e-09	-0.603452	0.202	0.478	0.000100504	5	Crim1
6.6233e-09	-0.534786	0.212	0.494	0.00010178	5	Slc25a37
7.0407e-09	-0.53109	0.471	0.736	0.000108194	5	Ier2
7.3533e-09	-0.500106	0.26	0.54	0.000112998	5	Cap1
7.65818e-09	0.677899	0.837	0.643	0.000117683	5	Asns
7.74574e-09	-0.428261	0.048	0.313	0.000119029	5	Ehd2
8.04734e-09	0.252173	0.221	0.07	0.000123664	5	Mief2
8.08334e-09	0.417885	0.548	0.313	0.000124217	5	Sync
8.87116e-09	-0.587518	0.471	0.674	0.000136323	5	Noct
9.04726e-09	-0.782934	0.221	0.487	0.000139029	5	Pde4d
9.12252e-09	0.3861	0.356	0.156	0.000140186	5	Sh3bgr
9.33082e-09	-0.4511	0.981	0.998	0.000143387	5	Hmgn1
9.34109e-09	-0.536385	0.173	0.457	0.000143545	5	Epb41l3
9.59887e-09	-0.260273	1	1	0.000147506	5	Rps8
9.93545e-09	0.838941	0.5	0.267	0.000152678	5	Hist1h2bc
1.00251e-08	0.456227	0.202	0.062	0.000154055	5	Serpinb1a
1.02794e-08	-0.444438	0.019	0.272	0.000157964	5	Upp1
1.07337e-08	-0.508179	0.115	0.384	0.000164945	5	Ephx1
1.11586e-08	-0.304856	1	1	0.000171475	5	Naca
1.13765e-08	-0.462182	0.058	0.324	0.000174823	5	St3gal6
1.16109e-08	0.269282	0.269	0.099	0.000178425	5	Rps6ka2
1.2211e-08	-0.449035	0.837	0.905	0.000187646	5	U2surp
1.24767e-08	-0.517538	0.24	0.523	0.000191729	5	H2-D1
1.27127e-08	-0.462465	0.125	0.398	0.000195356	5	Ifngr1
1.29721e-08	-0.257921	1	1	0.000199342	5	Rpl13a
1.29878e-08	-0.474915	0.173	0.455	0.000199584	5	Rcl1
1.31376e-08	-0.537899	0.288	0.569	0.000201886	5	Celf4
1.34978e-08	-0.327981	0.99	1	0.00020742	5	Rpl10a
1.35876e-08	-0.310134	1	1	0.000208801	5	Eef1a1
1.36542e-08	0.339642	1	0.988	0.000209824	5	Pomp
1.42839e-08	-0.451275	0.087	0.356	0.000219501	5	Dab2
1.44449e-08	0.461832	0.74	0.559	0.000221975	5	Bbip1
1.45272e-08	0.462422	0.769	0.589	0.000223239	5	Zfr
1.46687e-08	0.520963	0.683	0.464	0.000225413	5	Adprh
1.46933e-08	0.484182	0.663	0.436	0.000225793	5	Dapk3
1.47063e-08	0.625656	0.548	0.33	0.000225991	5	Ugp2
1.50284e-08	0.539259	0.606	0.378	0.000230941	5	Micu1
1.55331e-08	0.50833	0.298	0.12	0.000238698	5	Dusp2
1.56068e-08	-0.524951	0.625	0.818	0.000239829	5	Vegfa
1.60481e-08	-0.469778	0.125	0.411	0.000246612	5	Sema7a
1.61414e-08	-0.460401	0.99	0.997	0.000248045	5	Prdx1
1.69034e-08	0.517827	0.712	0.534	0.000259754	5	Dnajc5
1.78464e-08	-0.794342	0.067	0.327	0.000274246	5	Tpx2
1.82216e-08	-0.497969	0.596	0.778	0.000280011	5	Snhg12
1.84058e-08	0.464221	0.885	0.718	0.000282841	5	Pam16
1.85005e-08	0.414379	0.481	0.252	0.000284297	5	Klf10
1.96098e-08	0.40146	1	0.978	0.000301344	5	Ndufb10
1.99146e-08	-0.840923	0.106	0.372	0.000306028	5	Atad2
2.01755e-08	0.49158	0.702	0.48	0.000310037	5	Tead1
2.04171e-08	-0.439829	0.817	0.934	0.00031375	5	Arf4
2.0538e-08	-0.536846	0.25	0.51	0.000315607	5	Sinhcaf
2.06503e-08	-0.486728	0.192	0.454	0.000317333	5	Adk
2.09507e-08	-0.461327	0.202	0.474	0.00032195	5	Pi4k2b
2.11952e-08	-0.503136	0.837	0.941	0.000325706	5	Map4k4
2.13854e-08	0.312679	0.25	0.091	0.000328629	5	Prepl
2.23954e-08	-0.502245	0.337	0.602	0.00034415	5	Cttnbp2nl
2.32933e-08	-0.406802	0.058	0.321	0.000357948	5	Bcr
2.33821e-08	0.518946	0.654	0.455	0.000359312	5	Chd7
2.34108e-08	-0.61006	0.048	0.299	0.000359754	5	Nrep
2.39326e-08	0.484827	0.971	0.835	0.000367773	5	Ndufa3
2.43495e-08	0.354904	0.404	0.194	0.000374179	5	Plekhg5
2.44116e-08	-0.48463	0.74	0.849	0.000375133	5	Tbc1d15
2.45787e-08	0.520165	0.615	0.39	0.000377701	5	Hspa4l
2.50043e-08	-0.895602	0.048	0.304	0.000384241	5	Cenpa
2.50796e-08	0.398681	1	0.905	0.000385399	5	Eif4e2
2.53451e-08	-0.522236	0.192	0.457	0.000389478	5	Myc
2.58375e-08	0.445076	0.952	0.861	0.000397045	5	Mrpl53
2.60575e-08	-0.374493	0.99	0.995	0.000400426	5	Cct5
2.66543e-08	0.599489	1	0.975	0.000409597	5	Peg3
2.72344e-08	-0.705132	0.038	0.287	0.00041851	5	Kif23
2.7557e-08	-0.495211	0.067	0.326	0.000423469	5	Oaf
2.81661e-08	-0.42961	0.933	0.979	0.000432828	5	Snrpd3
2.91106e-08	0.367663	0.356	0.165	0.000447342	5	Mid1
2.96482e-08	-1.28257	0.413	0.624	0.000455604	5	Mtrex
2.99e-08	-0.910631	0.163	0.421	0.000459473	5	Smc2
3.05129e-08	-0.479659	0.038	0.288	0.000468892	5	Loxl2
3.07561e-08	0.276035	0.337	0.143	0.000472629	5	Trit1
3.13248e-08	-0.279294	1	1	0.000481368	5	Rpl18a
3.16381e-08	-0.357654	0.981	0.994	0.000486183	5	Bzw1
3.18808e-08	-0.46554	0.125	0.388	0.000489913	5	Sfxn1
3.21515e-08	-0.521419	0.577	0.77	0.000494073	5	Knop1
3.23058e-08	-0.664709	0.173	0.45	0.000496443	5	Cavin2
3.45603e-08	0.541388	0.606	0.402	0.000531088	5	Stk17b
3.52778e-08	-0.504666	0.808	0.916	0.000542114	5	Nfe2l2
3.6425e-08	0.399554	0.51	0.278	0.000559742	5	Dnajb2
3.6829e-08	0.450937	0.923	0.772	0.000565952	5	Emc7
3.69601e-08	0.255267	0.25	0.09	0.000567965	5	Stradb
3.72856e-08	0.557028	1	0.999	0.000572967	5	Malat1
3.73463e-08	-0.532512	0.288	0.552	0.000573901	5	Cyth3
3.7685e-08	-0.449606	0.125	0.39	0.000579106	5	Frrs1
3.8581e-08	0.486608	0.817	0.625	0.000592874	5	Emc3
3.96448e-08	-0.541438	0.019	0.26	0.000609222	5	Rorb
4.15667e-08	0.523579	0.615	0.4	0.000638755	5	Dyrk2
4.1889e-08	0.368326	0.981	0.932	0.000643708	5	Ndufa10
4.24363e-08	-0.49259	0.067	0.325	0.000652119	5	Has2
4.2465e-08	-0.286257	1	1	0.000652559	5	Rpl3
4.26272e-08	0.669889	0.769	0.596	0.000655053	5	Gas6
4.31934e-08	-0.479588	0.99	0.997	0.000663753	5	Esd
4.35639e-08	-0.503043	0.365	0.625	0.000669447	5	Fnbp1l
4.38739e-08	0.463455	0.933	0.844	0.000674211	5	Selenos
4.40941e-08	-0.538172	0.183	0.463	0.000677594	5	Pde4b
4.44213e-08	-0.470531	0.192	0.463	0.000682622	5	Pam
4.55787e-08	-0.992238	0.452	0.646	0.000700407	5	Tnfaip2
4.62633e-08	0.618193	0.644	0.464	0.000710927	5	Rhoq
4.79519e-08	-0.420208	0.817	0.967	0.000736878	5	Gpx1
4.83496e-08	-0.406103	0.538	0.778	0.000742988	5	Sys1
4.97708e-08	0.333064	1	0.997	0.000764828	5	Romo1
4.98345e-08	0.297459	0.317	0.134	0.000765806	5	Rps6kb2
5.42558e-08	-0.303143	1	1	0.000833749	5	Ybx1
5.50405e-08	-0.360706	0.019	0.253	0.000845807	5	Lrig1
5.50975e-08	-0.382377	0.99	0.996	0.000846683	5	Rbm3
5.64332e-08	0.276063	0.163	0.047	0.000867209	5	Sctr
5.71582e-08	-0.461152	0.221	0.495	0.00087835	5	Tmem238
5.74528e-08	-0.457782	0.163	0.431	0.000882878	5	Ctsh
5.91665e-08	0.295881	0.288	0.118	0.000909212	5	Emc9
6.01436e-08	-0.391353	0.76	0.882	0.000924226	5	Srp72
6.02304e-08	-0.427988	0.144	0.41	0.000925561	5	Sulf2
6.04743e-08	0.346437	0.567	0.321	0.000929309	5	Insig2
6.13155e-08	-0.523869	0.337	0.584	0.000942236	5	Tcof1
6.31233e-08	0.261761	0.26	0.099	0.000970016	5	Dcaf6
6.38647e-08	0.447984	0.365	0.177	0.000981409	5	Smim1
6.58336e-08	1.35334	0.76	0.595	0.00101166	5	Igfbp5
6.60134e-08	-0.305229	1	1	0.00101443	5	Eef2
6.87667e-08	-0.481192	0.596	0.738	0.00105674	5	Tmed5
7.44021e-08	0.250506	0.298	0.122	0.00114334	5	Trappc2
7.72493e-08	-0.494813	0.346	0.581	0.00118709	5	Utp20
7.75028e-08	-0.416339	0.135	0.406	0.00119099	5	Micall2
7.75564e-08	0.421921	0.933	0.757	0.00119181	5	Use1
7.79674e-08	0.290882	0.365	0.166	0.00119813	5	Capn1
7.89061e-08	-0.416416	0.077	0.33	0.00121255	5	Gpc6
7.93599e-08	-0.470651	0.125	0.377	0.00121952	5	Mgst3
7.95799e-08	-0.440072	0.837	0.92	0.0012229	5	Dnttip2
8.04208e-08	0.372421	1	0.993	0.00123583	5	Pdcd5
8.69925e-08	0.448605	0.587	0.378	0.00133681	5	Atraid
8.70034e-08	0.455519	0.663	0.466	0.00133698	5	Ate1
8.80943e-08	0.472933	0.904	0.772	0.00135375	5	Ivns1abp
9.06238e-08	0.579364	0.808	0.679	0.00139262	5	Pacsin2
9.12138e-08	-0.535207	0.481	0.67	0.00140168	5	Otud4
9.18302e-08	0.273769	0.308	0.13	0.00141115	5	Tap2
9.20678e-08	-0.384824	0.106	0.364	0.00141481	5	Shisa5
9.59305e-08	0.332162	0.452	0.235	0.00147416	5	Pink1
1.0095e-07	0.33107	0.442	0.229	0.00155129	5	Acyp2
1.03206e-07	-0.580801	0.288	0.534	0.00158597	5	Hk2
1.0459e-07	-0.365623	0.952	0.984	0.00160723	5	Snrpd1
1.05396e-07	-0.410219	0.615	0.788	0.00161962	5	Gng10
1.07239e-07	0.26591	0.26	0.1	0.00164794	5	2310022A10Rik
1.07355e-07	-0.276762	1	1	0.00164972	5	Rps7
1.08052e-07	-0.495483	0.673	0.81	0.00166044	5	Ahcyl1
1.15061e-07	0.841707	0.913	0.838	0.00176815	5	Sox11
1.19668e-07	-0.48731	0.077	0.328	0.00183894	5	Klf2
1.20305e-07	-0.46232	0.788	0.892	0.00184872	5	Taf1d
1.22628e-07	-0.541578	0.096	0.342	0.00188442	5	Dbf4
1.23717e-07	0.402713	0.5	0.282	0.00190117	5	Ubr3
1.26741e-07	-0.449383	0.173	0.435	0.00194763	5	Cep250
1.26854e-07	-0.661724	0.173	0.414	0.00194936	5	Dnmt1
1.27785e-07	0.347671	1	0.974	0.00196367	5	Ctsd
1.32803e-07	-0.429228	0.913	0.97	0.00204078	5	Nhp2
1.36043e-07	0.403321	0.837	0.688	0.00209057	5	Ciao2b
1.36847e-07	-0.439443	0.76	0.887	0.00210293	5	Mphosph10
1.38172e-07	0.422319	0.721	0.537	0.00212329	5	Atg12
1.38588e-07	-0.972286	0.087	0.324	0.00212968	5	Trbc2
1.39895e-07	0.435274	0.769	0.587	0.00214976	5	Riok3
1.43501e-07	-0.557606	0.183	0.427	0.00220518	5	Mcm7
1.43618e-07	0.763255	0.952	0.941	0.00220698	5	Ctsl
1.44988e-07	-0.256083	1	1	0.00222803	5	Rpl8
1.4505e-07	-0.519277	0.692	0.845	0.00222898	5	Gpx3
1.45733e-07	0.324988	0.413	0.21	0.00223947	5	Ptgr2
1.46756e-07	0.425289	0.644	0.431	0.0022552	5	Cemip2
1.47078e-07	0.419474	0.538	0.333	0.00226014	5	Tjap1
1.4777e-07	-0.43013	0.212	0.463	0.00227078	5	Cep164
1.48964e-07	-0.438697	0.413	0.646	0.00228912	5	Acot7
1.54066e-07	-0.526718	0.567	0.732	0.00236752	5	Soat1
1.54099e-07	0.280789	0.298	0.126	0.00236804	5	Gan
1.54356e-07	-0.268129	1	1	0.00237199	5	Rpl5
1.56691e-07	0.655789	0.298	0.137	0.00240787	5	Mllt3
1.56924e-07	0.268702	0.183	0.059	0.00241145	5	Slc7a5
1.57428e-07	0.559078	0.692	0.489	0.00241919	5	Cdc42ep3
1.60091e-07	0.417487	0.433	0.23	0.00246012	5	Cdc42ep1
1.6371e-07	-0.606472	0.702	0.892	0.00251573	5	Thbs1
1.6487e-07	-0.573393	0.288	0.533	0.00253355	5	Prrg4
1.65452e-07	-0.465995	0.144	0.389	0.0025425	5	Jak2
1.6576e-07	-0.450345	0.538	0.749	0.00254724	5	Sbno1
1.70844e-07	0.531405	0.423	0.24	0.00262535	5	Dtna
1.7475e-07	-0.445723	0.346	0.574	0.00268539	5	Twf1
1.82932e-07	0.412446	0.442	0.241	0.00281112	5	Jdp2
1.86689e-07	-2.12384	0.077	0.303	0.00286885	5	Cxcl2
1.87489e-07	-0.455358	0.029	0.252	0.00288114	5	Apbb1ip
1.88674e-07	-0.423581	0.962	0.993	0.00289935	5	Gas5
1.89223e-07	0.357486	0.481	0.269	0.0029078	5	Prorsd1
1.90093e-07	0.437021	0.279	0.117	0.00292116	5	Slf1
1.91735e-07	1.2871	0.875	0.68	0.0029464	5	Sct
1.91832e-07	-0.440105	0.683	0.847	0.00294788	5	Ckap4
1.9405e-07	0.323946	0.298	0.13	0.00298197	5	Fam8a1
1.97647e-07	0.458203	0.721	0.54	0.00303723	5	Ifi27
1.97789e-07	-0.41254	0.115	0.36	0.00303943	5	Tpbg
2.05773e-07	-0.406636	0.038	0.264	0.00316211	5	Creb5
2.06794e-07	0.443455	0.644	0.441	0.00317781	5	Mtss1
2.09335e-07	0.496914	0.577	0.385	0.00321686	5	Sec14l1
2.12446e-07	0.434231	0.933	0.872	0.00326465	5	Rbbp4
2.14601e-07	0.393664	0.423	0.227	0.00329778	5	Agl
2.18337e-07	-0.25314	1	1	0.00335519	5	Rpl6
2.20668e-07	-0.445845	0.596	0.771	0.00339101	5	Mast4
2.21368e-07	-0.439069	0.144	0.398	0.00340177	5	Cbr3
2.21814e-07	-0.394465	0.058	0.288	0.00340862	5	Myo1b
2.22929e-07	-0.410059	0.125	0.372	0.00342575	5	Tjp2
2.23774e-07	0.579902	0.567	0.391	0.00343874	5	Ubac1
2.2562e-07	-0.255869	1	1	0.00346711	5	Fau
2.27819e-07	0.294559	0.356	0.166	0.0035009	5	Zhx3
2.36333e-07	0.327554	1	1	0.00363173	5	Ppp1r14b
2.38889e-07	0.803557	0.769	0.624	0.00367101	5	Tmem37
2.40414e-07	0.431528	0.481	0.271	0.00369444	5	Kcnq4
2.5005e-07	-0.438347	0.663	0.805	0.00384252	5	Zrsr2
2.50464e-07	-0.431659	0.019	0.235	0.00384888	5	Plscr2
2.51074e-07	0.534877	0.529	0.329	0.00385826	5	Srgap3
2.52723e-07	-0.455524	0.327	0.597	0.0038836	5	Elf2
2.54725e-07	-0.346029	0.99	0.994	0.00391436	5	Hnrnpf
2.65512e-07	0.354895	0.558	0.339	0.00408013	5	Thap3
2.68838e-07	-0.356155	0.942	0.989	0.00413123	5	Rhoa
2.75326e-07	0.493116	0.596	0.396	0.00423093	5	Trio
2.7622e-07	-0.38225	0.067	0.301	0.00424467	5	Bmp1
2.83866e-07	0.310888	0.99	0.984	0.00436216	5	Csnk2a1
2.87782e-07	-0.567662	0.192	0.435	0.00442234	5	Plau
2.89472e-07	0.400056	0.712	0.51	0.00444832	5	Syap1
2.95523e-07	0.63789	0.683	0.529	0.0045413	5	Atf5
3.00297e-07	-0.454205	0.481	0.694	0.00461467	5	Unc5b
3.01463e-07	-0.393693	0.894	0.93	0.00463259	5	Lsm7
3.01859e-07	-0.475584	0.452	0.65	0.00463866	5	Arf6
3.05724e-07	0.363043	0.365	0.182	0.00469806	5	Ano5
3.05934e-07	-0.353275	0.029	0.247	0.00470129	5	Fbln1
3.08472e-07	0.4283	0.442	0.251	0.00474028	5	Pard3
3.10496e-07	-0.454711	0.375	0.606	0.00477139	5	Efemp2
3.14504e-07	0.439944	0.5	0.297	0.00483298	5	Hipk3
3.21423e-07	0.336682	0.413	0.214	0.00493931	5	Vamp2
3.227e-07	0.311707	0.24	0.095	0.00495892	5	Ctif
3.30632e-07	0.461392	0.692	0.511	0.00508082	5	Ski
3.35747e-07	0.348278	0.99	0.973	0.00515942	5	Mrpl33
3.37981e-07	-0.383856	0.788	0.916	0.00519375	5	Tmem59
3.48407e-07	-0.370007	0.067	0.299	0.00535397	5	Cobll1
3.51141e-07	0.393546	0.558	0.348	0.00539598	5	Dnajb14
3.51815e-07	0.358291	0.471	0.262	0.00540634	5	Prxl2b
3.52663e-07	0.354173	0.913	0.756	0.00541938	5	Ddx6
3.65962e-07	0.392301	0.894	0.79	0.00562373	5	Akirin1
3.69348e-07	-0.340448	0.058	0.287	0.00567577	5	Casp8
3.81491e-07	0.484241	0.702	0.541	0.00586237	5	Kif1b
3.85472e-07	-0.490858	0.692	0.841	0.00592354	5	Col4a2
3.88457e-07	-0.661916	0.49	0.654	0.00596943	5	Dnajc9
3.94254e-07	-0.460024	0.279	0.515	0.00605851	5	Spred1
3.95913e-07	0.34845	0.346	0.164	0.006084	5	Ap4s1
4.0899e-07	0.349312	0.99	0.982	0.00628496	5	Micos13
4.17634e-07	0.404557	0.769	0.587	0.00641778	5	Cox20
4.24531e-07	-0.821601	0.038	0.259	0.00652377	5	Grem1
4.27829e-07	-0.700893	0.067	0.291	0.00657445	5	Hells
4.41426e-07	0.368149	0.538	0.33	0.0067834	5	Smim8
4.42823e-07	0.383126	0.663	0.447	0.00680486	5	Chrnb1
4.44619e-07	0.333529	0.558	0.331	0.00683246	5	Rbm20
4.51824e-07	0.378926	0.952	0.854	0.00694317	5	Nfe2l1
4.53414e-07	-0.415183	0.721	0.823	0.00696761	5	Srpk1
4.55442e-07	-0.421616	0.096	0.328	0.00699877	5	Ntn4
4.5663e-07	-0.401258	0.962	0.977	0.00701703	5	Ubc
4.62273e-07	-0.338964	0.029	0.242	0.00710376	5	Pxdn
4.62388e-07	-0.475324	0.298	0.545	0.00710551	5	Col8a1
4.7167e-07	0.358756	0.5	0.291	0.00724815	5	Ufl1
4.76042e-07	0.349632	0.5	0.293	0.00731534	5	Rab5b
4.78814e-07	0.304917	0.356	0.169	0.00735793	5	Map3k14
4.82383e-07	-0.483578	0.048	0.268	0.00741278	5	Thbd
5.06338e-07	-0.423903	0.567	0.765	0.00778089	5	Cdc40
5.09458e-07	0.506981	0.846	0.739	0.00782884	5	Tspan3
5.13542e-07	-0.388429	0.106	0.345	0.0078916	5	Rem1
5.24198e-07	-0.415011	0.538	0.756	0.00805535	5	Jak1
5.44042e-07	0.274329	0.25	0.099	0.0083603	5	Klhl30
5.57176e-07	-0.40672	0.048	0.268	0.00856212	5	Cav1
5.57291e-07	-0.377671	0.077	0.301	0.00856389	5	Slc39a10
5.59573e-07	-0.534294	0.337	0.557	0.00859895	5	Gstm1
5.94246e-07	0.306739	0.327	0.151	0.00913178	5	Gys1
6.25444e-07	-0.492083	0.087	0.317	0.00961119	5	Mcm4
6.52333e-07	-0.447105	0.144	0.392	0.0100244	5	Adarb1
6.80951e-07	0.394529	0.385	0.201	0.0104642	5	Arhgap24
6.8517e-07	0.367026	0.827	0.7	0.010529	5	Mff
7.14326e-07	-0.672657	0.317	0.532	0.0109771	5	Msln
7.23032e-07	0.390522	0.635	0.427	0.0111108	5	Ypel5
7.44134e-07	0.390828	0.75	0.583	0.0114351	5	Mtfr1l
7.45838e-07	-0.388368	0.202	0.459	0.0114613	5	Pfkl
7.66965e-07	0.268477	1	0.998	0.0117859	5	Atp5g3
7.7453e-07	-0.404372	0.587	0.76	0.0119022	5	Ap1s1
7.75005e-07	-0.381856	0.125	0.366	0.0119095	5	Gjc1
7.75145e-07	-0.368523	0.933	0.974	0.0119117	5	Rbm25
7.79373e-07	-0.388069	0.125	0.355	0.0119766	5	Smurf1
7.88062e-07	-0.350518	0	0.193	0.0121102	5	Ebf1
7.90125e-07	-0.490792	0.106	0.339	0.0121419	5	Ahr
7.9153e-07	-0.355186	0.962	0.991	0.0121634	5	Sf3b2
7.93521e-07	-0.30076	0.942	0.97	0.012194	5	Pfdn1
8.01308e-07	-0.436258	0.5	0.668	0.0123137	5	Carhsp1
8.12041e-07	0.418676	0.654	0.444	0.0124786	5	Igf2r
8.12905e-07	-0.6336	0.029	0.236	0.0124919	5	Anln
8.39895e-07	0.367938	0.375	0.191	0.0129067	5	Mafk
8.46694e-07	-0.514611	0.058	0.279	0.0130112	5	Lig1
8.48279e-07	-0.411404	0.423	0.667	0.0130355	5	Marcksl1
8.5037e-07	0.262666	0.279	0.121	0.0130676	5	Snta1
8.51669e-07	0.25245	0.317	0.144	0.0130876	5	Sco1
8.59123e-07	-0.390856	0.221	0.471	0.0132021	5	Zpr1
8.67274e-07	0.385899	0.981	0.947	0.0133274	5	Zfand5
8.72995e-07	0.331441	0.279	0.123	0.0134153	5	Acvr2a
8.73585e-07	0.363028	0.702	0.503	0.0134244	5	1110038F14Rik
8.76271e-07	0.479544	0.606	0.436	0.0134657	5	Plaat3
9.15794e-07	0.368801	0.462	0.266	0.014073	5	Cog4
9.24816e-07	0.313651	0.99	0.995	0.0142116	5	Cox7b
9.2631e-07	0.374596	0.942	0.836	0.0142346	5	Aco2
9.41738e-07	-0.349818	0.077	0.299	0.0144717	5	Dok1
9.58168e-07	-0.451559	0.173	0.405	0.0147242	5	Tnfaip3
9.72536e-07	-0.410309	0.798	0.862	0.014945	5	Yy1
1.03331e-06	0.429844	0.76	0.592	0.0158789	5	Hint2
1.05628e-06	-0.313339	1	0.999	0.0162319	5	Ldha
1.06862e-06	0.366402	0.962	0.927	0.0164215	5	Dynlrb1
1.11425e-06	0.311454	0.375	0.194	0.0171227	5	Anxa11
1.12018e-06	-0.448284	0.356	0.583	0.0172137	5	Map3k2
1.13292e-06	-0.367577	0.74	0.859	0.0174096	5	Ap2s1
1.14226e-06	-0.364615	0.087	0.315	0.0175531	5	Camk2n1
1.15731e-06	0.377174	0.99	0.975	0.0177843	5	Srp9
1.16942e-06	0.415289	0.933	0.865	0.0179704	5	Mrpl51
1.2144e-06	-0.387941	0.202	0.439	0.0186616	5	Pvt1
1.23328e-06	0.280197	1	1	0.0189518	5	mt-Co3
1.27882e-06	0.260292	0.308	0.14	0.0196516	5	Ncoa2
1.28016e-06	-0.385739	0.25	0.496	0.0196722	5	Glipr2
1.29034e-06	-0.423073	0.192	0.424	0.0198287	5	Steap2
1.37281e-06	-0.417965	0.567	0.743	0.021096	5	Srsf2
1.38795e-06	-0.331872	0.067	0.29	0.0213286	5	Tnfaip8
1.39266e-06	-0.371927	0.01	0.201	0.021401	5	Gjb3
1.39819e-06	-0.402383	0.298	0.54	0.021486	5	Mgat2
1.3998e-06	-0.486372	0.442	0.636	0.0215108	5	Tnip1
1.40261e-06	0.466996	0.962	0.929	0.021554	5	Dst
1.41031e-06	-0.525382	0.067	0.282	0.0216723	5	Slc7a11
1.43345e-06	0.27097	0.183	0.064	0.0220278	5	Ppp1r12b
1.43786e-06	-0.448077	0.327	0.564	0.0220956	5	Fez2
1.43831e-06	-0.495725	0.663	0.772	0.0221024	5	Ass1
1.48327e-06	-0.399539	0.769	0.854	0.0227934	5	Timm8a1
1.50398e-06	-0.415349	0.288	0.522	0.0231117	5	Nudt5
1.56096e-06	-0.448646	0.567	0.738	0.0239873	5	Ssrp1
1.59786e-06	0.338548	0.519	0.316	0.0245543	5	Arid5a
1.60228e-06	-0.322948	0.962	0.98	0.0246222	5	Pcbp2
1.60936e-06	0.516444	0.74	0.542	0.024731	5	Slf2
1.63275e-06	-0.339602	0.087	0.311	0.0250904	5	Trim47
1.63326e-06	0.327976	1	0.986	0.0250984	5	Arl1
1.63694e-06	-0.31496	0.837	0.919	0.0251549	5	Srrm1
1.66828e-06	0.275143	0.365	0.186	0.0256364	5	Lmbrd2
1.7283e-06	-0.848156	0.202	0.425	0.0265588	5	Ptgs2
1.74898e-06	0.497492	0.952	0.874	0.0268766	5	Jpt1
1.79522e-06	0.388744	0.856	0.724	0.0275872	5	Polr2i
1.79778e-06	-0.414587	0.548	0.705	0.0276264	5	Ap3s1
1.81667e-06	-0.448885	0.212	0.431	0.0279167	5	Gm45716
1.83264e-06	0.370565	0.692	0.509	0.0281622	5	Pxn
1.84962e-06	0.32639	0.99	0.963	0.0284231	5	Atp6v0e
1.85403e-06	0.374906	0.904	0.777	0.0284909	5	Uqcrfs1
1.86566e-06	-0.27339	1	1	0.0286696	5	Pkm
1.87021e-06	-0.440034	0.394	0.624	0.0287395	5	Dusp4
1.91034e-06	-0.44224	0.865	0.926	0.0293562	5	Phgdh
1.91155e-06	-0.40793	0.683	0.825	0.0293748	5	Impdh2
1.94333e-06	0.342925	0.375	0.202	0.0298632	5	Ifitm10
1.9606e-06	0.374641	0.846	0.686	0.0301285	5	Azin1
2.00551e-06	-0.386883	0.192	0.419	0.0308187	5	Tmod3
2.02573e-06	0.386141	0.76	0.59	0.0311294	5	Dcaf8
2.04213e-06	0.445475	0.721	0.556	0.0313814	5	Tmcc1
2.11162e-06	-0.504764	0.673	0.756	0.0324493	5	Smc1a
2.14199e-06	-0.397082	0.673	0.774	0.032916	5	G3bp2
2.15518e-06	-0.93756	0.048	0.247	0.0331186	5	Birc5
2.18824e-06	-1.27129	0.077	0.283	0.0336267	5	Top2a
2.2071e-06	-0.3794	0.106	0.328	0.0339166	5	Ctxn1
2.21255e-06	-0.409657	0.279	0.504	0.0340003	5	Phldb1
2.21811e-06	0.357561	0.567	0.381	0.0340857	5	Stam
2.22675e-06	-0.370725	0.221	0.468	0.0342184	5	Tspan4
2.26041e-06	-0.569864	0.115	0.329	0.0347357	5	Ltc4s
2.26675e-06	0.428834	0.615	0.451	0.0348332	5	Hax1
2.29476e-06	0.279045	0.327	0.158	0.0352635	5	Sgms1
2.31223e-06	0.256407	1	1	0.035532	5	mt-Co2
2.34695e-06	-0.342375	0.875	0.989	0.0360656	5	Abracl
2.36382e-06	-0.960977	0.038	0.238	0.0363249	5	Pclaf
2.38533e-06	0.275313	0.308	0.144	0.0366553	5	Kdm7a
2.39627e-06	-0.273073	1	1	0.0368234	5	Cd63
2.40934e-06	-0.379205	0.865	0.922	0.0370244	5	Nudcd2
2.48995e-06	-0.359124	0.183	0.423	0.0382631	5	Ptprs
2.5398e-06	-0.370584	0.865	0.927	0.0390292	5	Mrpl34
2.54757e-06	-0.320612	0.096	0.322	0.0391485	5	Acsl5
2.54962e-06	-0.387159	0.933	0.931	0.03918	5	Cnih4
2.56843e-06	0.452324	1	0.973	0.0394691	5	Cst3
2.7094e-06	-0.3089	0.058	0.26	0.0416353	5	Rap1gds1
2.87384e-06	0.433724	0.673	0.509	0.0441623	5	1110065P20Rik
2.93932e-06	0.288817	0.375	0.199	0.0451686	5	Hs6st1
2.93999e-06	0.292685	0.327	0.161	0.0451788	5	Coq9
2.94787e-06	0.537645	0.298	0.146	0.0452999	5	Synpo2
2.96992e-06	0.349434	0.875	0.696	0.0456387	5	2900097C17Rik
2.9915e-06	0.389371	0.856	0.712	0.0459704	5	Mphosph8
3.01303e-06	-0.374715	0.26	0.503	0.0463012	5	Fam129b
3.0213e-06	0.25068	0.192	0.072	0.0464283	5	Grtp1
3.08181e-06	0.275075	1	0.996	0.0473582	5	Psmd4
3.16027e-06	-0.346066	0.135	0.355	0.0485639	5	Lats1
3.16707e-06	-0.330035	0.077	0.285	0.0486684	5	Dlg4
3.26345e-06	-0.364041	0.125	0.342	0.0501495	5	Fmn1
3.3011e-06	0.278262	0.269	0.123	0.0507281	5	Nkiras2
3.30266e-06	-0.358874	0.913	0.953	0.050752	5	Rbpj
3.30947e-06	-0.681524	0.462	0.606	0.0508567	5	Ccdc34
3.3227e-06	0.360475	0.817	0.669	0.05106	5	Ik
3.36236e-06	0.330078	0.337	0.178	0.0516694	5	Tamm41
3.42761e-06	-0.335477	0.144	0.371	0.0526721	5	Stk24
3.43582e-06	-0.407527	0.673	0.778	0.0527983	5	Anp32a
3.4513e-06	-0.379035	0.25	0.475	0.0530361	5	Ruvbl2
3.50587e-06	-0.401754	0.673	0.783	0.0538747	5	Bcl10
3.5314e-06	0.41993	0.5	0.308	0.054267	5	Mllt11
3.54962e-06	0.365526	0.846	0.656	0.054547	5	Pdcl3
3.58877e-06	0.366201	0.962	0.892	0.0551486	5	Suclg1
3.62246e-06	-0.388997	0.24	0.47	0.0556664	5	Fmr1
3.64334e-06	0.403481	0.827	0.672	0.0559872	5	Ccdc186
3.66037e-06	0.530413	0.298	0.148	0.0562488	5	Syt13
3.68753e-06	-0.413985	0.163	0.38	0.0566663	5	Eva1b
3.6954e-06	-0.390228	0.885	0.94	0.0567873	5	Srsf7
3.70546e-06	-0.370725	0.25	0.483	0.0569418	5	Lrrk1
3.75337e-06	0.307889	0.394	0.218	0.0576781	5	Tle3
3.935e-06	-0.368263	0.74	0.84	0.0604691	5	Pdcd11
3.96035e-06	0.355489	0.971	0.931	0.0608588	5	Tulp4
3.96265e-06	-0.508965	0.212	0.426	0.060894	5	H2afx
3.98029e-06	-0.314312	0.01	0.187	0.0611651	5	Cxcl16
3.994e-06	-0.383139	0.135	0.361	0.0613757	5	Csrp2
4.00847e-06	0.291766	0.356	0.184	0.0615982	5	Rin3
4.03379e-06	0.329313	0.635	0.441	0.0619872	5	Yif1a
4.03379e-06	-0.380384	0.413	0.628	0.0619872	5	Irf2
4.08338e-06	-0.553201	0.106	0.317	0.0627493	5	Sfrp2
4.10358e-06	0.369623	0.519	0.316	0.0630597	5	Rybp
4.1204e-06	-0.354719	0.99	0.994	0.0633181	5	Hnrnpab
4.12229e-06	-0.453325	0.452	0.637	0.0633473	5	Cyb5a
4.15076e-06	-0.314602	0.058	0.255	0.0637848	5	Cdt1
4.17694e-06	0.269829	0.308	0.148	0.0641871	5	Fdft1
4.17827e-06	-0.262668	1	1	0.0642075	5	Cct2
4.29576e-06	-0.323376	0.981	0.993	0.066013	5	Tpr
4.30089e-06	-0.869077	0.067	0.266	0.0660918	5	Ube2c
4.39151e-06	0.266394	0.567	0.342	0.0674843	5	Cbfb
4.41533e-06	0.325941	0.337	0.172	0.0678504	5	Htra3
4.42378e-06	0.394984	0.538	0.358	0.0679802	5	Katnbl1
4.4696e-06	-0.355888	1	0.992	0.0686843	5	Hnrnpa2b1
4.53348e-06	0.336375	0.981	0.929	0.069666	5	Srp19
4.6603e-06	-0.389128	0.548	0.711	0.0716148	5	Pbdc1
4.71073e-06	0.278445	0.221	0.09	0.0723898	5	Fos
4.73797e-06	0.414649	0.837	0.716	0.0728084	5	Map7d1
4.81454e-06	0.375729	0.385	0.22	0.073985	5	Fzd2
4.85101e-06	0.319164	0.99	0.94	0.0745455	5	Ndufa6
4.91268e-06	0.363593	0.481	0.297	0.0754932	5	Ngrn
4.9823e-06	0.324226	0.567	0.367	0.076563	5	Smim4
5.06635e-06	0.321939	0.577	0.375	0.0778546	5	Pdlim5
5.18658e-06	-0.307109	0.077	0.28	0.0797021	5	Arhgap31
5.22906e-06	0.491226	0.933	0.901	0.0803549	5	Slc6a6
5.236e-06	-0.5706	0.144	0.352	0.0804615	5	Nrcam
5.23779e-06	-0.377818	0.413	0.638	0.0804891	5	Sdc2
5.27662e-06	0.348166	0.587	0.413	0.0810858	5	Slc25a11
5.32483e-06	-0.482906	0.192	0.404	0.0818267	5	Gm14636
5.44682e-06	-0.711767	0.202	0.4	0.0837013	5	Mier3
5.50831e-06	0.391671	0.962	0.938	0.0846462	5	Wnk1
5.56301e-06	-0.791919	0.029	0.209	0.0854867	5	Ccl17
5.5676e-06	-0.39374	0.51	0.681	0.0855573	5	Mafg
5.57115e-06	-0.662184	0.019	0.201	0.0856118	5	Cenpe
5.62916e-06	-0.414024	0.538	0.702	0.0865033	5	Capn2
5.69108e-06	-0.383612	0.26	0.47	0.0874549	5	Slc25a17
5.74114e-06	-0.40338	0.462	0.643	0.0882241	5	Tbl1x
5.77308e-06	-0.490821	0.115	0.329	0.088715	5	Sgk1
5.89337e-06	-0.416182	0.712	0.822	0.0905634	5	Slc38a2
5.90249e-06	0.396109	0.654	0.496	0.0907036	5	Derl1
5.98965e-06	0.340339	0.356	0.194	0.092043	5	Itsn1
6.00844e-06	-0.396403	0.298	0.505	0.0923317	5	Gtf3a
6.01341e-06	-0.513586	0.394	0.578	0.092408	5	Ezh2
6.16264e-06	0.337251	0.346	0.181	0.0947013	5	Gm5617
6.17952e-06	-0.364215	0.788	0.85	0.0949607	5	Bnip3l
6.30631e-06	0.307373	0.442	0.257	0.096909	5	Hint3
6.3594e-06	-0.37307	0.577	0.743	0.0977249	5	Ddx27
6.4837e-06	-0.450567	0.058	0.253	0.0996351	5	Ckap2
6.50291e-06	-0.383046	0.24	0.472	0.0999302	5	Snai2
6.53292e-06	0.323475	0.702	0.501	0.100391	5	Bop1
6.5342e-06	0.484188	0.779	0.689	0.100411	5	Arid5b
6.56745e-06	-0.471447	0.183	0.395	0.100922	5	Tgfb1
6.5799e-06	-0.304465	0.019	0.195	0.101113	5	Aqp1
6.62288e-06	-0.336898	0.135	0.351	0.101774	5	Ociad2
6.66655e-06	-0.432365	0.202	0.412	0.102445	5	Efnb2
6.6885e-06	-0.519626	0.183	0.385	0.102782	5	Srxn1
6.81318e-06	-0.290233	0.981	0.996	0.104698	5	Ptges3
6.85125e-06	0.329447	0.365	0.198	0.105283	5	Ier5l
6.8596e-06	0.344311	0.548	0.358	0.105411	5	Armcx2
6.88159e-06	-0.418481	0.471	0.645	0.105749	5	Paics
6.94756e-06	-0.363402	0.837	0.865	0.106763	5	Actr3
6.99183e-06	-0.367842	0.317	0.538	0.107444	5	Cers2
7.08308e-06	-0.278723	0	0.164	0.108846	5	Eps8
7.28844e-06	-0.978355	0.154	0.357	0.112002	5	Hist2h2ac
7.31357e-06	-0.410624	0.404	0.586	0.112388	5	Relb
7.7533e-06	0.314341	0.971	0.929	0.119145	5	Timm17a
7.79887e-06	0.286614	0.99	0.995	0.119845	5	Edf1
7.8389e-06	0.54078	0.942	0.896	0.12046	5	Tecr
8.26948e-06	-0.271413	1	0.999	0.127077	5	Sumo2
8.58881e-06	-0.398815	0.846	0.931	0.131984	5	Vmp1
8.68566e-06	0.367586	0.567	0.395	0.133473	5	Abraxas2
8.78513e-06	-0.521834	0.481	0.654	0.135001	5	Cnn2
8.82502e-06	-0.36143	0.885	0.951	0.135614	5	Zfp91
8.83522e-06	0.376985	0.606	0.428	0.135771	5	Smim7
8.84037e-06	-0.292912	0.971	0.982	0.13585	5	Slc25a5
8.90951e-06	-0.40912	0.827	0.888	0.136912	5	Smc3
8.96002e-06	-0.412804	0.5	0.705	0.137689	5	Cebpb
8.96078e-06	-0.501179	0.644	0.764	0.1377	5	Prrx1
8.96654e-06	-0.341963	0.125	0.328	0.137789	5	Me2
8.97432e-06	-0.341404	0.212	0.442	0.137908	5	Ptpn14
9.02929e-06	-0.412862	0.519	0.681	0.138753	5	Vezf1
9.08209e-06	-0.361764	0.25	0.463	0.139564	5	Col5a1
9.16287e-06	-0.448205	0.26	0.463	0.140806	5	Pbx1
9.32409e-06	-0.297747	0.038	0.219	0.143283	5	Hivep1
9.42632e-06	0.260628	0.24	0.106	0.144854	5	Znrd1as
9.55454e-06	0.309345	1	0.989	0.146825	5	Ndufa11
9.63201e-06	-0.346739	0	0.16	0.148015	5	Bub1
9.67947e-06	-0.470183	0.058	0.244	0.148744	5	Diaph3
9.72817e-06	0.393879	0.837	0.715	0.149493	5	Atp6v1d
9.85135e-06	-0.386887	0.481	0.66	0.151386	5	Gls
9.91136e-06	0.339201	0.221	0.093	0.152308	5	Dusp8
9.92441e-06	0.378138	0.683	0.552	0.152508	5	Nudt2
9.94471e-06	-0.466349	0.231	0.43	0.15282	5	Orc6
9.95997e-06	-0.287106	0.058	0.244	0.153055	5	Slc27a1
9.96236e-06	0.405333	0.808	0.697	0.153092	5	Srpk2
1.00167e-05	-0.524923	0.029	0.205	0.153926	5	Cdca8
1.00652e-05	-0.29607	0.038	0.218	0.154672	5	Rad18
1.0178e-05	-0.405003	0.24	0.455	0.156406	5	Csrp1
1.02757e-05	0.31558	0.519	0.333	0.157907	5	Ppp1r15a
1.04418e-05	-0.274136	1	1	0.160459	5	Rps26
1.04966e-05	-0.664379	0.288	0.5	0.161301	5	Mt2
1.06369e-05	-0.361345	0.74	0.816	0.163457	5	Phax
1.07807e-05	-0.276257	0.077	0.278	0.165667	5	Blcap
1.08257e-05	-0.39085	0.654	0.824	0.166358	5	Pnrc1
1.09605e-05	0.299888	0.288	0.141	0.16843	5	Atoh8
1.11061e-05	-0.433352	0.394	0.576	0.170668	5	Prr13
1.11485e-05	-0.252748	1	1	0.171319	5	Hint1
1.11983e-05	-0.346008	0.865	0.878	0.172085	5	Pitpna
1.19916e-05	0.423073	0.673	0.529	0.184275	5	Akr1b8
1.22515e-05	-0.280045	0.038	0.215	0.188268	5	Gprc5a
1.24066e-05	-0.355512	0.346	0.574	0.190653	5	Ank3
1.26591e-05	0.457803	0.933	0.867	0.194532	5	Nisch
1.26655e-05	-0.301546	0.067	0.253	0.19463	5	Cep170b
1.26963e-05	-0.271674	0.029	0.201	0.195103	5	Etv4
1.27186e-05	0.420529	0.673	0.516	0.195447	5	Pja2
1.27198e-05	0.351968	0.952	0.877	0.195465	5	Psmd7
1.29397e-05	0.299582	0.913	0.779	0.198844	5	Mrps17
1.30279e-05	0.259985	0.279	0.133	0.2002	5	Kdm4c
1.30818e-05	0.292614	0.202	0.084	0.201028	5	Ssh2
1.31349e-05	-0.328708	0.154	0.361	0.201843	5	Ppat
1.3455e-05	-0.39316	0.971	0.976	0.206763	5	Srsf3
1.35113e-05	0.304917	0.817	0.657	0.207628	5	Rnf6
1.35452e-05	0.27068	1	0.992	0.20815	5	Ndufb5
1.36843e-05	0.306181	0.962	0.937	0.210286	5	Cyc1
1.38014e-05	-0.937238	0.096	0.288	0.212087	5	Prc1
1.3852e-05	-0.355626	0.269	0.479	0.212863	5	Mgat4b
1.39974e-05	-0.285043	0.99	0.997	0.215099	5	Cct6a
1.40946e-05	0.313324	1	0.993	0.216592	5	Cdc42
1.44519e-05	-0.360844	0.154	0.359	0.222083	5	Tgfb1i1
1.44547e-05	0.291388	0.538	0.356	0.222126	5	Camk2g
1.47449e-05	-0.972528	0.058	0.236	0.226585	5	Mki67
1.4816e-05	-0.354775	0.827	0.875	0.227678	5	Ddx18
1.49731e-05	-0.294098	0.115	0.319	0.230091	5	Notch2
1.50755e-05	-0.322665	0.923	0.98	0.231665	5	Snrpb
1.51223e-05	-0.41283	0.885	0.946	0.232385	5	Wls
1.52437e-05	0.365928	0.577	0.394	0.234249	5	Lonp2
1.52934e-05	-0.296146	0.962	0.985	0.235013	5	Cox6a1
1.55636e-05	0.394773	0.462	0.299	0.239165	5	Gse1
1.55968e-05	-0.355969	0.481	0.672	0.239676	5	Uhrf1bp1l
1.61736e-05	-0.266152	0.019	0.184	0.24854	5	Cfap69
1.63779e-05	-0.314685	0.077	0.264	0.251679	5	Dcxr
1.63871e-05	0.250034	0.25	0.115	0.251821	5	Pitx2
1.64243e-05	-0.320876	0.24	0.458	0.252392	5	Acaa2
1.67514e-05	-0.371524	0.298	0.482	0.257419	5	Polr1c
1.67577e-05	0.300289	0.394	0.228	0.257515	5	Ndufaf3
1.69164e-05	-0.321502	0.856	0.984	0.259955	5	Phlda1
1.74316e-05	-0.371899	0.596	0.767	0.267872	5	Epb41l4aos
1.75605e-05	-0.3801	0.481	0.671	0.269852	5	Ercc1
1.75728e-05	-0.355311	0.144	0.345	0.270041	5	Gch1
1.77079e-05	-0.350615	0.269	0.474	0.272117	5	Tusc3
1.77173e-05	0.345122	0.423	0.26	0.272261	5	Fitm2
1.78241e-05	0.282529	0.625	0.424	0.273903	5	Scamp2
1.78681e-05	0.285116	1	0.998	0.274579	5	Atp5o
1.79103e-05	-0.345229	0.981	0.99	0.275228	5	H2afj
1.79565e-05	-0.275718	0.019	0.182	0.275938	5	Loxl3
1.79752e-05	0.311934	1	0.999	0.276224	5	Ndufa2
1.79787e-05	0.262443	0.356	0.192	0.276278	5	Bcdin3d
1.80924e-05	-0.302359	0.067	0.248	0.278026	5	Asap2
1.8269e-05	-0.374411	0.615	0.734	0.280739	5	Zc3h13
1.86424e-05	-0.289289	0.115	0.317	0.286478	5	Snx24
1.90548e-05	0.412024	0.404	0.238	0.292815	5	Lix1
1.92614e-05	0.304917	0.779	0.624	0.29599	5	Mrps34
1.94637e-05	-0.408299	0.019	0.184	0.299098	5	Kif20b
1.95891e-05	0.361648	0.548	0.385	0.301026	5	Kpna1
1.961e-05	-0.288479	0.058	0.238	0.301347	5	Mcub
1.99e-05	-0.29364	0.087	0.275	0.305803	5	Hilpda
1.99128e-05	-0.301512	0.038	0.209	0.306001	5	Nrp1
2.00159e-05	-0.372914	0.308	0.501	0.307584	5	Pop1
2.05109e-05	-0.342154	0.26	0.477	0.315191	5	Ado
2.06284e-05	-0.322219	0.144	0.342	0.316996	5	Smco4
2.06609e-05	-0.280447	0.077	0.265	0.317496	5	Slc25a1
2.07951e-05	-0.365561	0.26	0.47	0.319558	5	Ghr
2.08666e-05	0.571617	0.5	0.354	0.320657	5	Nupr1
2.08857e-05	-0.352635	0.788	0.844	0.320951	5	Vps36
2.09921e-05	-0.378799	0.135	0.334	0.322586	5	Dusp6
2.11008e-05	-0.319202	0.442	0.639	0.324257	5	Nmt2
2.131e-05	-0.337905	0.038	0.209	0.32747	5	Ccdc184
2.13354e-05	0.319862	0.788	0.615	0.327862	5	Mrpl41
2.14472e-05	-0.42872	0.154	0.349	0.329579	5	Nrn1
2.17777e-05	0.299258	0.962	0.874	0.334658	5	Stub1
2.1797e-05	-0.331776	0.74	0.828	0.334954	5	Smap1
2.19733e-05	0.298092	0.683	0.52	0.337664	5	Herc1
2.24043e-05	-0.347906	0.76	0.802	0.344287	5	Sugt1
2.25211e-05	-0.516428	0.067	0.241	0.346082	5	Fgf7
2.29049e-05	0.34892	0.606	0.432	0.351979	5	Lsm14a
2.29146e-05	0.3631	0.798	0.682	0.352128	5	Ak1
2.31224e-05	-0.416797	0.279	0.471	0.355322	5	Rfc1
2.32647e-05	-0.455513	0.077	0.257	0.357508	5	Mcm3
2.33205e-05	-0.310835	0.096	0.286	0.358366	5	Ptprn
2.35082e-05	0.311475	0.952	0.847	0.361251	5	Chordc1
2.35485e-05	0.63645	0.529	0.374	0.36187	5	Asph
2.36138e-05	0.306928	0.433	0.263	0.362874	5	Maged2
2.41747e-05	0.328376	0.5	0.328	0.371493	5	Pigyl
2.42518e-05	-0.360978	0.683	0.797	0.372678	5	Eif4b
2.42699e-05	-0.324735	0.769	0.875	0.372955	5	Pum3
2.46473e-05	-0.377475	0.192	0.387	0.378755	5	Mex3b
2.47207e-05	-0.59107	0.5	0.629	0.379883	5	Ggct
2.49727e-05	0.278958	0.173	0.067	0.383755	5	Unc13c
2.53015e-05	0.294261	0.423	0.251	0.388808	5	Calcoco1
2.56619e-05	-0.272108	0.904	0.977	0.394347	5	Prpf40a
2.58375e-05	-0.307503	0.096	0.279	0.397045	5	Dnph1
2.586e-05	0.332662	0.529	0.364	0.397391	5	Zdhhc16
2.58832e-05	-0.382713	0.846	0.909	0.397748	5	Tpi1
2.59381e-05	-0.399761	0.683	0.801	0.398591	5	Lpp
2.60446e-05	-0.290638	0.077	0.256	0.400227	5	Ano3
2.614e-05	-0.342082	0.25	0.454	0.401693	5	Rcn3
2.62476e-05	-0.450802	0.029	0.19	0.403347	5	Cdc20
2.64356e-05	-0.411055	0.567	0.667	0.406236	5	H2afy
2.64475e-05	-0.308796	0.894	0.952	0.406418	5	Aldh2
2.70637e-05	-0.341481	0.019	0.179	0.415889	5	Ereg
2.72259e-05	0.320735	0.971	0.948	0.418381	5	Ddb1
2.7832e-05	0.315829	0.346	0.193	0.427695	5	Mfap1b
2.80879e-05	-0.312143	0.106	0.29	0.431626	5	Socs5
2.83943e-05	-0.277545	0.038	0.207	0.436335	5	Syne2
2.88393e-05	-0.300408	0.212	0.429	0.443174	5	Fam3c
2.8987e-05	-0.369879	0.356	0.528	0.445443	5	Nadk
2.92096e-05	0.333413	0.385	0.22	0.448864	5	Baalc
2.95069e-05	0.345993	0.817	0.657	0.453432	5	Ndufaf8
2.95178e-05	-0.432692	0.173	0.365	0.453601	5	Tyms
2.95226e-05	-0.330976	0.875	0.92	0.453674	5	Eif2s1
2.95292e-05	-0.285659	0.096	0.278	0.453775	5	Trip10
2.98026e-05	-0.281055	0.202	0.421	0.457976	5	Nufip1
3.05918e-05	-0.437807	0.385	0.535	0.470104	5	AI506816
3.07914e-05	-0.395492	0.433	0.633	0.473171	5	Baiap2
3.10352e-05	-0.319971	0.885	0.931	0.476918	5	Esf1
3.10563e-05	-0.417719	0.375	0.56	0.477242	5	Cast
3.16038e-05	0.287481	0.971	0.954	0.485655	5	Atp6v1f
3.16408e-05	-0.253885	0.019	0.175	0.486225	5	Cxadr
3.19774e-05	-0.414273	0.577	0.729	0.491396	5	Slc25a24
3.20067e-05	-0.377136	0.25	0.448	0.491847	5	Nav1
3.22456e-05	0.292157	0.135	0.047	0.495518	5	Sox8
3.24574e-05	0.336918	0.933	0.778	0.498773	5	Fam204a
3.27995e-05	0.304917	0.769	0.586	0.50403	5	Bmpr2
3.28651e-05	-0.779812	0.029	0.19	0.505039	5	Il11
3.2893e-05	-0.38252	0.25	0.443	0.505466	5	Casp3
3.3598e-05	-0.366934	0.76	0.857	0.5163	5	Zeb2
3.35987e-05	-0.367228	0.019	0.174	0.516311	5	Gzme
3.36551e-05	0.2525	0.317	0.167	0.517177	5	2610008E11Rik
3.3715e-05	-0.256099	0.038	0.202	0.518099	5	Raet1e
3.37517e-05	-0.258653	0.048	0.218	0.518663	5	Atl3
3.38484e-05	-0.317488	0.192	0.381	0.520148	5	Kif5c
3.41765e-05	0.28899	0.394	0.237	0.52519	5	2010320M18Rik
3.43115e-05	0.288966	1	0.984	0.527265	5	Uqcc2
3.44934e-05	-0.391813	0.019	0.175	0.53006	5	Spc25
3.45004e-05	-0.29957	0.077	0.255	0.530167	5	Ank
3.45488e-05	-0.267405	0.058	0.231	0.530911	5	Plxnd1
3.46688e-05	-0.261197	1	0.998	0.532755	5	Snrpe
3.50569e-05	0.311059	0.615	0.44	0.53872	5	Saraf
3.55338e-05	0.253061	1	0.997	0.546048	5	Ubl5
3.57858e-05	-0.379018	0.644	0.749	0.549921	5	Phf5a
3.71868e-05	-0.38051	0.529	0.673	0.571449	5	Alyref
3.75394e-05	-0.275536	0.106	0.293	0.576868	5	Adcy7
3.80027e-05	-0.303101	0.192	0.394	0.583987	5	Tlcd2
3.81072e-05	-0.627752	0.019	0.171	0.585593	5	Hist1h3c
3.88931e-05	-0.355448	0.25	0.453	0.59767	5	Cep290
3.89449e-05	-0.350213	0.317	0.496	0.598466	5	Ctbp2
3.89542e-05	-0.261148	0.058	0.229	0.598609	5	Abtb2
3.99941e-05	-0.262076	0.038	0.202	0.614589	5	Tmem171
4.00416e-05	-0.395153	0.702	0.751	0.615319	5	Ddx3x
4.03571e-05	-0.36778	0.923	0.943	0.620167	5	Hnrnpm
4.07752e-05	-0.284618	0.096	0.277	0.626593	5	Tmem29
4.09244e-05	-0.34263	0.317	0.51	0.628885	5	Tex10
4.13215e-05	0.253215	0.365	0.206	0.634987	5	Zcchc24
4.1372e-05	-0.324929	0.048	0.212	0.635763	5	Nrg1
4.1578e-05	-0.33128	0.769	0.846	0.638929	5	Acin1
4.19846e-05	-0.307998	0.183	0.383	0.645177	5	Ero1l
4.1991e-05	-0.351345	0.298	0.501	0.645276	5	Trpm7
4.39473e-05	0.388075	0.635	0.489	0.675338	5	Trappc2l
4.43661e-05	-0.372664	0.462	0.629	0.681774	5	Mpp6
4.47494e-05	0.298852	0.923	0.827	0.687664	5	Snrnp27
4.50861e-05	-0.254397	0.048	0.212	0.692839	5	Cmtm3
4.53761e-05	-0.276714	0.106	0.29	0.697295	5	Metrn
4.62631e-05	-0.297953	0.154	0.343	0.710926	5	Papss1
4.65759e-05	-0.283959	0.067	0.236	0.715732	5	Nabp1
4.67847e-05	-0.347159	0.221	0.418	0.718941	5	Myo5a
4.78831e-05	-0.258966	0.087	0.27	0.73582	5	Mtmr10
4.79086e-05	-0.321456	0.25	0.451	0.736211	5	Fam216a
4.79682e-05	-0.272531	0.058	0.223	0.737127	5	Galnt7
4.80132e-05	-0.319824	0.856	0.885	0.737818	5	Arl3
4.82175e-05	-0.339078	0.654	0.764	0.740959	5	Gm16286
4.82212e-05	-0.268035	0.856	0.913	0.741015	5	Mlf2
4.88577e-05	0.439628	0.644	0.5	0.750796	5	Rras2
4.89685e-05	0.295519	0.317	0.17	0.752499	5	Lamb2
4.93132e-05	-0.360297	0.01	0.155	0.757796	5	Knl1
4.95778e-05	0.320297	0.962	0.9	0.761862	5	Tmbim4
4.95979e-05	-0.337525	0.606	0.742	0.76217	5	Ppp2r2a
4.9709e-05	-0.328975	0.288	0.501	0.763878	5	Nxn
4.97563e-05	-0.643591	0.279	0.438	0.764606	5	Cenpw
5.02199e-05	-0.305351	0.567	0.726	0.77173	5	Ppp1cc
5.02722e-05	0.318142	0.394	0.239	0.772532	5	Dyrk1a
5.07498e-05	-0.309961	0.173	0.365	0.779872	5	Sestd1
5.08216e-05	-0.263294	0.058	0.223	0.780976	5	Stx3
5.12792e-05	0.355342	0.663	0.535	0.788007	5	Sdhaf4
5.16141e-05	-0.838771	0.654	0.723	0.793153	5	Gpbp1
5.19135e-05	-0.264557	0.058	0.223	0.797754	5	Rap2a
5.21093e-05	-0.469347	0.029	0.183	0.800763	5	Ly6a
5.2111e-05	0.453671	0.462	0.292	0.80079	5	Sorbs2
5.30842e-05	0.405792	0.865	0.774	0.815744	5	Tcf25
5.34134e-05	-0.349686	0.76	0.815	0.820804	5	Mrto4
5.40962e-05	-0.391902	0.298	0.489	0.831296	5	Cyba
5.4183e-05	0.303654	0.375	0.219	0.83263	5	Epm2aip1
5.48184e-05	-0.567188	0.029	0.184	0.842395	5	Hmmr
5.48624e-05	0.365079	0.712	0.555	0.843071	5	Stk11
5.49368e-05	0.358346	0.981	0.958	0.844215	5	Ndufab1
5.51718e-05	-0.281421	0.904	0.949	0.847825	5	Capzb
5.54775e-05	0.279223	0.365	0.211	0.852523	5	Tbl1xr1
5.57624e-05	-0.390721	0.481	0.63	0.856901	5	Larp7
5.67578e-05	-0.31478	0.26	0.458	0.872197	5	Ppfia1
5.71411e-05	-0.443883	0.058	0.219	0.878088	5	Incenp
5.83054e-05	-0.321809	0.192	0.38	0.89598	5	Phtf1
5.9638e-05	0.261383	0.26	0.129	0.916457	5	Snx7
6.00883e-05	-0.688917	0.154	0.337	0.923376	5	Gdf15
6.01172e-05	-0.305321	0.173	0.378	0.923821	5	Bdnf
6.02524e-05	-0.652654	0.962	0.989	0.925899	5	H2afz
6.04679e-05	0.276797	0.952	0.888	0.92921	5	Serinc1
6.05581e-05	-0.318297	0.404	0.61	0.930597	5	Tcf7l2
6.09256e-05	-0.311129	0.212	0.4	0.936244	5	Dhrs4
6.09835e-05	-0.35707	0.673	0.759	0.937133	5	Wdr61
6.15201e-05	-0.308714	0.144	0.327	0.94538	5	Eri1
6.15807e-05	-0.31383	0.25	0.445	0.946311	5	Cadm1
6.16441e-05	0.34999	0.558	0.404	0.947284	5	Kank2
6.16879e-05	-0.334565	0.231	0.409	0.947957	5	Gart
6.39472e-05	-0.314032	0.788	0.884	0.982677	5	Rac1
6.4179e-05	-0.396316	0.394	0.55	0.986238	5	Cpd
6.43295e-05	-0.393727	0.038	0.193	0.988551	5	Racgap1
6.49302e-05	-0.255618	0	0.134	0.997782	5	Ngf
0.00299569	0.274982	0.923	0.964	1	5	Sept11
0.000372977	-0.256694	0.894	0.967	1	5	1110038B12Rik
0.000119804	0.257932	0.519	0.338	1	5	1700003F12Rik
0.00179788	-0.29484	0.75	0.789	1	5	1810037I17Rik
0.00025323	-0.293141	0.26	0.434	1	5	2010204K13Rik
0.00299556	0.325234	0.654	0.554	1	5	2810004N23Rik
0.000684144	0.255397	0.308	0.185	1	5	2810006K23Rik
0.000122217	-0.295812	0.212	0.394	1	5	9130401M01Rik
0.000268173	-0.269495	0.154	0.32	1	5	Abhd8
0.000183868	-0.272839	0.221	0.415	1	5	Acap2
0.000773855	-0.263645	0.231	0.387	1	5	Acly
0.00636074	0.318567	0.375	0.285	1	5	Acot13
0.000811875	0.303497	0.202	0.105	1	5	Adam19
6.83264e-05	-0.333873	0.125	0.3	1	5	Adamtsl3
0.000118614	-0.304724	0.692	0.787	1	5	Adh5
0.00146834	0.264677	0.74	0.649	1	5	Adipor1
0.000149441	-0.343014	0.26	0.457	1	5	Aebp1
9.25513e-05	-0.373154	0.654	0.754	1	5	Aebp2
0.00167432	-0.282515	0.846	0.905	1	5	Ahnak2
0.000162881	-0.346737	0.51	0.672	1	5	Aig1
0.00331559	0.270064	0.26	0.162	1	5	Akip1
0.000119871	0.317871	0.837	0.703	1	5	Akirin2
0.00149999	-0.269244	0.394	0.543	1	5	Amd1
0.000614333	0.296731	0.317	0.199	1	5	Ammecr1
0.000491087	-0.336906	0.558	0.656	1	5	Anapc5
0.00764418	0.265982	0.462	0.355	1	5	Angptl2
0.000158815	-0.348145	0.25	0.416	1	5	Ankrd28
0.000435199	0.271146	0.529	0.391	1	5	Ankrd40
0.000272558	-0.329565	0.779	0.878	1	5	Anxa3
0.0011856	-0.261815	0.75	0.852	1	5	Anxa6
8.40648e-05	-0.335314	0.173	0.354	1	5	Ap1s2
0.0035562	-0.297956	0.635	0.701	1	5	Apbb2
0.000641584	-0.291904	0.596	0.698	1	5	Api5
0.000515602	-0.304159	0.558	0.67	1	5	Aplp2
0.00176895	-0.808725	0.26	0.384	1	5	Areg
0.00021595	0.260107	0.385	0.242	1	5	Arfgap2
0.00161796	-0.251285	0.067	0.189	1	5	Arhgap11a
0.00178574	0.264675	0.596	0.463	1	5	Arhgap29
0.000831511	-0.254633	0.135	0.281	1	5	Arhgap42
0.000100736	-0.340418	0.452	0.603	1	5	Arhgef12
0.000147763	-0.287981	0.24	0.442	1	5	Arhgef40
0.000743401	0.313799	0.606	0.484	1	5	Arl2
0.00449757	0.261482	0.596	0.476	1	5	Arl5a
0.00111111	-0.439878	0.385	0.517	1	5	Arl6ip1
0.000133923	-0.281019	0.933	0.945	1	5	Arpc3
0.000350201	-0.328135	0.558	0.686	1	5	Atic
9.63382e-05	-0.274316	0.933	0.99	1	5	Atp2b1
0.000449584	-0.292499	0.115	0.266	1	5	Atp2b4
0.00720543	-0.26132	1	0.997	1	5	Atp6v1g1
0.00187586	-0.264816	0.183	0.325	1	5	AU020206
0.0024904	-0.359507	0.635	0.694	1	5	Avpi1
0.000840592	0.256169	0.846	0.726	1	5	B230219D22Rik
0.000140394	0.281718	0.529	0.373	1	5	BC004004
0.000378953	0.309454	0.894	0.803	1	5	BC031181
0.000186679	-0.262718	0.837	0.917	1	5	Bclaf1
0.00017821	0.319833	0.712	0.56	1	5	Bet1l
0.000192103	0.278246	0.702	0.574	1	5	Bloc1s1
0.00129005	0.283856	0.923	0.855	1	5	Bola2
0.000167736	0.357433	0.904	0.79	1	5	Bola3
0.00488496	0.26381	0.538	0.425	1	5	Brwd1
0.000664694	-0.318297	0.471	0.608	1	5	Btaf1
0.00116399	0.341527	0.788	0.668	1	5	Btg2
0.000667698	-0.318794	0.538	0.675	1	5	Bub3
0.00367838	0.340025	0.49	0.394	1	5	Bves
0.000529719	0.400509	0.462	0.349	1	5	Cacna2d1
8.31441e-05	-0.287778	0.173	0.364	1	5	Cad
0.000265097	0.371158	0.471	0.324	1	5	Camta1
0.000345691	-0.26068	0.529	0.678	1	5	Cavin1
0.000131406	-0.338969	0.76	0.822	1	5	Cbx3
0.000696221	-0.291201	0.288	0.431	1	5	Ccdc137
7.23958e-05	0.311176	0.558	0.395	1	5	Ccdc25
0.00273931	0.276903	0.404	0.284	1	5	Ccdc43
0.00481875	-0.279578	0.019	0.107	1	5	Ccl20
0.000624535	-0.251733	0.019	0.135	1	5	Ccna2
0.000212575	-0.291656	0.019	0.153	1	5	Ccnb2
0.00102633	-0.281901	0.067	0.192	1	5	Ccne1
0.000241657	-0.285246	0.519	0.653	1	5	Ccnl1
0.00336582	0.278708	0.538	0.424	1	5	Ccny
0.000132261	-0.259498	0.058	0.21	1	5	Cd109
0.00176049	-0.256494	0.558	0.668	1	5	Cd151
0.00130234	-0.265362	0.644	0.759	1	5	Cd3eap
0.00308474	0.294029	0.413	0.309	1	5	Cdc42se2
0.000184842	-0.335673	0.029	0.164	1	5	Cdca3
9.90308e-05	-0.7322	0.183	0.347	1	5	Cdk1
0.00155855	-0.251248	0.49	0.65	1	5	Cebpd
0.000231732	0.260274	0.587	0.434	1	5	Cebpzos
0.00076594	-0.596364	0.077	0.213	1	5	Cenpf
8.07497e-05	0.29413	0.5	0.341	1	5	Cfap97
0.000312294	0.275031	0.798	0.668	1	5	Chchd3
0.000155246	-0.356483	0.663	0.75	1	5	Chd1
0.000636773	0.386699	0.654	0.548	1	5	Chd3
0.00040181	-0.283639	0.26	0.434	1	5	Chd6
7.98249e-05	-0.377678	0.365	0.547	1	5	Chka
0.000627706	0.334334	0.913	0.835	1	5	Chmp2a
6.87128e-05	-0.306995	0.26	0.477	1	5	Chst11
6.95379e-05	-0.255053	0.106	0.291	1	5	Cish
0.000109833	-0.272535	0.029	0.172	1	5	Cit
0.00673486	0.250534	0.673	0.556	1	5	Cldnd1
0.00127148	-0.256663	0.298	0.471	1	5	Clec2d
0.0095086	0.252663	0.413	0.313	1	5	Clptm1l
8.78088e-05	-0.447235	0.019	0.162	1	5	Clspn
0.000552833	0.291781	0.433	0.295	1	5	Cltb
0.000389012	0.255484	0.865	0.738	1	5	Cops5
0.00117583	-0.366964	0.058	0.18	1	5	Cox6b2
6.96876e-05	-0.351826	0.346	0.529	1	5	Cpt1a
0.000409057	0.312228	0.433	0.297	1	5	Creb3
0.000761245	-0.296624	0.5	0.666	1	5	Creb3l1
0.000538376	-0.284618	0.327	0.493	1	5	Csnk1g1
0.00172658	0.256828	0.635	0.532	1	5	Ctbp1
0.000386978	-0.290537	0.25	0.419	1	5	Ctsa
0.00176814	0.273798	0.5	0.388	1	5	Cul4a
0.000210576	0.290283	0.942	0.83	1	5	Cyb5r3
0.000588237	0.29332	0.644	0.524	1	5	Cyld
0.00388136	-0.342539	0.615	0.691	1	5	Dctpp1
0.000132883	-0.29829	0.058	0.211	1	5	Ddit4l
0.00190654	-0.269051	0.558	0.679	1	5	Ddt
0.00554083	-0.273814	0.375	0.484	1	5	Ddx10
0.00100243	-0.27559	0.279	0.431	1	5	Ddx52
0.00033198	0.416315	0.587	0.464	1	5	Deptor
0.000372991	0.251675	0.808	0.682	1	5	Desi2
0.000136007	-0.336037	0.337	0.506	1	5	Dhps
0.000119149	-0.925525	0.462	0.572	1	5	Dhx29
0.000181219	-0.273706	0.01	0.136	1	5	Dlgap5
0.00101362	0.348925	0.615	0.498	1	5	Dmwd
0.00203103	0.32111	0.452	0.339	1	5	Dnajb4
0.000510246	-0.267232	0.308	0.483	1	5	Dnajc10
0.000146723	-0.306744	0.615	0.758	1	5	Dpm3
0.00169796	0.323739	0.288	0.18	1	5	Dusp1
0.000569442	0.290149	0.51	0.388	1	5	Dusp3
0.000224629	0.260212	0.462	0.311	1	5	E2f4
0.000207021	-0.285347	0.798	0.844	1	5	Ebna1bp2
0.00673351	-0.296125	0.808	0.822	1	5	Eea1
0.000343227	-0.2908	0.279	0.451	1	5	Efl1
0.000615136	-0.288965	0.337	0.502	1	5	Eftud2
0.000131957	-0.351376	0.5	0.632	1	5	Eif2b2
0.000304694	-0.25206	0.952	0.969	1	5	Eif3i
0.00184168	0.25895	0.962	0.956	1	5	Eif4ebp1
0.000614151	-0.303536	0.75	0.787	1	5	Eif4h
0.000683919	0.635275	0.529	0.454	1	5	Emp2
0.00030014	0.341238	0.606	0.454	1	5	Enho
0.00029366	0.275361	0.99	0.974	1	5	Eprs
0.000166093	0.354754	0.865	0.754	1	5	Ethe1
0.000389173	-0.339331	0.288	0.444	1	5	Evi2a
0.000519521	-0.277212	0.442	0.623	1	5	Evi5
0.00060794	-0.303058	0.337	0.489	1	5	Exosc8
0.000116076	-0.303911	0.125	0.294	1	5	F730043M19Rik
9.25579e-05	-0.300667	0.212	0.395	1	5	Faim
0.00279549	-0.26787	0.635	0.741	1	5	Fam133b
0.00634805	0.303773	0.413	0.319	1	5	Fam174a
6.76664e-05	-0.390727	0.442	0.604	1	5	Fat1
0.000477484	-0.341838	0.019	0.138	1	5	Fbxo5
0.00198928	-0.330632	0.26	0.4	1	5	Flrt2
0.000115935	-0.31478	0.26	0.448	1	5	Fndc3a
0.000810208	-0.298026	0.394	0.544	1	5	Fndc3b
0.000442955	0.309718	0.538	0.4	1	5	Foxo1
0.00389862	-0.294971	0.519	0.649	1	5	Frmd4a
0.00121789	-0.288457	0.577	0.654	1	5	Ftsj3
0.00117214	-0.272185	0.327	0.481	1	5	Fuca1
9.3897e-05	0.291098	0.913	0.82	1	5	Fundc2
0.00261378	-0.262267	0.865	0.925	1	5	Fus
0.000519731	0.259012	0.548	0.396	1	5	Fxr2
0.000276285	-0.253078	0.125	0.29	1	5	G6pdx
0.00628353	0.329609	0.894	0.881	1	5	Gadd45b
0.00105814	-0.30361	0.404	0.54	1	5	Galk1
9.57062e-05	0.343876	0.894	0.795	1	5	Gars
0.0011872	-0.258949	0.087	0.223	1	5	Gem
0.0011998	0.315625	0.308	0.199	1	5	Gga2
0.000183577	-0.254882	0.058	0.21	1	5	Glrx
0.00031175	-0.290894	0.615	0.763	1	5	Glud1
0.000879332	-0.557334	0.337	0.486	1	5	Gm26917
0.000106083	-0.353234	0.413	0.565	1	5	Gm47283
0.000227259	-0.251235	0.096	0.251	1	5	Gm49890
0.000126031	-0.294233	0.019	0.156	1	5	Gmnn
0.000878177	-0.259514	0.731	0.825	1	5	Gna11
0.00116126	-0.300149	0.625	0.714	1	5	Gnai3
0.000854434	-0.275998	0.913	0.954	1	5	Gnb2
0.0095238	-0.382455	0.558	0.656	1	5	Gng11
0.000210917	0.271677	0.548	0.378	1	5	Got1
9.28247e-05	-0.342967	0.548	0.672	1	5	Gpatch4
7.65486e-05	0.320763	0.798	0.604	1	5	Gpc1
0.000343602	0.26192	0.721	0.609	1	5	Grb2
0.000231844	-0.297301	0.163	0.332	1	5	Grn
0.000151195	-0.2578	0.067	0.221	1	5	Gsap
0.00626099	0.280244	0.49	0.397	1	5	Gtf2i
0.00586427	0.279755	0.683	0.584	1	5	Guk1
0.000274675	-0.306858	0.231	0.4	1	5	Gusb
0.00033677	-0.273285	0.856	0.895	1	5	H13
8.67993e-05	0.294223	0.856	0.735	1	5	Hadha
8.39288e-05	0.263725	0.587	0.415	1	5	Hagh
0.000287241	-0.290072	0.192	0.363	1	5	Haus3
0.000503622	-0.280359	0.298	0.47	1	5	Hipk1
0.00391732	-0.301922	0.029	0.12	1	5	Hist1h1a
0.000913321	-1.77444	0.163	0.292	1	5	Hist1h1b
0.000170571	0.391213	0.49	0.335	1	5	Hist1h1c
0.00496874	-0.289051	0.048	0.143	1	5	Hist1h1d
7.12754e-05	-0.652224	0.038	0.191	1	5	Hist1h2ae
8.16977e-05	-0.761318	0.038	0.189	1	5	Hist1h2ap
0.00890615	-0.624465	0.385	0.467	1	5	Hist1h4d
0.00373696	-0.264336	0.029	0.121	1	5	Hist2h2bb
0.000586516	-0.251235	0.067	0.205	1	5	Hivep3
0.000166274	-0.296714	0.067	0.22	1	5	Hjurp
0.00174625	-0.283012	0.721	0.788	1	5	Hmg20b
0.00177354	-0.301425	0.577	0.682	1	5	Hmgn3
0.000499014	-0.265661	0.163	0.321	1	5	Hmgn5
0.000273738	-0.318875	0.885	0.921	1	5	Hnrnpd
0.00767697	-0.262236	0.731	0.744	1	5	Hnrnph1
0.000278687	-0.284763	0.192	0.357	1	5	Hnrnpll
0.00591396	0.283634	0.288	0.193	1	5	Hoxc13
0.00435481	-0.267432	0.375	0.499	1	5	Hpcal1
0.000171954	-0.360411	0.721	0.797	1	5	Hpf1
6.75954e-05	0.341434	0.452	0.298	1	5	Hsf2
0.000512411	0.575651	0.837	0.792	1	5	Id2
0.000222014	-0.338854	0.644	0.765	1	5	Idh2
0.000223266	-0.255021	0.135	0.302	1	5	Iffo2
6.74694e-05	-0.343645	0.279	0.453	1	5	Ifngr2
0.00160755	-0.25298	0.538	0.675	1	5	Igf2bp2
0.000337892	0.338262	0.394	0.252	1	5	Igfbp3
0.000955907	-0.34953	0.183	0.33	1	5	Igfbp7
0.000148709	-0.76651	0.356	0.496	1	5	Il6st
0.00113679	0.289903	0.721	0.616	1	5	Impad1
0.000593124	0.276573	0.51	0.375	1	5	Ing1
0.00173773	-0.397076	0.115	0.258	1	5	Inhba
0.00165649	-0.255826	0.183	0.317	1	5	Inpp5f
0.00167197	-0.279665	0.481	0.617	1	5	Ipo5
7.14362e-05	-0.299512	0.058	0.22	1	5	Irf1
0.00192846	0.308503	0.5	0.377	1	5	Itga6
0.000914724	-0.29607	0.269	0.41	1	5	Itgav
0.00221346	0.26837	1	0.992	1	5	Itm2b
0.00373638	-0.280402	0.817	0.867	1	5	Jmjd1c
0.00046839	-0.26068	0.183	0.342	1	5	Kdsr
0.00110977	-0.274414	0.808	0.898	1	5	Khdrbs1
6.83554e-05	-0.436707	0.01	0.15	1	5	Kif11
0.00064973	-0.281788	0.51	0.656	1	5	Kif2a
0.000626315	-0.250916	0.019	0.136	1	5	Kif4
0.00982691	0.252262	0.519	0.413	1	5	Klc1
0.00222039	0.396273	0.433	0.337	1	5	Klf3
0.00272469	-0.313371	0.269	0.41	1	5	Klf9
0.000605659	-0.310742	0.481	0.63	1	5	Kpnb1
0.00054386	0.367778	0.654	0.547	1	5	Lamtor1
0.000146909	0.311096	0.894	0.821	1	5	Lamtor4
0.000208551	0.342478	0.981	0.946	1	5	Laptm4a
0.00103967	0.35194	0.942	0.89	1	5	Lars
0.0048991	-0.292527	0.26	0.378	1	5	Lgr6
0.000520012	-0.292442	1	0.999	1	5	Lmna
0.000144448	-0.392289	0.221	0.408	1	5	Lmnb1
0.000105411	-0.313992	0.173	0.358	1	5	Lncpint
0.000446457	0.321383	0.587	0.436	1	5	Lnpep
0.000110356	-0.257409	0	0.127	1	5	Lockd
0.00367694	-0.260469	0.394	0.515	1	5	Lonp1
0.000446172	-0.324513	0.529	0.638	1	5	Lrrfip2
0.00054605	-0.346161	0.635	0.73	1	5	Lsm2
0.00812779	-0.27311	0.74	0.741	1	5	Lsm5
0.000121904	-0.274692	0.115	0.287	1	5	Lurap1l
0.000811044	0.329371	0.548	0.416	1	5	Lyrm2
0.000695172	-0.255177	0.788	0.822	1	5	Magoh
0.000164971	-0.327149	0.413	0.576	1	5	Magohb
0.000128909	0.281323	1	0.979	1	5	Map2k2
0.000198414	-0.262926	0.038	0.18	1	5	Map3k1
0.00046967	0.34651	0.442	0.309	1	5	Map3k4
0.000244042	-0.269136	0.106	0.268	1	5	Mapk13
0.00252756	-0.252083	0.75	0.816	1	5	Mcl1
0.000234175	-0.334614	0.058	0.203	1	5	Mcm6
6.90013e-05	-0.302765	0.154	0.342	1	5	Mdfic
0.00246799	-0.259258	0.394	0.53	1	5	Me1
0.00146692	-0.25154	0.221	0.363	1	5	Mecr
0.00849677	0.321833	0.442	0.362	1	5	Mef2d
0.00716323	0.636857	0.337	0.241	1	5	Mest
0.000601823	-0.266239	0.269	0.44	1	5	Mettl6
0.000173559	-0.340052	0.308	0.492	1	5	Mfge8
0.000402386	-0.322246	0.452	0.605	1	5	Mgl2
0.000713717	0.278968	0.702	0.562	1	5	Mien1
0.000437728	-0.329891	0.375	0.542	1	5	Milr1
0.000623939	0.278445	0.529	0.415	1	5	Minpp1
0.00166961	0.264674	0.865	0.752	1	5	Mlec
0.000391303	-0.258737	0.192	0.364	1	5	Mmp14
0.00163995	0.265969	0.596	0.491	1	5	Morc3
0.000147049	0.298977	0.933	0.872	1	5	Mrpl23
0.000366437	0.272737	0.923	0.816	1	5	Mrpl57
0.00161753	0.275002	0.942	0.924	1	5	Mrps21
0.000120701	-0.353432	0.385	0.548	1	5	Mthfd2l
0.00108916	-0.256961	0.26	0.41	1	5	Mtx1
0.00783937	0.396952	0.865	0.885	1	5	Mxra7
0.000106629	-0.341879	0.279	0.459	1	5	Mxra8
0.0079573	0.25747	0.769	0.673	1	5	Mycbp
0.000465716	-0.308791	0.048	0.182	1	5	Myf5
0.000375951	-0.308431	0.221	0.387	1	5	Myh10
0.00116102	-0.250438	0.279	0.436	1	5	Nab1
0.00742109	-0.441597	0.5	0.58	1	5	Nasp
0.00136504	0.287844	0.692	0.59	1	5	Nbl1
0.000171418	0.336057	0.952	0.92	1	5	Ndufa1
0.000123228	0.298305	0.981	0.933	1	5	Ndufb4
0.000513366	-0.394767	0.856	0.907	1	5	Neat1
0.000320095	-0.29511	0.163	0.324	1	5	Nfkbie
0.00560058	0.280726	0.654	0.573	1	5	Nfu1
0.000292579	-0.317811	0.346	0.523	1	5	Nme4
0.000103542	-0.289773	0.154	0.332	1	5	Nol10
0.000277479	-0.297957	0.692	0.832	1	5	Nono
0.000377486	-0.273259	0.933	0.966	1	5	Nop58
0.000188934	0.30959	0.346	0.202	1	5	Notch1
0.0065385	0.37362	0.26	0.164	1	5	Nptx1
0.000701238	-0.319709	0.423	0.567	1	5	Nradd
0.00040883	-0.314124	0.452	0.6	1	5	Nrbf2
0.00011395	-0.293262	0.096	0.269	1	5	Nrp2
0.00361798	-0.267057	0.279	0.416	1	5	Nsd2
0.000623573	0.275152	0.673	0.529	1	5	Nsfl1c
0.00985394	-0.254688	0.981	0.982	1	5	Nucks1
0.00103911	-0.285229	0.548	0.673	1	5	Nudt21
6.78353e-05	-0.312297	0.221	0.414	1	5	Nup54
[truncated: 230 more rows]
